# Supplementary material for: Cryopreservation of human mucosal tissues
Source: PLoS One. 2018 Jul 30;13(7):e0200653. doi: 10.1371/journal.pone.0200653 (PMC6066204; doi:10.1371/journal.pone.0200653)
Supplement: S2 File — (ZIP) [file pone.0200653.s006.zip]

Archive with 72 entries (68 files):
- data/clean/
- data/clean/colorectal-vitrification-vs-cryopreservation-phenotyping.csv
- data/clean/colorectal-vitrification-vs-cryopreservation-viacount.csv
- data/clean/Dezzutti-Bushman-MK-2048.csv
- data/clean/Dezzutti-cervix-infection.csv
- data/clean/Dezzutti-rectum-infection.csv
- data/clean/Dezzutti-Rohan-DPV-TFV.csv
- data/clean/Hughes-vagina-infection.csv
- data/clean/Hughes-vagina-viability.csv
- data/clean/Shacklett-Ferre-cytokines.csv
- data/clean/Shacklett-Ferre-proportions-T-cells.csv
- data/clean/Shacklett-Ferre-yield-and-viability.csv
- data/dezzutti-drug-levels-raw-to-clean.R
- data/dezzutti-files-raw-to-clean.R
- data/hughes-infection-raw-to-clean.R
- data/raw/
- data/raw/colorectal-vitrification-vs-cryopreservation-phenotyping.xls
- data/raw/colorectal-vitrification-vs-cryopreservation-viacount.xlsx
- data/raw/Dezzutti Data Freeze Thaw For Hladik 01 Dec 2016.xlsx
- data/raw/Dezzutti-Bushman-050817-MK-2048.xlsx
- data/raw/Dezzutti-Bushman-062117-MK-2048.xlsx
- data/raw/Dezzutti-cervix-infection.csv
- data/raw/Dezzutti-rectum-infection.csv
- data/raw/Dezzutti-Rohan-DPV-TFV-tissue-PK-CPA-vs-FF.xlsx
- data/raw/Ferre Yield and Viability data.xlsx
- data/raw/Hughes-infection/
- data/raw/Hughes-infection/331-data-plate1.csv
- data/raw/Hughes-infection/331-data-plate2.csv
- data/raw/Hughes-infection/335-data-plate1.csv
- data/raw/Hughes-infection/335-data-plate2.csv
- data/raw/Hughes-infection/338-data-plate1.csv
- data/raw/Hughes-infection/338-data-plate2.csv
- data/raw/Hughes-infection/340-data-plate1.csv
- data/raw/Hughes-infection/340-data-plate2.csv
- data/raw/Hughes-infection/341-data-plate1.csv
- data/raw/Hughes-infection/341-data-plate2.csv
- data/raw/Hughes-infection/344-data-plate1.csv
- data/raw/Hughes-infection/344-data-plate2.csv
- data/raw/Hughes-infection/346-data-plate1.csv
- data/raw/Hughes-infection/346-data-plate2.csv
- data/raw/Hughes-infection/347-data-plate1.csv
- data/raw/Hughes-infection/347-data-plate2.csv
- data/raw/Shacklett-Ferre-cytokines.csv
- data/raw/Shacklett-Ferre-cytokines-linebreaks-formulas-removed.csv
- data/raw/Shacklett-Ferre-Proportion-CD3-CD4-CD8.xlsx
- data/raw/Thumbs.db
- data/raw-to-clean.R
- data/shacklett-ferre-raw-to-clean.R
- figures/~$Figures.pptx
- figures/Figure1.R
- figures/Figure3.R
- figures/Figure4.R
- figures/Figure5.R
- figures/Figure6.R
- figures/Figure7.R
- figures/figures.R
- figures/images/
- figures/images/Thumbs.db
- figures/Thumbs.db
- functions/analysis-functions.R
- functions/get-data.R
- functions/infection-analysis-functions.R
- functions/statistical-utils.R
- functions/style-functions.R
- misc/auc-infection-analysis.R
- BiopsyManuscriptR.Rproj
- data-overview.Rmd
- data-overview-final.docx
- README.html
- README.Rmd
- source-all.R
- statistics.Rmd
