# Supplementary material for: Cryopreservation of human mucosal tissues
Source: PLoS One. 2018 Jul 30;13(7):e0200653. doi: 10.1371/journal.pone.0200653 (PMC6066204; doi:10.1371/journal.pone.0200653)
Supplement: S2 File — (ZIP) [file pone.0200653.s006.zip › data/clean/colorectal-vitrification-vs-cryopreservation-phenotyping.csv]

TissueId	Condition	CellType	Percent
2161	Vitrified	CD45_Total	41.7
2161	Cryopreserved	CD45_Total	38.5
1247	Cryopreserved	CD45_Total	40.7
1247	Vitrified	CD45_Total	14.8
3610	Cryopreserved	CD45_Total	40.8
3610	Vitrified	CD45_Total	24.7
1740	Cryopreserved	CD45_Total	61
1740	Vitrified	CD45_Total	8.74
2013	Cryopreserved	CD45_Total	41.5
2013	Vitrified	CD45_Total	33.7
2161	Vitrified	Live_CD45	100
2161	Cryopreserved	Live_CD45	100
1247	Cryopreserved	Live_CD45	100
1247	Vitrified	Live_CD45	100
3610	Cryopreserved	Live_CD45	100
3610	Vitrified	Live_CD45	100
1740	Cryopreserved	Live_CD45	100
1740	Vitrified	Live_CD45	99.9
2013	Cryopreserved	Live_CD45	100
2013	Vitrified	Live_CD45	100
2161	Vitrified	CD3	63.8
2161	Cryopreserved	CD3	49.4
1247	Cryopreserved	CD3	64.1
1247	Vitrified	CD3	70.7
3610	Cryopreserved	CD3	60.2
3610	Vitrified	CD3	35.6
1740	Cryopreserved	CD3	51
1740	Vitrified	CD3	65.3
2013	Cryopreserved	CD3	47.5
2013	Vitrified	CD3	40.6
2161	Vitrified	CD4	88.3
2161	Cryopreserved	CD4	74.1
1247	Cryopreserved	CD4	36.5
1247	Vitrified	CD4	57.5
3610	Cryopreserved	CD4	6.01
3610	Vitrified	CD4	6.83
1740	Cryopreserved	CD4	61.5
1740	Vitrified	CD4	70.9
2013	Cryopreserved	CD4	60.8
2013	Vitrified	CD4	82.3
2161	Vitrified	CD8	10
2161	Cryopreserved	CD8	21.7
1247	Cryopreserved	CD8	57
1247	Vitrified	CD8	39.2
3610	Cryopreserved	CD8	88.3
3610	Vitrified	CD8	85.5
1740	Cryopreserved	CD8	34.5
1740	Vitrified	CD8	25.9
2013	Cryopreserved	CD8	32.6
2013	Vitrified	CD8	14.6
2161	Vitrified	CD4_8dn	1.22
2161	Cryopreserved	CD4_8dn	2.67
1247	Cryopreserved	CD4_8dn	5.39
1247	Vitrified	CD4_8dn	2.98
3610	Cryopreserved	CD4_8dn	5.45
3610	Vitrified	CD4_8dn	7.31
1740	Cryopreserved	CD4_8dn	2.5
1740	Vitrified	CD4_8dn	2.65
2013	Cryopreserved	CD4_8dn	3.63
2013	Vitrified	CD4_8dn	2.43
2161	Vitrified	CD4_8dp	0.335
2161	Cryopreserved	CD4_8dp	1.34
1247	Cryopreserved	CD4_8dp	0.855
1247	Vitrified	CD4_8dp	0.0444
3610	Cryopreserved	CD4_8dp	0.149
3610	Vitrified	CD4_8dp	0.114
1740	Cryopreserved	CD4_8dp	1.35
1740	Vitrified	CD4_8dp	0.275
2013	Cryopreserved	CD4_8dp	2.65
2013	Vitrified	CD4_8dp	0.361
2161	Vitrified	CD3n	36
2161	Cryopreserved	CD3n	50.3
1247	Cryopreserved	CD3n	35.7
1247	Vitrified	CD3n	28.9
3610	Cryopreserved	CD3n	39.6
3610	Vitrified	CD3n	64.2
1740	Cryopreserved	CD3n	48.8
1740	Vitrified	CD3n	34.4
2013	Cryopreserved	CD3n	52.3
2013	Vitrified	CD3n	59.2
2161	Vitrified	CD3nCD13p	31.9
2161	Cryopreserved	CD3nCD13p	26.6
1247	Cryopreserved	CD3nCD13p	24.8
1247	Vitrified	CD3nCD13p	64
3610	Cryopreserved	CD3nCD13p	27.6
3610	Vitrified	CD3nCD13p	45.2
1740	Cryopreserved	CD3nCD13p	16
1740	Vitrified	CD3nCD13p	35.7
2013	Cryopreserved	CD3nCD13p	19.1
2013	Vitrified	CD3nCD13p	13
2161	Vitrified	CD3nCD33p	0.903
2161	Cryopreserved	CD3nCD33p	4.04
1247	Cryopreserved	CD3nCD33p	1.55
1247	Vitrified	CD3nCD33p	0.707
3610	Cryopreserved	CD3nCD33p	2.13
3610	Vitrified	CD3nCD33p	0.494
1740	Cryopreserved	CD3nCD33p	3.36
1740	Vitrified	CD3nCD33p	0.973
2013	Cryopreserved	CD3nCD33p	3.31
2013	Vitrified	CD3nCD33p	0.146
2161	Vitrified	CD3nCD33pCD206nCD13p	78.4
2161	Cryopreserved	CD3nCD33pCD206nCD13p	57.2
1247	Cryopreserved	CD3nCD33pCD206nCD13p	72.5
1247	Vitrified	CD3nCD33pCD206nCD13p	53.8
3610	Cryopreserved	CD3nCD33pCD206nCD13p	67.7
3610	Vitrified	CD3nCD33pCD206nCD13p	46
1740	Cryopreserved	CD3nCD33pCD206nCD13p	55.6
1740	Vitrified	CD3nCD33pCD206nCD13p	52.1
2013	Cryopreserved	CD3nCD33pCD206nCD13p	73.6
2013	Vitrified	CD3nCD33pCD206nCD13p	71.4
2161	Vitrified	CD3nCD33pCD206pCD13p	8.58
2161	Cryopreserved	CD3nCD33pCD206pCD13p	17.3
1247	Cryopreserved	CD3nCD33pCD206pCD13p	14.6
1247	Vitrified	CD3nCD33pCD206pCD13p	23.1
3610	Cryopreserved	CD3nCD33pCD206pCD13p	4.94
3610	Vitrified	CD3nCD33pCD206pCD13p	6.95
1740	Cryopreserved	CD3nCD33pCD206pCD13p	28.2
1740	Vitrified	CD3nCD33pCD206pCD13p	11.6
2013	Cryopreserved	CD3nCD33pCD206pCD13p	21.4
2013	Vitrified	CD3nCD33pCD206pCD13p	2.04
2161	Vitrified	CD3nCD33pCD206pCD13n	1.12
2161	Cryopreserved	CD3nCD33pCD206pCD13n	2.16
1247	Cryopreserved	CD3nCD33pCD206pCD13n	0
1247	Vitrified	CD3nCD33pCD206pCD13n	0
3610	Cryopreserved	CD3nCD33pCD206pCD13n	0.0695
3610	Vitrified	CD3nCD33pCD206pCD13n	0.267
1740	Cryopreserved	CD3nCD33pCD206pCD13n	0.131
1740	Vitrified	CD3nCD33pCD206pCD13n	0.826
2013	Cryopreserved	CD3nCD33pCD206pCD13n	0.0695
2013	Vitrified	CD3nCD33pCD206pCD13n	0
2161	Vitrified	CD3nCD33pCD206nCD13n	11.9
2161	Cryopreserved	CD3nCD33pCD206nCD13n	23.3
1247	Cryopreserved	CD3nCD33pCD206nCD13n	12.9
1247	Vitrified	CD3nCD33pCD206nCD13n	23.1
3610	Cryopreserved	CD3nCD33pCD206nCD13n	27.3
3610	Vitrified	CD3nCD33pCD206nCD13n	46.8
1740	Cryopreserved	CD3nCD33pCD206nCD13n	16
1740	Vitrified	CD3nCD33pCD206nCD13n	35.5
2013	Cryopreserved	CD3nCD33pCD206nCD13n	5.01
2013	Vitrified	CD3nCD33pCD206nCD13n	26.5
2161	Vitrified	CD3nCD66bp	0.438
2161	Cryopreserved	CD3nCD66bp	1.36
1247	Cryopreserved	CD3nCD66bp	1.25
1247	Vitrified	CD3nCD66bp	2.34
3610	Cryopreserved	CD3nCD66bp	0.812
3610	Vitrified	CD3nCD66bp	0.68
1740	Cryopreserved	CD3nCD66bp	0.324
1740	Vitrified	CD3nCD66bp	0.611
2013	Cryopreserved	CD3nCD66bp	0.859
2013	Vitrified	CD3nCD66bp	1.55
