# Supplementary material for: Cryopreservation of human mucosal tissues
Source: PLoS One. 2018 Jul 30;13(7):e0200653. doi: 10.1371/journal.pone.0200653 (PMC6066204; doi:10.1371/journal.pone.0200653)
Supplement: S2 File — (ZIP) [file pone.0200653.s006.zip › data/clean/colorectal-vitrification-vs-cryopreservation-viacount.csv]

TissueId	Condition	Viability	ViableCount
2013	Cryopreserved	0.7635	4068000
1740	Cryopreserved	0.8696	8216000
2161	Cryopreserved	0.834	8732000
3610	Cryopreserved	0.8562	5704000
1247	Cryopreserved	0.8143	7400000
2013	Vitrified	0.678	156000
1740	Vitrified	0.7269	228000
2161	Vitrified	0.7357	276000
3610	Vitrified	0.7058	660000
1247	Vitrified	0.5133	40000
