# Supplementary material for: Cryopreservation of human mucosal tissues
Source: PLoS One. 2018 Jul 30;13(7):e0200653. doi: 10.1371/journal.pone.0200653 (PMC6066204; doi:10.1371/journal.pone.0200653)
Supplement: S2 File — (ZIP) [file pone.0200653.s006.zip › data/clean/Dezzutti-Bushman-MK-2048.csv]

TissueId	Explant	Condition	Concentration	LLOQ	Drug	Units	InVitroMicromolar	TissueType
NDRI 197B	1.0	Fresh	2474.656585559099	1.7998560115190803	MK-2048	pg/mg	10.0	Cervical
NDRI 197B	2.0	Fresh	2411.424904015315	2.8184892897406977	MK-2048	pg/mg	10.0	Cervical
NDRI 197B	3.0	Fresh	48755.31128531043	2.955082742316772	MK-2048	pg/mg	100.0	Cervical
NDRI 197B	4.0	Fresh	29179.921750388537	2.254283137962145	MK-2048	pg/mg	100.0	Cervical
NDRI 197B	5.0	Cryopreserved	1411.828177745674	1.7313019390581788	MK-2048	pg/mg	10.0	Cervical
NDRI 197B	6.0	Cryopreserved	1613.7044549888012	1.3561160835367463	MK-2048	pg/mg	10.0	Cervical
NDRI 197B	7.0	Cryopreserved	17641.630210199164	2.440214738897022	MK-2048	pg/mg	100.0	Cervical
NDRI 197B	8.0	Cryopreserved	23397.272497852588	0.7256894049346894	MK-2048	pg/mg	100.0	Cervical
NDRI 201B	9.0	Fresh	27376.996821371777	1.757469244288225	MK-2048	pg/mg	100.0	Cervical
NDRI 201B	10.0	Fresh	24079.892601631258	1.8129079042784628	MK-2048	pg/mg	100.0	Cervical
NDRI 201B	11.0	Fresh	4362.902881095081	2.084201750729471	MK-2048	pg/mg	10.0	Cervical
NDRI 201B	12.0	Fresh	4263.326860802392	2.3866348448687353	MK-2048	pg/mg	10.0	Cervical
NDRI 201B	13.0	Cryopreserved	27641.643702939702	1.5304560759106214	MK-2048	pg/mg	100.0	Cervical
NDRI 201B	14.0	Cryopreserved	47278.44174812892	1.8261504747991235	MK-2048	pg/mg	100.0	Cervical
NDRI 201B	15.0	Cryopreserved	2184.2243252148874	1.6345210853220007	MK-2048	pg/mg	10.0	Cervical
NDRI 201B	16.0	Cryopreserved	2165.0313305029686	1.6170763260025873	MK-2048	pg/mg	10.0	Cervical
NDRI 203	1.0	Fresh	69164.52850831338	1.7199862401100792	MK-2048	pg/mg	100.0	Cervical
NDRI 203	2.0	Fresh	26897.643342968146	1.6852039096730704	MK-2048	pg/mg	100.0	Cervical
NDRI 203	3.0	Fresh	6906.1483821208785	1.5351550506601166	MK-2048	pg/mg	10.0	Cervical
NDRI 203	4.0	Fresh	11850.40690217413	2.556237218813906	MK-2048	pg/mg	10.0	Cervical
NDRI 203	5.0	Cryopreserved	36112.847358668165	2.782415136338342	MK-2048	pg/mg	100.0	Cervical
NDRI 203	6.0	Cryopreserved	53588.549581128515	1.69548999660902	MK-2048	pg/mg	100.0	Cervical
NDRI 203	7.0	Cryopreserved	8015.827778763349	1.6103059581320451	MK-2048	pg/mg	10.0	Cervical
NDRI 203	8.0	Cryopreserved	10403.872679614407	2.035002035002035	MK-2048	pg/mg	10.0	Cervical
CR 673B	1.0	Fresh	2619.3000435883328	1.0964912280701753	MK-2048	pg/mg	10.0	Colorectal
CR 673B	2.0	Fresh	4258.983661178671	1.0893246187363834	MK-2048	pg/mg	10.0	Colorectal
CR 673B	3.0	Fresh	693.9137604683457	1.858736059479554	MK-2048	pg/mg	1.0	Colorectal
CR 673B	4.0	Fresh	556.1766029641365	1.1376564277588168	MK-2048	pg/mg	1.0	Colorectal
CR 673B	5.0	Cryopreserved	4591.47964551925	1.1723329425556859	MK-2048	pg/mg	10.0	Colorectal
CR 673B	6.0	Cryopreserved	2014.8213440533002	1.0524100189433805	MK-2048	pg/mg	10.0	Colorectal
CR 673B	7.0	Cryopreserved	357.3913722188764	1.366867140513942	MK-2048	pg/mg	1.0	Colorectal
CR 673B	8.0	Cryopreserved	338.7152502803953	1.2751849018107626	MK-2048	pg/mg	1.0	Colorectal
CR 675C	1.0	Fresh	2469.945584444682	0.9633911368015414	MK-2048	pg/mg	10.0	Colorectal
CR 675C	2.0	Fresh	2398.2093372712297	0.916254352208173	MK-2048	pg/mg	10.0	Colorectal
CR 675C	3.0	Fresh	194.59023574728042	1.0654165778819518	MK-2048	pg/mg	1.0	Colorectal
CR 675C	4.0	Fresh	393.6848879823257	0.9035056017347307	MK-2048	pg/mg	1.0	Colorectal
CR 675C	5.0	Cryopreserved	891.5904407391786	1.1071744906997343	MK-2048	pg/mg	10.0	Colorectal
CR 675C	6.0	Cryopreserved	2644.405907036982	1.0731916720326249	MK-2048	pg/mg	10.0	Colorectal
CR 675C	7.0	Cryopreserved	59.55621521089532	1.0324179227751393	MK-2048	pg/mg	1.0	Colorectal
CR 675C	8.0	Cryopreserved	108.04527026107057	1.0660980810234542	MK-2048	pg/mg	1.0	Colorectal
CR 677B	1.0	Fresh	25018.35619014796	1.6170763260025953	MK-2048	pg/mg	10.0	Colorectal
CR 677B	2.0	Fresh	36425.375431300265	0.7659313725490199	MK-2048	pg/mg	10.0	Colorectal
CR 677B	3.0	Cryopreserved	53333.036176810136	2.38435860753457	MK-2048	pg/mg	10.0	Colorectal
CR 677B	4.0	Cryopreserved	18337.217941965475	0.8055421298533892	MK-2048	pg/mg	10.0	Colorectal
CR 677B	5.0	Fresh	5052.994475310965	0.6735821096591673	MK-2048	pg/mg	1.0	Colorectal
CR 677B	6.0	Fresh	3811.068881619731	1.6082341588935274	MK-2048	pg/mg	1.0	Colorectal
CR 677B	7.0	Cryopreserved	1656.202327092928	1.2553351744915915	MK-2048	pg/mg	1.0	Colorectal
CR 677B	8.0	Cryopreserved	2008.564684966938	1.2144765606023782	MK-2048	pg/mg	1.0	Colorectal
