# Supplementary material for: Cryopreservation of human mucosal tissues
Source: PLoS One. 2018 Jul 30;13(7):e0200653. doi: 10.1371/journal.pone.0200653 (PMC6066204; doi:10.1371/journal.pone.0200653)
Supplement: S2 File — (ZIP) [file pone.0200653.s006.zip › data/clean/Dezzutti-cervix-infection.csv]

Condition	Replicate	Day	Hiv	TissueId
Fresh	1	4	655.67	CVX492A
Fresh	2	4	118.26	CVX492A
Fresh	3	4	147.68	CVX492A
10% DMSO	4	4	237.7	CVX492A
10% DMSO	5	4	191.35	CVX492A
10% DMSO	6	4	178.23	CVX492A
6% DMSO + 5% EG + 50mM trehalose	7	4	140.94	CVX492A
6% DMSO + 5% EG + 50mM trehalose	8	4	165.58	CVX492A
6% DMSO + 5% EG + 50mM trehalose	9	4	177.8	CVX492A
8% DMSO + 50mM trehalose	10	4	147.29	CVX492A
8% DMSO + 50mM trehalose	11	4	193.45	CVX492A
8% DMSO + 50mM trehalose	12	4	196.92	CVX492A
Fresh	1	7	118.24	CVX492A
Fresh	2	7	141.17	CVX492A
Fresh	3	7	113.48	CVX492A
10% DMSO	4	7	2199.7	CVX492A
10% DMSO	5	7	1404.39	CVX492A
10% DMSO	6	7	1353.33	CVX492A
6% DMSO + 5% EG + 50mM trehalose	7	7	472.92	CVX492A
6% DMSO + 5% EG + 50mM trehalose	8	7	4418.39	CVX492A
6% DMSO + 5% EG + 50mM trehalose	9	7	1805	CVX492A
8% DMSO + 50mM trehalose	10	7	1353.48	CVX492A
8% DMSO + 50mM trehalose	11	7	3713.79	CVX492A
8% DMSO + 50mM trehalose	12	7	3898.48	CVX492A
Fresh	1	11	1764.22	CVX492A
Fresh	2	11	5755.19	CVX492A
Fresh	3	11	913.33	CVX492A
10% DMSO	4	11	3809.2	CVX492A
10% DMSO	5	11	4025.86	CVX492A
10% DMSO	6	11	6900	CVX492A
6% DMSO + 5% EG + 50mM trehalose	7	11	4168.18	CVX492A
6% DMSO + 5% EG + 50mM trehalose	8	11	12301.15	CVX492A
6% DMSO + 5% EG + 50mM trehalose	9	11	4155.17	CVX492A
8% DMSO + 50mM trehalose	10	11	3117.24	CVX492A
8% DMSO + 50mM trehalose	11	11	5270.11	CVX492A
8% DMSO + 50mM trehalose	12	11	7381.61	CVX492A
Fresh	1	14	4598.11	CVX492A
Fresh	2	14	8524.53	CVX492A
Fresh	3	14	2121.67	CVX492A
10% DMSO	4	14	4355.76	CVX492A
10% DMSO	5	14	3166.67	CVX492A
10% DMSO	6	14	4336.78	CVX492A
6% DMSO + 5% EG + 50mM trehalose	7	14	3864.7	CVX492A
6% DMSO + 5% EG + 50mM trehalose	8	14	4258.05	CVX492A
6% DMSO + 5% EG + 50mM trehalose	9	14	3318.03	CVX492A
8% DMSO + 50mM trehalose	10	14	3833.79	CVX492A
8% DMSO + 50mM trehalose	11	14	4653.03	CVX492A
8% DMSO + 50mM trehalose	12	14	4023.56	CVX492A
Fresh	1	18	6574.06	CVX492A
Fresh	2	18	6833.96	CVX492A
Fresh	3	18	4203.3	CVX492A
10% DMSO	4	18	2116.52	CVX492A
10% DMSO	5	18	3923.94	CVX492A
10% DMSO	6	18	3062.64	CVX492A
6% DMSO + 5% EG + 50mM trehalose	7	18	3008.94	CVX492A
6% DMSO + 5% EG + 50mM trehalose	8	18	3352.3	CVX492A
6% DMSO + 5% EG + 50mM trehalose	9	18	3092.12	CVX492A
8% DMSO + 50mM trehalose	10	18	2428.03	CVX492A
8% DMSO + 50mM trehalose	11	18	2977.27	CVX492A
8% DMSO + 50mM trehalose	12	18	3616.36	CVX492A
Fresh	1	21	9416.51	CVX492A
Fresh	2	21	7598.11	CVX492A
Fresh	3	21	3798.58	CVX492A
10% DMSO	4	21	2001.67	CVX492A
10% DMSO	5	21	2085.61	CVX492A
10% DMSO	6	21	3398.48	CVX492A
6% DMSO + 5% EG + 50mM trehalose	7	21	2163.94	CVX492A
6% DMSO + 5% EG + 50mM trehalose	8	21	3390	CVX492A
6% DMSO + 5% EG + 50mM trehalose	9	21	2487.73	CVX492A
8% DMSO + 50mM trehalose	10	21	1055	CVX492A
8% DMSO + 50mM trehalose	11	21	1834.55	CVX492A
8% DMSO + 50mM trehalose	12	21	2073.18	CVX492A
Fresh	1	3	34.78	NDRI 109
Fresh	2	3	40.18	NDRI 109
Fresh	3	3	49.15	NDRI 109
10% DMSO	4	3	128.24	NDRI 109
10% DMSO	5	3	110.87	NDRI 109
10% DMSO	6	3	55.79	NDRI 109
6% DMSO + 5% EG + 50mM trehalose	7	3	94.37	NDRI 109
6% DMSO + 5% EG + 50mM trehalose	8	3	69.16	NDRI 109
6% DMSO + 5% EG + 50mM trehalose	9	3	101.36	NDRI 109
8% DMSO + 50mM trehalose	10	3	121.91	NDRI 109
8% DMSO + 50mM trehalose	11	3	118.7	NDRI 109
8% DMSO + 50mM trehalose	12	3	108.76	NDRI 109
Fresh	1	7	434.9	NDRI 109
Fresh	2	7	895.51	NDRI 109
Fresh	3	7	1182.35	NDRI 109
10% DMSO	4	7	470.77	NDRI 109
10% DMSO	5	7	385.81	NDRI 109
10% DMSO	6	7	1632.14	NDRI 109
6% DMSO + 5% EG + 50mM trehalose	7	7	215.37	NDRI 109
6% DMSO + 5% EG + 50mM trehalose	8	7	445.83	NDRI 109
6% DMSO + 5% EG + 50mM trehalose	9	7	154.93	NDRI 109
8% DMSO + 50mM trehalose	10	7	1832.71	NDRI 109
8% DMSO + 50mM trehalose	11	7	126.37	NDRI 109
8% DMSO + 50mM trehalose	12	7	1312.57	NDRI 109
Fresh	1	10	7564.29	NDRI 109
Fresh	2	10	31831.63	NDRI 109
Fresh	3	10	12688.78	NDRI 109
10% DMSO	4	10	34743.94	NDRI 109
10% DMSO	5	10	2395.57	NDRI 109
10% DMSO	6	10	16234.85	NDRI 109
6% DMSO + 5% EG + 50mM trehalose	7	10	1962.43	NDRI 109
6% DMSO + 5% EG + 50mM trehalose	8	10	3836.86	NDRI 109
6% DMSO + 5% EG + 50mM trehalose	9	10	1413.29	NDRI 109
8% DMSO + 50mM trehalose	10	10	14315.15	NDRI 109
8% DMSO + 50mM trehalose	11	10	847.86	NDRI 109
8% DMSO + 50mM trehalose	12	10	12440.91	NDRI 109
Fresh	1	4	80.43	NDRI 113
Fresh	2	4	77.37	NDRI 113
10% DMSO	3	4	67.17	NDRI 113
10% DMSO	4	4	53.75	NDRI 113
6% DMSO + 5% EG + 50mM trehalose	5	4	87.09	NDRI 113
6% DMSO + 5% EG + 50mM trehalose	6	4	48.36	NDRI 113
8% DMSO + 50mM trehalose	7	4	34.22	NDRI 113
8% DMSO + 50mM trehalose	8	4	60.83	NDRI 113
Fresh	1	7	308.25	NDRI 113
Fresh	2	7	364.88	NDRI 113
10% DMSO	3	7	1094.9	NDRI 113
10% DMSO	4	7	40.9	NDRI 113
6% DMSO + 5% EG + 50mM trehalose	5	7	52.75	NDRI 113
6% DMSO + 5% EG + 50mM trehalose	6	7	39.83	NDRI 113
8% DMSO + 50mM trehalose	7	7	190.43	NDRI 113
8% DMSO + 50mM trehalose	8	7	90.05	NDRI 113
Fresh	1	11	1309.71	NDRI 113
Fresh	2	11	2727.35	NDRI 113
10% DMSO	3	11	9421.57	NDRI 113
10% DMSO	4	11	1160.2	NDRI 113
6% DMSO + 5% EG + 50mM trehalose	5	11	100.43	NDRI 113
6% DMSO + 5% EG + 50mM trehalose	6	11	1135.29	NDRI 113
8% DMSO + 50mM trehalose	7	11	4210.78	NDRI 113
8% DMSO + 50mM trehalose	8	11	3750	NDRI 113
Fresh	1	4	159.59	CVX546A
Fresh	2	4	32.87	CVX546A
10% DMSO + 50mM trehalose	3	4	59.82	CVX546A
10% DMSO + 50mM trehalose	4	4	39.42	CVX546A
8% DMSO + 50mM trehalose	5	4	37.2	CVX546A
8% DMSO + 50mM trehalose	6	4	38.25	CVX546A
Fresh	1	7	2303.7	CVX546A
Fresh	2	7	35.9	CVX546A
10% DMSO + 50mM trehalose	3	7	1772.8	CVX546A
10% DMSO + 50mM trehalose	4	7	1862.8	CVX546A
8% DMSO + 50mM trehalose	5	7	732.8	CVX546A
8% DMSO + 50mM trehalose	6	7	872.9	CVX546A
Fresh	1	11	12480	CVX546A
Fresh	2	11	470.2	CVX546A
10% DMSO + 50mM trehalose	3	11	12284	CVX546A
10% DMSO + 50mM trehalose	4	11	16687	CVX546A
8% DMSO + 50mM trehalose	5	11	21497	CVX546A
8% DMSO + 50mM trehalose	6	11	4892	CVX546A
Fresh	1	4	24.28	CVX 547
Fresh	2	4	88.43	CVX 547
10% DMSO	3	4	28.53	CVX 547
10% DMSO	4	4	17.98	CVX 547
10% DMSO + 50mM trehalose	5	4	21.55	CVX 547
10% DMSO + 50mM trehalose	6	4	15.51	CVX 547
Fresh	1	7	16.57	CVX 547
Fresh	2	7	545.4	CVX 547
10% DMSO	3	7	97.08	CVX 547
10% DMSO	4	7	11.12	CVX 547
10% DMSO + 50mM trehalose	5	7	471.06	CVX 547
10% DMSO + 50mM trehalose	6	7	1370.8	CVX 547
Fresh	1	11	61814.16	CVX 547
Fresh	2	11	1372.74	CVX 547
10% DMSO	3	11	4213.27	CVX 547
10% DMSO	4	11	14.13	CVX 547
10% DMSO + 50mM trehalose	5	11	15547.79	CVX 547
10% DMSO + 50mM trehalose	6	11	21075.22	CVX 547
Fresh	1	4	133.6263736	NDRI 119
Fresh	2	4	95.53846154	NDRI 119
6% DMSO + 5% EG + 50mM trehalose	3	4	52.38596491	NDRI 119
6% DMSO + 5% EG + 50mM trehalose	4	4	86.33333333	NDRI 119
7% DMSO	5	4	60.06140351	NDRI 119
7% DMSO	6	4	67.74561404	NDRI 119
10% DMSO	7	4	101.4035088	NDRI 119
10% DMSO	8	4	56.42105263	NDRI 119
Fresh	1	7	253.3186813	NDRI 119
Fresh	2	7	72.07692308	NDRI 119
6% DMSO + 5% EG + 50mM trehalose	3	7	829.6363636	NDRI 119
6% DMSO + 5% EG + 50mM trehalose	4	7	341.7272727	NDRI 119
7% DMSO	5	7	139.7807018	NDRI 119
7% DMSO	6	7	475.0909091	NDRI 119
10% DMSO	7	7	1923.818182	NDRI 119
10% DMSO	8	7	211.2105263	NDRI 119
Fresh	1	11	15056.04396	NDRI 119
Fresh	2	11	832.3076923	NDRI 119
6% DMSO + 5% EG + 50mM trehalose	3	11	10811.81818	NDRI 119
6% DMSO + 5% EG + 50mM trehalose	4	11	19942.72727	NDRI 119
7% DMSO	5	11	6948.181818	NDRI 119
7% DMSO	6	11	10520	NDRI 119
10% DMSO	7	11	15144.54545	NDRI 119
10% DMSO	8	11	8334.545455	NDRI 119
Fresh	1	4	74.18571429	NDRI 121
Fresh	2	4	298.1285714	NDRI 121
Fresh	3	4	65.54285714	NDRI 121
6% DMSO + 5% EG + 50mM trehalose	4	4	65.83333333	NDRI 121
6% DMSO + 5% EG + 50mM trehalose	5	4	111.8194444	NDRI 121
6% DMSO + 5% EG + 50mM trehalose	6	4	72.58333333	NDRI 121
7% DMSO	7	4	58.29166667	NDRI 121
7% DMSO	8	4	58.58333333	NDRI 121
7% DMSO	9	4	81.52777778	NDRI 121
10% DMSO	10	4	90.40277778	NDRI 121
10% DMSO	11	4	73.02777778	NDRI 121
10% DMSO	12	4	122.9583333	NDRI 121
Fresh	1	7	465.9714286	NDRI 121
Fresh	2	7	68.47142857	NDRI 121
Fresh	3	7	465.4285714	NDRI 121
6% DMSO + 5% EG + 50mM trehalose	4	7	244.8333333	NDRI 121
6% DMSO + 5% EG + 50mM trehalose	5	7	130.0972222	NDRI 121
6% DMSO + 5% EG + 50mM trehalose	6	7	337.8611111	NDRI 121
7% DMSO	7	7	106.25	NDRI 121
7% DMSO	8	7	69.58333333	NDRI 121
7% DMSO	9	7	73.20833333	NDRI 121
10% DMSO	10	7	2121.666667	NDRI 121
10% DMSO	11	7	429.75	NDRI 121
10% DMSO	12	7	337.3194444	NDRI 121
Fresh	1	11	27757.14286	NDRI 121
Fresh	2	11	61.94285714	NDRI 121
Fresh	3	11	14012.85714	NDRI 121
6% DMSO + 5% EG + 50mM trehalose	4	11	22353.52113	NDRI 121
6% DMSO + 5% EG + 50mM trehalose	5	11	4580.555556	NDRI 121
6% DMSO + 5% EG + 50mM trehalose	6	11	4260.138889	NDRI 121
7% DMSO	7	11	6778.873239	NDRI 121
7% DMSO	8	11	1689.166667	NDRI 121
7% DMSO	9	11	1674.444444	NDRI 121
10% DMSO	10	11	15061.97183	NDRI 121
10% DMSO	11	11	9485.915493	NDRI 121
10% DMSO	12	11	4858.472222	NDRI 121
Fresh	1	4	36.91044776	NDRI 137A
Fresh	2	4	35.70149254	NDRI 137A
Fresh	3	4	43.94029851	NDRI 137A
6% DMSO + 5% EG + 50mM trehalose	4	4	37.91578947	NDRI 137A
6% DMSO + 5% EG + 50mM trehalose	5	4	25.44210526	NDRI 137A
6% DMSO + 5% EG + 50mM trehalose	6	4	26.8	NDRI 137A
10% DMSO	7	4	25.41052632	NDRI 137A
10% DMSO	8	4	25.32631579	NDRI 137A
10% DMSO	9	4	34.97894737	NDRI 137A
Fresh	1	7	424.5522388	NDRI 137A
Fresh	2	7	123.5671642	NDRI 137A
Fresh	3	7	85.80597015	NDRI 137A
6% DMSO + 5% EG + 50mM trehalose	4	7	31.01052632	NDRI 137A
6% DMSO + 5% EG + 50mM trehalose	5	7	30.13684211	NDRI 137A
6% DMSO + 5% EG + 50mM trehalose	6	7	735.4736842	NDRI 137A
10% DMSO	7	7	16.16842105	NDRI 137A
10% DMSO	8	7	243.8842105	NDRI 137A
10% DMSO	9	7	24.78947368	NDRI 137A
Fresh	1	11	18788.23529	NDRI 137A
Fresh	2	11	2093.58209	NDRI 137A
Fresh	3	11	2096.865672	NDRI 137A
6% DMSO + 5% EG + 50mM trehalose	4	11	316.6210526	NDRI 137A
6% DMSO + 5% EG + 50mM trehalose	5	11	115.8526316	NDRI 137A
6% DMSO + 5% EG + 50mM trehalose	6	11	10273.03371	NDRI 137A
10% DMSO	7	11	9.063157895	NDRI 137A
10% DMSO	8	11	12111.23596	NDRI 137A
10% DMSO	9	11	628.5263158	NDRI 137A
Fresh	1	4	31.21804511	NDRI 147A
Fresh	2	4	19.15789474	NDRI 147A
10% DMSO	3	4	23.92481203	NDRI 147A
10% DMSO	4	4	19.63909774	NDRI 147A
6% DMSO + 5% EG + 50mM trehalose	5	4	23.4962406	NDRI 147A
6% DMSO + 5% EG + 50mM trehalose	6	4	16.18796992	NDRI 147A
Fresh	1	7	1267.522124	NDRI 147A
Fresh	2	7	544.8672566	NDRI 147A
10% DMSO	3	7	1481.150442	NDRI 147A
10% DMSO	4	7	65.18584071	NDRI 147A
6% DMSO + 5% EG + 50mM trehalose	5	7	15437.2549	NDRI 147A
6% DMSO + 5% EG + 50mM trehalose	6	7	156.3362832	NDRI 147A
Fresh	1	11	23963.15789	NDRI 147A
Fresh	2	11	21867.66917	NDRI 147A
10% DMSO	3	11	7751.879699	NDRI 147A
10% DMSO	4	11	3386.466165	NDRI 147A
6% DMSO + 5% EG + 50mM trehalose	5	11	14361.65414	NDRI 147A
6% DMSO + 5% EG + 50mM trehalose	6	11	5035.338346	NDRI 147A
Fresh	1	4	147.75	NDRI 149A
Fresh	2	4	59.78	NDRI 149A
10% DMSO	3	4	129.13	NDRI 149A
10% DMSO	4	4	86.87	NDRI 149A
10% DMSO + 50mM trehalose	5	4	85.91	NDRI 149A
10% DMSO + 50mM trehalose	6	4	92.05	NDRI 149A
8% DMSO + 50mM trehalose	7	4	98.25	NDRI 149A
8% DMSO + 50mM trehalose	8	4	53.42	NDRI 149A
Fresh	1	7	62.75	NDRI 149A
Fresh	2	7	91.62	NDRI 149A
10% DMSO	3	7	817.57	NDRI 149A
10% DMSO	4	7	156.76	NDRI 149A
10% DMSO + 50mM trehalose	5	7	67.34	NDRI 149A
10% DMSO + 50mM trehalose	6	7	44.31	NDRI 149A
8% DMSO + 50mM trehalose	7	7	28.88	NDRI 149A
8% DMSO + 50mM trehalose	8	7	59.23	NDRI 149A
Fresh	1	11	246.11	NDRI 149A
Fresh	2	11	4077.94	NDRI 149A
10% DMSO	3	11	17066.18	NDRI 149A
10% DMSO	4	11	5664.71	NDRI 149A
10% DMSO + 50mM trehalose	5	11	40292.65	NDRI 149A
10% DMSO + 50mM trehalose	6	11	18601.47	NDRI 149A
8% DMSO + 50mM trehalose	7	11	22.08	NDRI 149A
8% DMSO + 50mM trehalose	8	11	11989.71	NDRI 149A
Fresh	1	4	34.21	NDRI 153A
Fresh	2	4	21.82	NDRI 153A
10% DMSO	3	4	34.3	NDRI 153A
10% DMSO	4	4	23.7	NDRI 153A
10% DMSO + 50mM trehalose	5	4	54.99	NDRI 153A
10% DMSO + 50mM trehalose	6	4	35.8	NDRI 153A
Fresh	1	7	54.06	NDRI 153A
Fresh	2	7	995.2	NDRI 153A
10% DMSO	3	7	212.19	NDRI 153A
10% DMSO	4	7	166.36	NDRI 153A
10% DMSO + 50mM trehalose	5	7	1518.24	NDRI 153A
10% DMSO + 50mM trehalose	6	7	22.14	NDRI 153A
Fresh	1	11	852.55	NDRI 153A
Fresh	2	11	13046.08	NDRI 153A
10% DMSO	3	11	19000.98	NDRI 153A
10% DMSO	4	11	15320.59	NDRI 153A
10% DMSO + 50mM trehalose	5	11	16506.86	NDRI 153A
10% DMSO + 50mM trehalose	6	11	45.44	NDRI 153A
Fresh	1	4	9.431578947	NDRI 162C
Fresh	2	4	7.473684211	NDRI 162C
10% DMSO	3	4	8.884210526	NDRI 162C
10% DMSO	4	4	9.105263158	NDRI 162C
10% DMSO + 50mM trehalose	5	4	9.884210526	NDRI 162C
10% DMSO + 50mM trehalose	6	4	6.947368421	NDRI 162C
Fresh	1	7	54.24210526	NDRI 162C
Fresh	2	7	464	NDRI 162C
10% DMSO	3	7	18.78947368	NDRI 162C
10% DMSO	4	7	73.62105263	NDRI 162C
10% DMSO + 50mM trehalose	5	7	52.03157895	NDRI 162C
10% DMSO + 50mM trehalose	6	7	72.75789474	NDRI 162C
Fresh	1	11	684.6315789	NDRI 162C
Fresh	2	11	8922.105263	NDRI 162C
10% DMSO	3	11	71.23157895	NDRI 162C
10% DMSO	4	11	582.4210526	NDRI 162C
10% DMSO + 50mM trehalose	5	11	186.9368421	NDRI 162C
10% DMSO + 50mM trehalose	6	11	178.3368421	NDRI 162C
