# Supplementary material for: Cryopreservation of human mucosal tissues
Source: PLoS One. 2018 Jul 30;13(7):e0200653. doi: 10.1371/journal.pone.0200653 (PMC6066204; doi:10.1371/journal.pone.0200653)
Supplement: S2 File — (ZIP) [file pone.0200653.s006.zip › data/clean/Dezzutti-rectum-infection.csv]

Condition	Replicate	Day	Hiv	TissueId
Fresh	1	4	20.20353982	CR487
Fresh	2	4	14.72566372	CR487
Fresh	3	4	10.60176991	CR487
10% DMSO	4	4	49.46478873	CR487
10% DMSO	5	4	41.02816901	CR487
10% DMSO	6	4	92.12676056	CR487
6% DMSO + 5% EG + 50mM trehalose	7	4	29.52112676	CR487
6% DMSO + 5% EG + 50mM trehalose	8	4	37.91549296	CR487
6% DMSO + 5% EG + 50mM trehalose	9	4	58.1971831	CR487
8% DMSO + 50mM trehalose	10	4	39.67605634	CR487
8% DMSO + 50mM trehalose	11	4	44.64788732	CR487
8% DMSO + 50mM trehalose	12	4	33.74647887	CR487
Fresh	1	7	872.4778761	CR487
Fresh	2	7	11.12389381	CR487
Fresh	3	7	12.05309735	CR487
10% DMSO	4	7	89.85915493	CR487
10% DMSO	5	7	19	CR487
10% DMSO	6	7	53	CR487
6% DMSO + 5% EG + 50mM trehalose	7	7	24.3943662	CR487
6% DMSO + 5% EG + 50mM trehalose	8	7	21.25352113	CR487
6% DMSO + 5% EG + 50mM trehalose	9	7	25.61971831	CR487
8% DMSO + 50mM trehalose	10	7	59.47887324	CR487
8% DMSO + 50mM trehalose	11	7	198.3239437	CR487
8% DMSO + 50mM trehalose	12	7	19.78873239	CR487
Fresh	1	11	9957.522124	CR487
Fresh	2	11	11.84955752	CR487
Fresh	3	11	9.132743363	CR487
10% DMSO	4	11	1187.878788	CR487
10% DMSO	5	11	11.28169014	CR487
10% DMSO	6	11	167.8028169	CR487
6% DMSO + 5% EG + 50mM trehalose	7	11	459.4084507	CR487
6% DMSO + 5% EG + 50mM trehalose	8	11	16.04225352	CR487
6% DMSO + 5% EG + 50mM trehalose	9	11	18.18309859	CR487
8% DMSO + 50mM trehalose	10	11	740.3030303	CR487
8% DMSO + 50mM trehalose	11	11	2583.030303	CR487
8% DMSO + 50mM trehalose	12	11	14.63380282	CR487
Fresh	1	14	24014.15929	CR487
Fresh	2	14	8.575221239	CR487
Fresh	3	14	1479.823009	CR487
10% DMSO	4	14	2334.090909	CR487
10% DMSO	5	14	5.647887324	CR487
10% DMSO	6	14	164.1690141	CR487
6% DMSO + 5% EG + 50mM trehalose	7	14	4424.393939	CR487
6% DMSO + 5% EG + 50mM trehalose	8	14	7.901408451	CR487
6% DMSO + 5% EG + 50mM trehalose	9	14	3.929577465	CR487
8% DMSO + 50mM trehalose	10	14	808.9393939	CR487
8% DMSO + 50mM trehalose	11	14	3665.454545	CR487
8% DMSO + 50mM trehalose	12	14	6	CR487
Fresh	1	17	18171.05263	CR487
Fresh	2	17	8.203539823	CR487
Fresh	3	17	13323.89381	CR487
10% DMSO	4	17	3892.878788	CR487
10% DMSO	5	17	3.295774648	CR487
10% DMSO	6	17	115.0704225	CR487
6% DMSO + 5% EG + 50mM trehalose	7	17	9819.69697	CR487
6% DMSO + 5% EG + 50mM trehalose	8	17	6.873239437	CR487
6% DMSO + 5% EG + 50mM trehalose	9	17	2.788732394	CR487
8% DMSO + 50mM trehalose	10	17	394.9295775	CR487
8% DMSO + 50mM trehalose	11	17	4464.545455	CR487
8% DMSO + 50mM trehalose	12	17	4.309859155	CR487
Fresh	1	21	27298.24561	CR487
Fresh	2	21	8.008849558	CR487
Fresh	3	21	17146.0177	CR487
10% DMSO	4	21	29504.54545	CR487
10% DMSO	5	21	1.633802817	CR487
10% DMSO	6	21	113.1971831	CR487
6% DMSO + 5% EG + 50mM trehalose	7	21	4819.69697	CR487
6% DMSO + 5% EG + 50mM trehalose	8	21	5.521126761	CR487
6% DMSO + 5% EG + 50mM trehalose	9	21	2.323943662	CR487
8% DMSO + 50mM trehalose	10	21	406.084507	CR487
8% DMSO + 50mM trehalose	11	21	3846.666667	CR487
8% DMSO + 50mM trehalose	12	21	8.042253521	CR487
Fresh	1	4	43.8630137	CR497
Fresh	2	4	35.35616438	CR497
Fresh	3	4	34.20547945	CR497
10% DMSO	4	4	14.16438356	CR497
10% DMSO	5	4	23.76712329	CR497
10% DMSO	6	4	2.246575342	CR497
6% DMSO + 5% EG + 50mM trehalose	7	4	14.83561644	CR497
6% DMSO + 5% EG + 50mM trehalose	8	4	16.63013699	CR497
6% DMSO + 5% EG + 50mM trehalose	9	4	1.589041096	CR497
8% DMSO + 50mM trehalose	10	4	8.01369863	CR497
8% DMSO + 50mM trehalose	11	4	10.30136986	CR497
8% DMSO + 50mM trehalose	12	4	31.8	CR497
Fresh	1	7	53.28767123	CR497
Fresh	2	7	100.3150685	CR497
Fresh	3	7	48.89041096	CR497
10% DMSO	4	7	12118.05556	CR497
10% DMSO	5	7	15573.61111	CR497
10% DMSO	6	7	17556.94444	CR497
6% DMSO + 5% EG + 50mM trehalose	7	7	18350	CR497
6% DMSO + 5% EG + 50mM trehalose	8	7	146.1506849	CR497
6% DMSO + 5% EG + 50mM trehalose	9	7	4658.75	CR497
8% DMSO + 50mM trehalose	10	7	325.0547945	CR497
8% DMSO + 50mM trehalose	11	7	22486.11111	CR497
8% DMSO + 50mM trehalose	12	7	20536.11111	CR497
10% DMSO	4	11	49447.2973	CR497
10% DMSO	5	11	47570.27027	CR497
10% DMSO	6	11	92074.62687	CR497
6% DMSO + 5% EG + 50mM trehalose	7	11	93559.70149	CR497
6% DMSO + 5% EG + 50mM trehalose	8	11	1863.918919	CR497
6% DMSO + 5% EG + 50mM trehalose	9	11	46918.91892	CR497
8% DMSO + 50mM trehalose	10	11	1922.432432	CR497
8% DMSO + 50mM trehalose	11	11	64917.91045	CR497
8% DMSO + 50mM trehalose	12	11	77529.85075	CR497
Fresh	1	14	17023.94366	CR497
Fresh	2	14	36976.05634	CR497
Fresh	3	14	21966.19718	CR497
10% DMSO	4	14	86768.65672	CR497
10% DMSO	5	14	91656.71642	CR497
10% DMSO	6	14	169164.1791	CR497
6% DMSO + 5% EG + 50mM trehalose	7	14	137126.8657	CR497
6% DMSO + 5% EG + 50mM trehalose	8	14	1592.297297	CR497
6% DMSO + 5% EG + 50mM trehalose	9	14	46432.43243	CR497
8% DMSO + 50mM trehalose	10	14	45882.43243	CR497
8% DMSO + 50mM trehalose	11	14	96716.41791	CR497
8% DMSO + 50mM trehalose	12	14	126716.4179	CR497
Fresh	1	3	10.75757576	CR500
Fresh	2	3	10.91919192	CR500
Fresh	3	3	12.12121212	CR500
10% DMSO	4	3	8.134328358	CR500
10% DMSO	5	3	10.88059701	CR500
10% DMSO	6	3	10.56716418	CR500
6% DMSO + 5% EG + 50mM trehalose	7	3	11.82089552	CR500
6% DMSO + 5% EG + 50mM trehalose	8	3	7.970149254	CR500
6% DMSO + 5% EG + 50mM trehalose	9	3	6.865671642	CR500
8% DMSO + 50mM trehalose	10	3	8.820895522	CR500
8% DMSO + 50mM trehalose	11	3	17.34328358	CR500
8% DMSO + 50mM trehalose	12	3	7.776119403	CR500
Fresh	1	7	66.17171717	CR500
Fresh	2	7	63.68686869	CR500
Fresh	3	7	5622.222222	CR500
10% DMSO	4	7	279.9402985	CR500
10% DMSO	5	7	13.32835821	CR500
10% DMSO	6	7	406.6567164	CR500
6% DMSO + 5% EG + 50mM trehalose	7	7	1.298507463	CR500
6% DMSO + 5% EG + 50mM trehalose	8	7	7.044776119	CR500
6% DMSO + 5% EG + 50mM trehalose	9	7	1.940298507	CR500
8% DMSO + 50mM trehalose	10	7	1814.328358	CR500
8% DMSO + 50mM trehalose	11	7	5	CR500
8% DMSO + 50mM trehalose	12	7	75.91044776	CR500
Fresh	1	10	6973.737374	CR500
Fresh	2	10	3680.808081	CR500
Fresh	3	10	155136.9863	CR500
10% DMSO	4	10	7422.727273	CR500
10% DMSO	5	10	437.1492537	CR500
10% DMSO	6	10	11422.72727	CR500
6% DMSO + 5% EG + 50mM trehalose	7	10	4.402985075	CR500
6% DMSO + 5% EG + 50mM trehalose	8	10	440.4477612	CR500
6% DMSO + 5% EG + 50mM trehalose	9	10	1	CR500
8% DMSO + 50mM trehalose	10	10	19312.12121	CR500
8% DMSO + 50mM trehalose	11	10	25.82089552	CR500
8% DMSO + 50mM trehalose	12	10	3919.552239	CR500
Fresh	1	14	185369.863	CR500
Fresh	2	14	168191.7808	CR500
Fresh	3	14	477890.411	CR500
10% DMSO	4	14	32739.39394	CR500
10% DMSO	5	14	6406.060606	CR500
10% DMSO	6	14	104477.2727	CR500
6% DMSO + 5% EG + 50mM trehalose	7	14	409.5522388	CR500
6% DMSO + 5% EG + 50mM trehalose	8	14	14872.72727	CR500
6% DMSO + 5% EG + 50mM trehalose	9	14	1	CR500
8% DMSO + 50mM trehalose	10	14	242946.9697	CR500
8% DMSO + 50mM trehalose	11	14	6022.727273	CR500
8% DMSO + 50mM trehalose	12	14	16166.66667	CR500
Fresh	1	4	15.70642202	CR590A
Fresh	2	4	11.68807339	CR590A
10% DMSO	3	4	14.77981651	CR590A
10% DMSO	4	4	11.04587156	CR590A
10% DMSO + 50mM trehalose	5	4	9.596330275	CR590A
10% DMSO + 50mM trehalose	6	4	11.77981651	CR590A
Fresh	1	7	8.055045872	CR590A
Fresh	2	7	40.28440367	CR590A
10% DMSO	3	7	25.33944954	CR590A
10% DMSO	4	7	13.43119266	CR590A
10% DMSO + 50mM trehalose	5	7	6.321100917	CR590A
10% DMSO + 50mM trehalose	6	7	66.06422018	CR590A
Fresh	1	11	6.788990826	CR590A
Fresh	2	11	882.1100917	CR590A
10% DMSO	3	11	46978.26087	CR590A
10% DMSO	4	11	15915.65217	CR590A
10% DMSO + 50mM trehalose	5	11	4.366972477	CR590A
10% DMSO + 50mM trehalose	6	11	237.7155963	CR590A
Fresh	1	14	7.577981651	CR590A
Fresh	2	14	2384.220183	CR590A
10% DMSO	3	14	109321.7391	CR590A
10% DMSO	4	14	18785.21739	CR590A
10% DMSO + 50mM trehalose	5	14	4.614678899	CR590A
10% DMSO + 50mM trehalose	6	14	211.8073394	CR590A
Fresh	1	4	8.581818182	CR593
Fresh	2	4	11.47272727	CR593
10% DMSO	3	4	33.31818182	CR593
10% DMSO	4	4	25.58181818	CR593
8% DMSO + 50mM trehalose	5	4	53.03636364	CR593
8% DMSO + 50mM trehalose	6	4	34.98181818	CR593
Fresh	1	7	22.86363636	CR593
Fresh	2	7	4.281818182	CR593
10% DMSO	3	7	51.56363636	CR593
10% DMSO	4	7	817.2972973	CR593
8% DMSO + 50mM trehalose	5	7	407.4774775	CR593
8% DMSO + 50mM trehalose	6	7	1273.153153	CR593
Fresh	1	11	2624.786325	CR593
Fresh	2	11	35.77272727	CR593
10% DMSO	3	11	7688.888889	CR593
10% DMSO	4	11	14901.7094	CR593
8% DMSO + 50mM trehalose	5	11	3646.153846	CR593
8% DMSO + 50mM trehalose	6	11	49410.25641	CR593
Fresh	1	14	21428.20513	CR593
Fresh	2	14	1875.765766	CR593
10% DMSO	3	14	45700.8547	CR593
10% DMSO	4	14	58320.51282	CR593
8% DMSO + 50mM trehalose	5	14	10730.76923	CR593
8% DMSO + 50mM trehalose	6	14	76585.47009	CR593
Fresh	1	4	1	CR627A
Fresh	2	4	1	CR627A
10% DMSO	3	4	1	CR627A
10% DMSO	4	4	1	CR627A
10% DMSO + 50mM trehalose	5	4	1	CR627A
10% DMSO + 50mM trehalose	6	4	1	CR627A
Fresh	1	7	1268.333333	CR627A
Fresh	2	7	2274.473684	CR627A
10% DMSO	3	7	45.15929204	CR627A
10% DMSO	4	7	1	CR627A
10% DMSO + 50mM trehalose	5	7	1	CR627A
10% DMSO + 50mM trehalose	6	7	3265.789474	CR627A
Fresh	1	11	22013.15789	CR627A
Fresh	2	11	20571.05263	CR627A
10% DMSO	3	11	205.1415929	CR627A
10% DMSO	4	11	46.91150442	CR627A
10% DMSO + 50mM trehalose	5	11	1	CR627A
10% DMSO + 50mM trehalose	6	11	40843.02326	CR627A
Fresh	1	14	119308.1395	CR627A
Fresh	2	14	29866.27907	CR627A
10% DMSO	3	14	1474.122807	CR627A
10% DMSO	4	14	679.122807	CR627A
10% DMSO + 50mM trehalose	5	14	75.89380531	CR627A
10% DMSO + 50mM trehalose	6	14	76802.32558	CR627A
Fresh	1	4	44.51450057	CR639B
Fresh	2	4	41.91453177	CR639B
10% DMSO	3	4	42.12292319	CR639B
10% DMSO	4	4	42.65034316	CR639B
10% DMSO + 50mM trehalose	5	4	44.43293472	CR639B
10% DMSO + 50mM trehalose	6	4	39.63579179	CR639B
8% DMSO + 50mM trehalose	7	4	1	CR639B
8% DMSO + 50mM trehalose	8	4	1	CR639B
Fresh	1	7	47.37510914	CR639B
Fresh	2	7	50.82081493	CR639B
10% DMSO	3	7	72.05401163	CR639B
10% DMSO	4	7	2240.017151	CR639B
10% DMSO + 50mM trehalose	5	7	43.48984122	CR639B
10% DMSO + 50mM trehalose	6	7	44.58273764	CR639B
8% DMSO + 50mM trehalose	7	7	1	CR639B
8% DMSO + 50mM trehalose	8	7	1	CR639B
Fresh	1	11	57.35169072	CR639B
Fresh	2	11	614.5643558	CR639B
10% DMSO	3	11	1673.755168	CR639B
10% DMSO	4	11	29569.77848	CR639B
10% DMSO + 50mM trehalose	5	11	40.76636363	CR639B
10% DMSO + 50mM trehalose	6	11	43.86156491	CR639B
8% DMSO + 50mM trehalose	7	11	184.5233475	CR639B
8% DMSO + 50mM trehalose	8	11	573.585875	CR639B
Fresh	1	14	136.9098341	CR639B
Fresh	2	14	11319.58256	CR639B
10% DMSO	3	14	3520.515564	CR639B
10% DMSO	4	14	39214.49455	CR639B
10% DMSO + 50mM trehalose	5	14	1369.190604	CR639B
10% DMSO + 50mM trehalose	6	14	138.2857595	CR639B
8% DMSO + 50mM trehalose	7	14	585.1134742	CR639B
8% DMSO + 50mM trehalose	8	14	15107.64033	CR639B
Fresh	1	4	1	PRE006A
Fresh	2	4	1	PRE006A
10% DMSO	3	4	1	PRE006A
10% DMSO	4	4	1	PRE006A
10% DMSO + 50mM trehalose	5	4	1	PRE006A
10% DMSO + 50mM trehalose	6	4	1	PRE006A
Fresh	1	7	568.5185185	PRE006A
Fresh	2	7	4.663551402	PRE006A
10% DMSO	3	7	510.2912621	PRE006A
10% DMSO	4	7	188.6203704	PRE006A
10% DMSO + 50mM trehalose	5	7	1	PRE006A
10% DMSO + 50mM trehalose	6	7	1	PRE006A
Fresh	1	11	19258.25243	PRE006A
Fresh	2	11	574.4444444	PRE006A
10% DMSO	3	11	47500	PRE006A
10% DMSO	4	11	1812.962963	PRE006A
10% DMSO + 50mM trehalose	5	11	83.27777778	PRE006A
10% DMSO + 50mM trehalose	6	11	1	PRE006A
Fresh	1	14	15972.22222	PRE006A
Fresh	2	14	22282.52427	PRE006A
10% DMSO	3	14	23972.22222	PRE006A
10% DMSO	4	14	3045.37037	PRE006A
10% DMSO + 50mM trehalose	5	14	2605.555556	PRE006A
10% DMSO + 50mM trehalose	6	14	1	PRE006A
Fresh	1	4	1	PASS074A
Fresh	2	4	1	PASS074A
10% DMSO	3	4	1	PASS074A
10% DMSO	4	4	1	PASS074A
10% DMSO	5	4	1	PASS074A
10% DMSO + 50mM trehalose	6	4	1	PASS074A
10% DMSO + 50mM trehalose	7	4	1	PASS074A
10% DMSO + 50mM trehalose	8	4	1	PASS074A
Fresh	1	7	1083.888889	PASS074A
Fresh	2	7	129.4953271	PASS074A
10% DMSO	3	7	1	PASS074A
10% DMSO	4	7	1024.757282	PASS074A
10% DMSO	5	7	7772.222222	PASS074A
10% DMSO + 50mM trehalose	6	7	1924.368932	PASS074A
10% DMSO + 50mM trehalose	7	7	1745.339806	PASS074A
10% DMSO + 50mM trehalose	8	7	30944.44444	PASS074A
Fresh	1	11	45388.88889	PASS074A
Fresh	2	11	16481.48148	PASS074A
10% DMSO	3	11	462.4271845	PASS074A
10% DMSO	4	11	2635.185185	PASS074A
10% DMSO	5	11	216416.6667	PASS074A
10% DMSO + 50mM trehalose	6	11	11112.96296	PASS074A
10% DMSO + 50mM trehalose	7	11	14559.25926	PASS074A
10% DMSO + 50mM trehalose	8	11	172203.7037	PASS074A
Fresh	1	14	100453.7037	PASS074A
Fresh	2	14	48250	PASS074A
10% DMSO	3	14	12325.92593	PASS074A
10% DMSO	4	14	2001.851852	PASS074A
10% DMSO	5	14	200768.5185	PASS074A
10% DMSO + 50mM trehalose	6	14	8749.074074	PASS074A
10% DMSO + 50mM trehalose	7	14	58509.25926	PASS074A
10% DMSO + 50mM trehalose	8	14	159564.8148	PASS074A
Fresh	1	4	6.285714286	CR521
Fresh	2	4	2.846153846	CR521
Fresh	3	4	13.50549451	CR521
6% DMSO + 5% EG + 50mM trehalose	4	4	1.98245614	CR521
6% DMSO + 5% EG + 50mM trehalose	5	4	19.99122807	CR521
6% DMSO + 5% EG + 50mM trehalose	6	4	24.6754386	CR521
7% DMSO	7	4	7.771929825	CR521
7% DMSO	8	4	1	CR521
7% DMSO	9	4	1	CR521
10% DMSO	10	4	6.921052632	CR521
10% DMSO	11	4	14.68421053	CR521
10% DMSO	12	4	2.184210526	CR521
Fresh	1	7	44.21978022	CR521
Fresh	2	7	51.8021978	CR521
Fresh	3	7	7500	CR521
6% DMSO + 5% EG + 50mM trehalose	4	7	4.254385965	CR521
6% DMSO + 5% EG + 50mM trehalose	5	7	2.51754386	CR521
6% DMSO + 5% EG + 50mM trehalose	6	7	7.01754386	CR521
7% DMSO	7	7	1	CR521
7% DMSO	8	7	1	CR521
7% DMSO	9	7	1	CR521
10% DMSO	10	7	1	CR521
10% DMSO	11	7	1.956140351	CR521
10% DMSO	12	7	1	CR521
Fresh	1	11	81111.11111	CR521
Fresh	2	11	243486.1111	CR521
Fresh	3	11	803.0769231	CR521
6% DMSO + 5% EG + 50mM trehalose	4	11	380.2727273	CR521
6% DMSO + 5% EG + 50mM trehalose	5	11	1.026315789	CR521
6% DMSO + 5% EG + 50mM trehalose	6	11	3.552631579	CR521
7% DMSO	7	11	1	CR521
7% DMSO	8	11	1	CR521
7% DMSO	9	11	1	CR521
10% DMSO	10	11	360.4545455	CR521
10% DMSO	11	11	1	CR521
10% DMSO	12	11	1	CR521
Fresh	1	14	145215.2778	CR521
Fresh	2	14	233395.8333	CR521
Fresh	3	14	10949.45055	CR521
6% DMSO + 5% EG + 50mM trehalose	4	14	1645.363636	CR521
6% DMSO + 5% EG + 50mM trehalose	5	14	1	CR521
6% DMSO + 5% EG + 50mM trehalose	6	14	2.456140351	CR521
7% DMSO	7	14	1	CR521
7% DMSO	8	14	1	CR521
7% DMSO	9	14	1	CR521
10% DMSO	10	14	1130.545455	CR521
10% DMSO	11	14	1.359649123	CR521
10% DMSO	12	14	1	CR521
Fresh	1	4	22.94285714	CR529B
Fresh	2	4	52.95714286	CR529B
Fresh	3	4	50.45714286	CR529B
6% DMSO + 5% EG + 50mM trehalose	4	4	44.34285714	CR529B
6% DMSO + 5% EG + 50mM trehalose	5	4	21.74285714	CR529B
6% DMSO + 5% EG + 50mM trehalose	6	4	28.47142857	CR529B
7% DMSO	7	4	38.68571429	CR529B
7% DMSO	8	4	13.24285714	CR529B
7% DMSO	9	4	39.57142857	CR529B
10% DMSO	10	4	28.12857143	CR529B
10% DMSO	11	4	23.88571429	CR529B
10% DMSO	12	4	20.97142857	CR529B
Fresh	1	7	1324.285714	CR529B
Fresh	2	7	467.3	CR529B
Fresh	3	7	6890	CR529B
6% DMSO + 5% EG + 50mM trehalose	4	7	5.2	CR529B
6% DMSO + 5% EG + 50mM trehalose	5	7	2.714285714	CR529B
6% DMSO + 5% EG + 50mM trehalose	6	7	189.1285714	CR529B
7% DMSO	7	7	21.6	CR529B
7% DMSO	8	7	49.22857143	CR529B
7% DMSO	9	7	47.57142857	CR529B
10% DMSO	10	7	25.55714286	CR529B
10% DMSO	11	7	19.58571429	CR529B
10% DMSO	12	7	168.4285714	CR529B
Fresh	1	11	78385.71429	CR529B
Fresh	2	11	47044.28571	CR529B
Fresh	3	11	201957.1429	CR529B
6% DMSO + 5% EG + 50mM trehalose	4	11	7.628571429	CR529B
6% DMSO + 5% EG + 50mM trehalose	5	11	193.8571429	CR529B
6% DMSO + 5% EG + 50mM trehalose	6	11	11314.28571	CR529B
7% DMSO	7	11	25.71428571	CR529B
7% DMSO	8	11	41038.57143	CR529B
7% DMSO	9	11	24.75714286	CR529B
10% DMSO	10	11	155.1142857	CR529B
10% DMSO	11	11	72.64285714	CR529B
10% DMSO	12	11	131921.4286	CR529B
Fresh	1	4	7.742857143	CR536B
Fresh	2	4	30.21428571	CR536B
Fresh	3	4	1	CR536B
6% DMSO + 5% EG + 50mM trehalose	4	4	25.35294118	CR536B
6% DMSO + 5% EG + 50mM trehalose	5	4	22.98529412	CR536B
6% DMSO + 5% EG + 50mM trehalose	6	4	23.88235294	CR536B
7% DMSO	7	4	13.26470588	CR536B
7% DMSO	8	4	22.14705882	CR536B
7% DMSO	9	4	13.94117647	CR536B
10% DMSO	10	4	28.51470588	CR536B
10% DMSO	11	4	15.51470588	CR536B
10% DMSO	12	4	48.11764706	CR536B
Fresh	1	7	23.75714286	CR536B
Fresh	2	7	307.6714286	CR536B
Fresh	3	7	3953	CR536B
6% DMSO + 5% EG + 50mM trehalose	4	7	30.92647059	CR536B
6% DMSO + 5% EG + 50mM trehalose	5	7	29.19117647	CR536B
6% DMSO + 5% EG + 50mM trehalose	6	7	411.1617647	CR536B
7% DMSO	7	7	44.48529412	CR536B
7% DMSO	8	7	63.52941176	CR536B
7% DMSO	9	7	63.41176471	CR536B
10% DMSO	10	7	26.26470588	CR536B
10% DMSO	11	7	20.32352941	CR536B
10% DMSO	12	7	29.32352941	CR536B
Fresh	1	11	646.2857143	CR536B
Fresh	2	11	15825.71429	CR536B
Fresh	3	11	92721.42857	CR536B
6% DMSO + 5% EG + 50mM trehalose	4	11	876.4516129	CR536B
6% DMSO + 5% EG + 50mM trehalose	5	11	20.58823529	CR536B
6% DMSO + 5% EG + 50mM trehalose	6	11	4553.387097	CR536B
7% DMSO	7	11	44.20588235	CR536B
7% DMSO	8	11	472.6911765	CR536B
7% DMSO	9	11	586.9354839	CR536B
10% DMSO	10	11	301.5882353	CR536B
10% DMSO	11	11	17.14705882	CR536B
10% DMSO	12	11	12.36764706	CR536B
