# Supplementary material for: Cryopreservation of human mucosal tissues
Source: PLoS One. 2018 Jul 30;13(7):e0200653. doi: 10.1371/journal.pone.0200653 (PMC6066204; doi:10.1371/journal.pone.0200653)
Supplement: S2 File — (ZIP) [file pone.0200653.s006.zip › data/clean/Dezzutti-Rohan-DPV-TFV.csv]

Explant	TissueId	Concentration	Condition	Units	Drug	TissueType	InVitroMicromolar
1.0	CR 664A	29.2	Fresh	ng/mg	dapivirine	Colorectal	0.00759
2.0	CR 664A	9.59	Fresh	ng/mg	dapivirine	Colorectal	0.00759
1.0	CR 664A	1.82	Fresh	ng/mg	dapivirine	Colorectal	7.59e-4
2.0	CR 664A	0.92	Fresh	ng/mg	dapivirine	Colorectal	7.59e-4
3.0	CR 664A	7.18	Cryopreserved	ng/mg	dapivirine	Colorectal	0.00759
4.0	CR 664A	5.97	Cryopreserved	ng/mg	dapivirine	Colorectal	0.00759
3.0	CR 664A	1.74	Cryopreserved	ng/mg	dapivirine	Colorectal	7.59e-4
4.0	CR 664A	1.33	Cryopreserved	ng/mg	dapivirine	Colorectal	7.59e-4
1.0	CR 673A	23.76	Fresh	ng/mg	dapivirine	Colorectal	0.00759
2.0	CR 673A	19.07	Fresh	ng/mg	dapivirine	Colorectal	0.00759
1.0	CR 673A	0.15	Fresh	ng/mg	dapivirine	Colorectal	7.59e-4
2.0	CR 673A	0.14000000000000001	Fresh	ng/mg	dapivirine	Colorectal	7.59e-4
3.0	CR 673A	11.66	Cryopreserved	ng/mg	dapivirine	Colorectal	0.00759
4.0	CR 673A	7.95	Cryopreserved	ng/mg	dapivirine	Colorectal	0.00759
3.0	CR 673A	1.87	Cryopreserved	ng/mg	dapivirine	Colorectal	7.59e-4
4.0	CR 673A	2.73	Cryopreserved	ng/mg	dapivirine	Colorectal	7.59e-4
1.0	CR 675A	11.84	Fresh	ng/mg	dapivirine	Colorectal	0.00759
2.0	CR 675A	11.37	Fresh	ng/mg	dapivirine	Colorectal	0.00759
1.0	CR 675A	1.1299999999999999	Fresh	ng/mg	dapivirine	Colorectal	7.59e-4
2.0	CR 675A	0.45	Fresh	ng/mg	dapivirine	Colorectal	7.59e-4
3.0	CR 675A	4.1900000000000004	Cryopreserved	ng/mg	dapivirine	Colorectal	0.00759
4.0	CR 675A	7.87	Cryopreserved	ng/mg	dapivirine	Colorectal	0.00759
3.0	CR 675A	1.48	Cryopreserved	ng/mg	dapivirine	Colorectal	7.59e-4
4.0	CR 675A	3.18	Cryopreserved	ng/mg	dapivirine	Colorectal	7.59e-4
1.0	CVX 593	37.25	Fresh	ng/mg	dapivirine	Cervical	0.0759
2.0	CVX 593	24.12	Fresh	ng/mg	dapivirine	Cervical	0.0759
1.0	CVX 593	10.06	Fresh	ng/mg	dapivirine	Cervical	0.00759
2.0	CVX 593	8.67	Fresh	ng/mg	dapivirine	Cervical	0.00759
3.0	CVX 593	6.68	Cryopreserved	ng/mg	dapivirine	Cervical	0.0759
4.0	CVX 593	12.92	Cryopreserved	ng/mg	dapivirine	Cervical	0.0759
3.0	CVX 593	14.82	Cryopreserved	ng/mg	dapivirine	Cervical	0.00759
4.0	CVX 593	14.2	Cryopreserved	ng/mg	dapivirine	Cervical	0.00759
1.0	NDRI 198A	37.630000000000003	Fresh	ng/mg	dapivirine	Cervical	0.0759
2.0	NDRI 198A	26.93	Fresh	ng/mg	dapivirine	Cervical	0.0759
1.0	NDRI 198A	18.170000000000002	Fresh	ng/mg	dapivirine	Cervical	0.00759
2.0	NDRI 198A	13.05	Fresh	ng/mg	dapivirine	Cervical	0.00759
3.0	NDRI 198A	24.95	Cryopreserved	ng/mg	dapivirine	Cervical	0.0759
4.0	NDRI 198A	30.13	Cryopreserved	ng/mg	dapivirine	Cervical	0.0759
3.0	NDRI 198A	16.05	Cryopreserved	ng/mg	dapivirine	Cervical	0.00759
4.0	NDRI 198A	8.09	Cryopreserved	ng/mg	dapivirine	Cervical	0.00759
1.0	NDRI 199	22.1	Fresh	ng/mg	dapivirine	Cervical	0.0759
2.0	NDRI 199	32.86	Fresh	ng/mg	dapivirine	Cervical	0.0759
1.0	NDRI 199	17.12	Fresh	ng/mg	dapivirine	Cervical	0.00759
2.0	NDRI 199	11.05	Fresh	ng/mg	dapivirine	Cervical	0.00759
3.0	NDRI 199	22.7	Cryopreserved	ng/mg	dapivirine	Cervical	0.0759
4.0	NDRI 199	11.2	Cryopreserved	ng/mg	dapivirine	Cervical	0.0759
3.0	NDRI 199	5.0599999999999996	Cryopreserved	ng/mg	dapivirine	Cervical	0.00759
4.0	NDRI 199	10.51	Cryopreserved	ng/mg	dapivirine	Cervical	0.00759
1.0	CR 664A	BMDL	Fresh	ng/mg	tenofovir	Colorectal	0.1161
2.0	CR 664A	BMDL	Fresh	ng/mg	tenofovir	Colorectal	0.1161
1.0	CR 664A	BMDL	Fresh	ng/mg	tenofovir	Colorectal	0.01161
2.0	CR 664A	BMDL	Fresh	ng/mg	tenofovir	Colorectal	0.01161
3.0	CR 664A	BMDL	Cryopreserved	ng/mg	tenofovir	Colorectal	0.1161
4.0	CR 664A	BMDL	Cryopreserved	ng/mg	tenofovir	Colorectal	0.1161
3.0	CR 664A	BMDL	Cryopreserved	ng/mg	tenofovir	Colorectal	0.01161
4.0	CR 664A	BMDL	Cryopreserved	ng/mg	tenofovir	Colorectal	0.01161
1.0	CR 675B	BMDL	Fresh	ng/mg	tenofovir	Colorectal	0.1161
2.0	CR 675B	BMDL	Fresh	ng/mg	tenofovir	Colorectal	0.1161
1.0	CR 675B	BMDL	Fresh	ng/mg	tenofovir	Colorectal	0.01161
2.0	CR 675B	BMDL	Fresh	ng/mg	tenofovir	Colorectal	0.01161
3.0	CR 675B	BMDL	Cryopreserved	ng/mg	tenofovir	Colorectal	0.1161
4.0	CR 675B	BMDL	Cryopreserved	ng/mg	tenofovir	Colorectal	0.1161
3.0	CR 675B	BMDL	Cryopreserved	ng/mg	tenofovir	Colorectal	0.01161
4.0	CR 675B	BMDL	Cryopreserved	ng/mg	tenofovir	Colorectal	0.01161
1.0	CR 676	BMDL	Fresh	ng/mg	tenofovir	Colorectal	0.1161
2.0	CR 676	BMDL	Fresh	ng/mg	tenofovir	Colorectal	0.1161
1.0	CR 676	BMDL	Fresh	ng/mg	tenofovir	Colorectal	0.01161
2.0	CR 676	BMDL	Fresh	ng/mg	tenofovir	Colorectal	0.01161
3.0	CR 676	BMDL	Cryopreserved	ng/mg	tenofovir	Colorectal	0.1161
4.0	CR 676	BMDL	Cryopreserved	ng/mg	tenofovir	Colorectal	0.1161
3.0	CR 676	BMDL	Cryopreserved	ng/mg	tenofovir	Colorectal	0.01161
4.0	CR 676	3.2000000000000001E-2	Cryopreserved	ng/mg	tenofovir	Colorectal	0.01161
1.0	NDRI 196	0.42099999999999999	Fresh	ng/mg	tenofovir	Cervical	3.48
2.0	NDRI 196	0.47899999999999998	Fresh	ng/mg	tenofovir	Cervical	3.48
1.0	NDRI 196	0.50800000000000001	Fresh	ng/mg	tenofovir	Cervical	1.161
2.0	NDRI 196	0.20599999999999999	Fresh	ng/mg	tenofovir	Cervical	1.161
3.0	NDRI 196	0.74	Cryopreserved	ng/mg	tenofovir	Cervical	3.48
4.0	NDRI 196	2.1999999999999999E-2	Cryopreserved	ng/mg	tenofovir	Cervical	3.48
3.0	NDRI 196	0.02	Cryopreserved	ng/mg	tenofovir	Cervical	1.161
4.0	NDRI 196	8.9999999999999993E-3	Cryopreserved	ng/mg	tenofovir	Cervical	1.161
1.0	NDRI 201B	0.81	Fresh	ng/mg	tenofovir	Cervical	3.48
2.0	NDRI 201B	1.4670000000000001	Fresh	ng/mg	tenofovir	Cervical	3.48
1.0	NDRI 201B	1.679	Fresh	ng/mg	tenofovir	Cervical	1.161
2.0	NDRI 201B	0.97399999999999998	Fresh	ng/mg	tenofovir	Cervical	1.161
3.0	NDRI 201B	BMDL	Cryopreserved	ng/mg	tenofovir	Cervical	3.48
4.0	NDRI 201B	0.36499999999999999	Cryopreserved	ng/mg	tenofovir	Cervical	3.48
3.0	NDRI 201B	BMDL	Cryopreserved	ng/mg	tenofovir	Cervical	1.161
4.0	NDRI 201B	BMDL	Cryopreserved	ng/mg	tenofovir	Cervical	1.161
1.0	NDRI 199	0.14599999999999999	Fresh	ng/mg	tenofovir	Cervical	3.48
2.0	NDRI 199	0.11799999999999999	Fresh	ng/mg	tenofovir	Cervical	3.48
1.0	NDRI 199	0.188	Fresh	ng/mg	tenofovir	Cervical	1.161
2.0	NDRI 199	0.29299999999999998	Fresh	ng/mg	tenofovir	Cervical	1.161
3.0	NDRI 199	8.9999999999999993E-3	Cryopreserved	ng/mg	tenofovir	Cervical	3.48
4.0	NDRI 199	1.6E-2	Cryopreserved	ng/mg	tenofovir	Cervical	3.48
3.0	NDRI 199	1.4999999999999999E-2	Cryopreserved	ng/mg	tenofovir	Cervical	1.161
4.0	NDRI 199	BMDL	Cryopreserved	ng/mg	tenofovir	Cervical	1.161
