# Supplementary material for: Cryopreservation of human mucosal tissues
Source: PLoS One. 2018 Jul 30;13(7):e0200653. doi: 10.1371/journal.pone.0200653 (PMC6066204; doi:10.1371/journal.pone.0200653)
Supplement: S2 File — (ZIP) [file pone.0200653.s006.zip › data/clean/Hughes-vagina-infection.csv]

Condition	Replicate	Day	Hiv	TissueId
Fresh	2	1	7442050	331
Fresh	3	1	8106030	331
Cryopreservation	2	1	8075090	331
Cryopreservation	3	1	7836290	331
Vitrification	1	1	8136460	331
Vitrification	2	1	8399180	331
Vitrification	3	1	7866110	331
Formalin	1	1	7284850	331
Formalin	2	1	7158220	331
Formalin	3	1	6481230	331
Fresh	2	2	9671.81	331
Fresh	3	2	13308	331
Cryopreservation	2	2	10820.4	331
Cryopreservation	3	2	14251.2	331
Vitrification	1	2	10640	331
Vitrification	2	2	11300.5	331
Vitrification	3	2	10333.3	331
Formalin	1	2	9362.41	331
Formalin	2	2	16209.8	331
Formalin	3	2	7523.75	331
Fresh	2	3	7598.45	331
Fresh	3	3	14674.2	331
Cryopreservation	2	3	8928.72	331
Cryopreservation	3	3	15588.1	331
Vitrification	1	3	11156.8	331
Vitrification	2	3	10513.9	331
Vitrification	3	3	7915.07	331
Formalin	1	3	9096.16	331
Formalin	2	3	13958.9	331
Formalin	3	3	9125.1	331
Fresh	2	6	627259	331
Fresh	3	6	113301	331
Cryopreservation	2	6	46712.5	331
Cryopreservation	3	6	7211.13	331
Vitrification	1	6	10283.1	331
Vitrification	2	6	909.693	331
Vitrification	3	6	3918.29	331
Formalin	1	6	1012.99	331
Formalin	2	6	923.561	331
Formalin	3	6	884.987	331
Fresh	2	8	347242	331
Fresh	3	8	172608	331
Cryopreservation	2	8	175372	331
Cryopreservation	3	8	6978.54	331
Vitrification	1	8	21713.1	331
Vitrification	2	8	779.717	331
Vitrification	3	8	20493.4	331
Formalin	1	8	442.624	331
Formalin	2	8	513.428	331
Formalin	3	8	368.23	331
Fresh	2	10	333310	331
Fresh	3	10	176991	331
Cryopreservation	2	10	298338	331
Cryopreservation	3	10	68934.5	331
Vitrification	1	10	76530.6	331
Vitrification	2	10	2447.78	331
Vitrification	3	10	98530.9	331
Formalin	1	10	777.273	331
Formalin	2	10	678.953	331
Formalin	3	10	599.071	331
Fresh	2	13	277941	331
Fresh	3	13	375758	331
Cryopreservation	2	13	176119	331
Cryopreservation	3	13	118394	331
Vitrification	1	13	51235.1	331
Vitrification	2	13	25904.2	331
Vitrification	3	13	45344.3	331
Formalin	1	13	503.047	331
Formalin	2	13	457.91	331
Formalin	3	13	374.996	331
Fresh	2	15	195326	331
Fresh	3	15	332381	331
Cryopreservation	2	15	158460	331
Cryopreservation	3	15	138397	331
Vitrification	1	15	47653.6	331
Vitrification	2	15	53202.4	331
Vitrification	3	15	50127.9	331
Formalin	1	15	634.691	331
Formalin	2	15	529.022	331
Formalin	3	15	542.749	331
Fresh	2	17	122640	331
Fresh	3	17	253808	331
Cryopreservation	2	17	90980.1	331
Cryopreservation	3	17	100601	331
Vitrification	1	17	36089.8	331
Vitrification	2	17	60037.5	331
Vitrification	3	17	36525.7	331
Formalin	1	17	557.417	331
Formalin	2	17	528.741	331
Formalin	3	17	429.68	331
Fresh	2	20	188366	331
Fresh	3	20	218857	331
Cryopreservation	2	20	75078	331
Cryopreservation	3	20	66451.8	331
Vitrification	1	20	31558.5	331
Vitrification	2	20	36069.7	331
Vitrification	3	20	26617.2	331
Formalin	1	20	659.696	331
Formalin	2	20	571.327	331
Formalin	3	20	527.515	331
Fresh	1	1	6470300	335
Fresh	2	1	7273770	335
Fresh	3	1	6695640	335
Cryopreservation	1	1	6676090	335
Cryopreservation	2	1	7030730	335
Cryopreservation	3	1	7010950	335
Vitrification	1	1	6815100	335
Vitrification	2	1	6991080	335
Vitrification	3	1	7166430	335
Formalin	1	1	5378260	335
Formalin	2	1	5457570	335
Formalin	3	1	5166690	335
Fresh	1	2	9350.08	335
Fresh	2	2	8773.7	335
Fresh	3	2	18734.2	335
Cryopreservation	1	2	11097.5	335
Cryopreservation	2	2	14149.7	335
Cryopreservation	3	2	11659.3	335
Vitrification	1	2	11538.2	335
Vitrification	2	2	10929.7	335
Vitrification	3	2	10645.6	335
Formalin	1	2	7761.88	335
Formalin	2	2	8641.83	335
Formalin	3	2	7023.15	335
Fresh	1	3	16125.2	335
Fresh	2	3	9742.45	335
Fresh	3	3	30138.1	335
Cryopreservation	1	3	29453.7	335
Cryopreservation	2	3	23418.3	335
Cryopreservation	3	3	18337.9	335
Vitrification	1	3	27077	335
Vitrification	2	3	23794.9	335
Vitrification	3	3	13886.8	335
Formalin	1	3	10902.6	335
Formalin	2	3	18476.9	335
Formalin	3	3	11643	335
Fresh	1	6	22024.7	335
Fresh	2	6	556.286	335
Fresh	3	6	930.196	335
Cryopreservation	1	6	807.654	335
Cryopreservation	2	6	1487.7	335
Cryopreservation	3	6	907.249	335
Vitrification	1	6	746.797	335
Vitrification	2	6	742.782	335
Vitrification	3	6	559.986	335
Formalin	1	6	688.544	335
Formalin	2	6	767.803	335
Formalin	3	6	643.25	335
Fresh	1	8	201476	335
Fresh	2	8	889.583	335
Fresh	3	8	416.571	335
Cryopreservation	1	8	379.117	335
Cryopreservation	2	8	453.708	335
Cryopreservation	3	8	345.819	335
Vitrification	1	8	640.976	335
Vitrification	2	8	753.133	335
Vitrification	3	8	384.737	335
Formalin	1	8	434.52	335
Formalin	2	8	478.373	335
Formalin	3	8	467.605	335
Fresh	1	10	114054	335
Fresh	2	10	2900.17	335
Fresh	3	10	377.169	335
Cryopreservation	1	10	605.576	335
Cryopreservation	2	10	318.26	335
Cryopreservation	3	10	408	335
Vitrification	1	10	556.736	335
Vitrification	2	10	1023.92	335
Vitrification	3	10	309.461	335
Formalin	1	10	430.761	335
Formalin	2	10	400.629	335
Formalin	3	10	392.582	335
Fresh	1	13	232214	335
Fresh	2	13	137584	335
Fresh	3	13	528.109	335
Cryopreservation	1	13	628.25	335
Cryopreservation	2	13	358.271	335
Cryopreservation	3	13	7078.87	335
Vitrification	1	13	21385.3	335
Vitrification	2	13	12191.7	335
Vitrification	3	13	328.915	335
Formalin	1	13	413.774	335
Formalin	2	13	388.753	335
Formalin	3	13	445.943	335
Fresh	1	15	192815	335
Fresh	2	15	246191	335
Fresh	3	15	540.158	335
Cryopreservation	1	15	967.064	335
Cryopreservation	2	15	407.441	335
Cryopreservation	3	15	121493	335
Vitrification	1	15	83741.4	335
Vitrification	2	15	40888.2	335
Vitrification	3	15	406.525	335
Formalin	1	15	434.344	335
Formalin	2	15	387.288	335
Formalin	3	15	444.978	335
Fresh	1	17	110754	335
Fresh	2	17	183170	335
Fresh	3	17	753.376	335
Cryopreservation	1	17	1525.72	335
Cryopreservation	2	17	599.533	335
Cryopreservation	3	17	150431	335
Vitrification	1	17	74201.2	335
Vitrification	2	17	44216.2	335
Vitrification	3	17	613.78	335
Formalin	1	17	542.789	335
Formalin	2	17	518.893	335
Formalin	3	17	577.615	335
Fresh	1	20	71334.2	335
Fresh	2	20	173935	335
Fresh	3	20	670.169	335
Cryopreservation	1	20	4046.54	335
Cryopreservation	2	20	597.409	335
Cryopreservation	3	20	59833	335
Vitrification	1	20	57662.8	335
Vitrification	2	20	41367	335
Vitrification	3	20	565.486	335
Formalin	1	20	598.032	335
Formalin	2	20	703.817	335
Formalin	3	20	567.69	335
Fresh	1	1	5776870	338
Fresh	2	1	6526360	338
Fresh	3	1	6718200	338
Cryopreservation	1	1	6149750	338
Cryopreservation	2	1	6520710	338
Cryopreservation	3	1	6692150	338
Vitrification	1	1	6233800	338
Vitrification	2	1	6747210	338
Vitrification	3	1	6577070	338
Formalin	1	1	4639230	338
Formalin	2	1	4688620	338
Formalin	3	1	4555630	338
Fresh	1	2	14171.8	338
Fresh	2	2	16595.2	338
Fresh	3	2	12531.3	338
Cryopreservation	1	2	13655.1	338
Cryopreservation	2	2	17247	338
Cryopreservation	3	2	11516.1	338
Vitrification	1	2	10082.9	338
Vitrification	2	2	20260.6	338
Vitrification	3	2	13078.3	338
Formalin	1	2	9977.13	338
Formalin	2	2	10490.5	338
Formalin	3	2	8007.88	338
Fresh	1	3	14361.7	338
Fresh	2	3	18743	338
Fresh	3	3	9131.52	338
Cryopreservation	1	3	16678.5	338
Cryopreservation	2	3	11871.3	338
Cryopreservation	3	3	10733.5	338
Vitrification	1	3	10531.2	338
Vitrification	2	3	11384.2	338
Vitrification	3	3	13982.3	338
Formalin	1	3	17980	338
Formalin	2	3	7822.84	338
Formalin	3	3	9055.52	338
Fresh	1	6	3677.49	338
Fresh	2	6	1558.64	338
Fresh	3	6	904.206	338
Cryopreservation	1	6	747.041	338
Cryopreservation	2	6	659.188	338
Cryopreservation	3	6	975.448	338
Vitrification	1	6	687.181	338
Vitrification	2	6	725.292	338
Vitrification	3	6	1678.3	338
Formalin	1	6	1031.56	338
Formalin	2	6	725.123	338
Formalin	3	6	819.908	338
Fresh	1	9	17807.8	338
Fresh	2	9	17217.4	338
Fresh	3	9	7504.23	338
Cryopreservation	1	9	470.52	338
Cryopreservation	2	9	1215.16	338
Cryopreservation	3	9	837.16	338
Vitrification	1	9	746.233	338
Vitrification	2	9	13269	338
Vitrification	3	9	60800.3	338
Formalin	1	9	571.336	338
Formalin	2	9	521.254	338
Formalin	3	9	482.352	338
Fresh	1	10	24210.4	338
Fresh	2	10	70622.9	338
Fresh	3	10	20273.2	338
Cryopreservation	1	10	656.108	338
Cryopreservation	2	10	2487.46	338
Cryopreservation	3	10	5556.8	338
Vitrification	1	10	837.666	338
Vitrification	2	10	60749.3	338
Vitrification	3	10	88424.8	338
Formalin	1	10	729.196	338
Formalin	2	10	625.137	338
Formalin	3	10	561.598	338
Fresh	1	13	196374	338
Fresh	2	13	241943	338
Fresh	3	13	158570	338
Cryopreservation	1	13	832.944	338
Cryopreservation	2	13	73216.1	338
Cryopreservation	3	13	158906	338
Vitrification	1	13	1657.8	338
Vitrification	2	13	124165	338
Vitrification	3	13	168098	338
Formalin	1	13	794.757	338
Formalin	2	13	608.468	338
Formalin	3	13	582.126	338
Fresh	1	15	141014	338
Fresh	2	15	158403	338
Fresh	3	15	228607	338
Cryopreservation	1	15	859.898	338
Cryopreservation	2	15	131279	338
Cryopreservation	3	15	191836	338
Vitrification	1	15	3604.31	338
Vitrification	2	15	94248.6	338
Vitrification	3	15	69339.4	338
Formalin	1	15	669.657	338
Formalin	2	15	604.074	338
Formalin	3	15	536.332	338
Fresh	1	17	200589	338
Fresh	2	17	108079	338
Fresh	3	17	229636	338
Cryopreservation	1	17	874.453	338
Cryopreservation	2	17	90788.7	338
Cryopreservation	3	17	126588	338
Vitrification	1	17	5411.87	338
Vitrification	2	17	41465.3	338
Vitrification	3	17	36965.3	338
Formalin	1	17	772.254	338
Formalin	2	17	655.873	338
Formalin	3	17	598.197	338
Fresh	1	20	190378	338
Fresh	2	20	120633	338
Fresh	3	20	205642	338
Cryopreservation	1	20	791.055	338
Cryopreservation	2	20	86934.7	338
Cryopreservation	3	20	182052	338
Vitrification	1	20	16561.9	338
Vitrification	2	20	22829.5	338
Vitrification	3	20	34321.3	338
Formalin	1	20	704.715	338
Formalin	2	20	671.55	338
Formalin	3	20	625.022	338
Fresh	1	1	6918470	340
Fresh	2	1	7552760	340
Fresh	3	1	7336140	340
Cryopreservation	1	1	6761720	340
Cryopreservation	2	1	7012830	340
Cryopreservation	3	1	6736570	340
Vitrification	1	1	6468780	340
Vitrification	2	1	6709480	340
Vitrification	3	1	6375560	340
Formalin	1	1	5085850	340
Formalin	2	1	4433860	340
Formalin	3	1	4473360	340
Fresh	1	2	7422.18	340
Fresh	2	2	9680.88	340
Fresh	3	2	9521.84	340
Cryopreservation	1	2	9011.47	340
Cryopreservation	2	2	8980.96	340
Cryopreservation	3	2	18750.4	340
Vitrification	1	2	9197.75	340
Vitrification	2	2	9517.05	340
Vitrification	3	2	9041.77	340
Formalin	1	2	8791.42	340
Formalin	2	2	8296.03	340
Formalin	3	2	7557.25	340
Fresh	1	3	16604.8	340
Fresh	2	3	26889.5	340
Fresh	3	3	23464.6	340
Cryopreservation	1	3	7606.69	340
Cryopreservation	2	3	10524.3	340
Cryopreservation	3	3	13874.6	340
Vitrification	1	3	21269.3	340
Vitrification	2	3	16998.4	340
Vitrification	3	3	19832.6	340
Formalin	1	3	8833.72	340
Formalin	2	3	7661.25	340
Formalin	3	3	8682.01	340
Fresh	1	6	1195.93	340
Fresh	2	6	1674.15	340
Fresh	3	6	2031.9	340
Cryopreservation	1	6	2156.83	340
Cryopreservation	2	6	1086.47	340
Cryopreservation	3	6	3878.35	340
Vitrification	1	6	991.827	340
Vitrification	2	6	1804.64	340
Vitrification	3	6	1039.09	340
Formalin	1	6	902.355	340
Formalin	2	6	922.754	340
Formalin	3	6	883.123	340
Fresh	1	8	1058.61	340
Fresh	2	8	1459.91	340
Fresh	3	8	3930.53	340
Cryopreservation	1	8	13030.2	340
Cryopreservation	2	8	11646.5	340
Cryopreservation	3	8	51083.4	340
Vitrification	1	8	2289.38	340
Vitrification	2	8	55601.7	340
Vitrification	3	8	695.666	340
Formalin	1	8	599.33	340
Formalin	2	8	548.655	340
Formalin	3	8	471.467	340
Fresh	1	10	1624.23	340
Fresh	2	10	1944.79	340
Fresh	3	10	12528.9	340
Cryopreservation	1	10	128241	340
Cryopreservation	2	10	98476.4	340
Cryopreservation	3	10	143231	340
Vitrification	1	10	7290.65	340
Vitrification	2	10	338181	340
Vitrification	3	10	1091.45	340
Formalin	1	10	725.735	340
Formalin	2	10	575.604	340
Formalin	3	10	521.125	340
Fresh	1	13	30171.7	340
Fresh	2	13	3509.81	340
Fresh	3	13	244582	340
Cryopreservation	1	13	447754	340
Cryopreservation	2	13	459662	340
Cryopreservation	3	13	169740	340
Vitrification	1	13	155164	340
Vitrification	2	13	821632	340
Vitrification	3	13	1324.5	340
Formalin	1	13	499.654	340
Formalin	2	13	516.157	340
Formalin	3	13	504.092	340
Fresh	1	15	66479.2	340
Fresh	2	15	3428.27	340
Fresh	3	15	362226	340
Cryopreservation	1	15	570823	340
Cryopreservation	2	15	344108	340
Cryopreservation	3	15	94010.6	340
Vitrification	1	15	118061	340
Vitrification	2	15	425110	340
Vitrification	3	15	949.39	340
Formalin	1	15	620.247	340
Formalin	2	15	523.05	340
Formalin	3	15	490.519	340
Fresh	1	17	66954.6	340
Fresh	2	17	4885.31	340
Fresh	3	17	318365	340
Cryopreservation	1	17	530323	340
Cryopreservation	2	17	305234	340
Cryopreservation	3	17	85297.9	340
Vitrification	1	17	126044	340
Vitrification	2	17	353759	340
Vitrification	3	17	859.153	340
Formalin	1	17	535.181	340
Formalin	2	17	566.208	340
Formalin	3	17	503.865	340
Fresh	1	20	133880	340
Fresh	2	20	19014.1	340
Fresh	3	20	319640	340
Cryopreservation	1	20	491304	340
Cryopreservation	2	20	289551	340
Cryopreservation	3	20	109210	340
Vitrification	1	20	116835	340
Vitrification	2	20	484784	340
Vitrification	3	20	915.22	340
Formalin	1	20	621.518	340
Formalin	2	20	577.906	340
Formalin	3	20	518.255	340
Fresh	1	1	8286290	341
Fresh	2	1	7854480	341
Fresh	3	1	6730140	341
Cryopreservation	1	1	7402770	341
Cryopreservation	2	1	7352720	341
Cryopreservation	3	1	6809730	341
Vitrification	1	1	6991550	341
Vitrification	2	1	6968560	341
Vitrification	3	1	7454440	341
Formalin	1	1	6428500	341
Formalin	2	1	5860990	341
Formalin	3	1	5728170	341
Fresh	1	2	11567.9	341
Fresh	2	2	13678.1	341
Fresh	3	2	13252.1	341
Cryopreservation	1	2	12797.9	341
Cryopreservation	2	2	12613.6	341
Cryopreservation	3	2	9122.14	341
Vitrification	1	2	9655.19	341
Vitrification	2	2	14196.2	341
Vitrification	3	2	11021.4	341
Formalin	1	2	10997.3	341
Formalin	2	2	10353.4	341
Formalin	3	2	8269.76	341
Fresh	1	3	22331.8	341
Fresh	2	3	39587.7	341
Fresh	3	3	13766.2	341
Cryopreservation	1	3	22790.3	341
Cryopreservation	2	3	23743.9	341
Cryopreservation	3	3	10404.9	341
Vitrification	1	3	12775	341
Vitrification	2	3	31659.7	341
Vitrification	3	3	15231.1	341
Formalin	1	3	10396.1	341
Formalin	2	3	8363.75	341
Formalin	3	3	10893.9	341
Fresh	1	6	2239.47	341
Fresh	2	6	2250.95	341
Fresh	3	6	1217.52	341
Cryopreservation	1	6	1856.89	341
Cryopreservation	2	6	2976.93	341
Cryopreservation	3	6	1558.91	341
Vitrification	1	6	1109.95	341
Vitrification	2	6	2496.83	341
Vitrification	3	6	3233.18	341
Formalin	1	6	1080.89	341
Formalin	2	6	6114.29	341
Formalin	3	6	1049.35	341
Fresh	1	8	9552.43	341
Fresh	2	8	2895.42	341
Fresh	3	8	661.283	341
Cryopreservation	1	8	5631.22	341
Cryopreservation	2	8	28795	341
Cryopreservation	3	8	50997.8	341
Vitrification	1	8	712.953	341
Vitrification	2	8	2318.34	341
Vitrification	3	8	13230.1	341
Formalin	1	8	744.653	341
Formalin	2	8	1028.96	341
Formalin	3	8	585.837	341
Fresh	1	10	153154	341
Fresh	2	10	14305.9	341
Fresh	3	10	806.523	341
Cryopreservation	1	10	111604	341
Cryopreservation	2	10	264482	341
Cryopreservation	3	10	234177	341
Vitrification	1	10	946.554	341
Vitrification	2	10	37752.3	341
Vitrification	3	10	63585.6	341
Formalin	1	10	772.707	341
Formalin	2	10	706.61	341
Formalin	3	10	543.817	341
Fresh	1	13	597668	341
Fresh	2	13	75869.7	341
Fresh	3	13	1036	341
Cryopreservation	1	13	462313	341
Cryopreservation	2	13	648096	341
Cryopreservation	3	13	461590	341
Vitrification	1	13	1057.2	341
Vitrification	2	13	171750	341
Vitrification	3	13	359428	341
Formalin	1	13	903.85	341
Formalin	2	13	535.562	341
Formalin	3	13	538.014	341
Fresh	1	15	430876	341
Fresh	2	15	113769	341
Fresh	3	15	992.225	341
Cryopreservation	1	15	274387	341
Cryopreservation	2	15	425694	341
Cryopreservation	3	15	291147	341
Vitrification	1	15	864.318	341
Vitrification	2	15	176248	341
Vitrification	3	15	137378	341
Formalin	1	15	715.398	341
Formalin	2	15	593.765	341
Formalin	3	15	473.833	341
Fresh	1	17	338722	341
Fresh	2	17	150369	341
Fresh	3	17	1188.87	341
Cryopreservation	1	17	219521	341
Cryopreservation	2	17	354142	341
Cryopreservation	3	17	284292	341
Vitrification	1	17	1102.89	341
Vitrification	2	17	220145	341
Vitrification	3	17	105783	341
Formalin	1	17	652.945	341
Formalin	2	17	547.67	341
Formalin	3	17	528.311	341
Fresh	1	20	345858	341
Fresh	2	20	264676	341
Fresh	3	20	889.636	341
Cryopreservation	1	20	219624	341
Cryopreservation	2	20	292409	341
Cryopreservation	3	20	229842	341
Vitrification	1	20	792.966	341
Vitrification	2	20	198042	341
Vitrification	3	20	81655.5	341
Formalin	1	20	646.355	341
Formalin	2	20	558.931	341
Formalin	3	20	524.421	341
Fresh	1	1	11492100	344
Fresh	2	1	11121100	344
Fresh	3	1	11600100	344
Cryopreservation	1	1	11831200	344
Cryopreservation	2	1	11435500	344
Cryopreservation	3	1	7374930	344
Vitrification	1	1	10181200	344
Vitrification	2	1	9454470	344
Vitrification	3	1	8210770	344
Formalin	1	1	5766850	344
Formalin	2	1	6199750	344
Formalin	3	1	4086240	344
Fresh	1	2	13765.8	344
Fresh	2	2	15850.9	344
Fresh	3	2	17348.3	344
Cryopreservation	1	2	21987.4	344
Cryopreservation	2	2	18516	344
Cryopreservation	3	2	14152.2	344
Vitrification	1	2	19663.5	344
Vitrification	2	2	18864.7	344
Vitrification	3	2	18674.7	344
Formalin	1	2	8898.93	344
Formalin	2	2	8895.15	344
Formalin	3	2	8299.34	344
Fresh	1	3	21257.4	344
Fresh	2	3	19761.6	344
Fresh	3	3	23384.1	344
Cryopreservation	1	3	32583.2	344
Cryopreservation	2	3	32147.6	344
Cryopreservation	3	3	18678	344
Vitrification	1	3	30238.8	344
Vitrification	2	3	22188.3	344
Vitrification	3	3	22964.9	344
Formalin	1	3	11741.8	344
Formalin	2	3	13511.4	344
Formalin	3	3	8028.66	344
Fresh	1	6	42676.3	344
Fresh	2	6	215447	344
Fresh	3	6	632521	344
Cryopreservation	1	6	46935.7	344
Cryopreservation	2	6	133113	344
Cryopreservation	3	6	13933.1	344
Vitrification	1	6	13844.9	344
Vitrification	2	6	5290.86	344
Vitrification	3	6	2688.25	344
Formalin	1	6	976.958	344
Formalin	2	6	1167.81	344
Formalin	3	6	894.741	344
Fresh	1	9	438854	344
Fresh	2	9	754173	344
Fresh	3	9	1097610	344
Cryopreservation	1	9	1058110	344
Cryopreservation	2	9	1180150	344
Cryopreservation	3	9	325872	344
Vitrification	1	9	148212	344
Vitrification	2	9	200447	344
Vitrification	3	9	18424.9	344
Formalin	1	9	417.5	344
Formalin	2	9	350.266	344
Formalin	3	9	295.685	344
Fresh	1	10	272610	344
Fresh	2	10	349485	344
Fresh	3	10	339920	344
Cryopreservation	1	10	457966	344
Cryopreservation	2	10	471605	344
Cryopreservation	3	10	239273	344
Vitrification	1	10	74476.2	344
Vitrification	2	10	177874	344
Vitrification	3	10	33209.7	344
Formalin	1	10	336.55	344
Formalin	2	10	274.105	344
Formalin	3	10	285.235	344
Fresh	1	13	667155	344
Fresh	2	13	357793	344
Fresh	3	13	374690	344
Cryopreservation	1	13	313208	344
Cryopreservation	2	13	276453	344
Cryopreservation	3	13	541769	344
Vitrification	1	13	158250	344
Vitrification	2	13	468814	344
Vitrification	3	13	125620	344
Formalin	1	13	424.46	344
Formalin	2	13	242.778	344
Formalin	3	13	223.296	344
Fresh	1	15	435769	344
Fresh	2	15	276490	344
Fresh	3	15	250346	344
Cryopreservation	1	15	179160	344
Cryopreservation	2	15	143706	344
Cryopreservation	3	15	464567	344
Vitrification	1	15	105041	344
Vitrification	2	15	221067	344
Vitrification	3	15	182246	344
Formalin	1	15	433.433	344
Formalin	2	15	259.438	344
Formalin	3	15	242.854	344
Fresh	1	17	323422	344
Fresh	2	17	257867	344
Fresh	3	17	193425	344
Cryopreservation	1	17	152249	344
Cryopreservation	2	17	119693	344
Cryopreservation	3	17	255672	344
Vitrification	1	17	116659	344
Vitrification	2	17	124341	344
Vitrification	3	17	60764.6	344
Formalin	1	17	352.252	344
Formalin	2	17	282.298	344
Formalin	3	17	273.266	344
Fresh	1	20	271562	344
Fresh	2	20	212527	344
Fresh	3	20	124764	344
Cryopreservation	1	20	136193	344
Cryopreservation	2	20	146782	344
Cryopreservation	3	20	181353	344
Vitrification	1	20	75232.3	344
Vitrification	2	20	110423	344
Vitrification	3	20	46213.5	344
Formalin	1	20	304.681	344
Formalin	2	20	241.12	344
Formalin	3	20	204.015	344
Fresh	1	1	6179290	346
Fresh	2	1	5907830	346
Fresh	3	1	6691390	346
Cryopreservation	1	1	5535120	346
Cryopreservation	2	1	6524940	346
Cryopreservation	3	1	6249710	346
Vitrification	1	1	7139830	346
Vitrification	2	1	7024520	346
Vitrification	3	1	6935550	346
Formalin	1	1	5379850	346
Formalin	2	1	6828450	346
Fresh	1	2	9485.64	346
Fresh	2	2	10562.6	346
Fresh	3	2	9975.79	346
Cryopreservation	1	2	10546.5	346
Cryopreservation	2	2	13466.8	346
Cryopreservation	3	2	10273.6	346
Vitrification	1	2	14446.3	346
Vitrification	2	2	14161.9	346
Vitrification	3	2	12046.3	346
Formalin	1	2	9826.24	346
Formalin	2	2	8055.55	346
Fresh	1	3	7657.93	346
Fresh	2	3	9807.06	346
Fresh	3	3	11383.5	346
Cryopreservation	1	3	16521.2	346
Cryopreservation	2	3	9195.87	346
Cryopreservation	3	3	14841.3	346
Vitrification	1	3	17142	346
Vitrification	2	3	14100.3	346
Vitrification	3	3	10692.6	346
Formalin	1	3	6442.45	346
Formalin	2	3	4807.59	346
Fresh	1	6	2249.34	346
Fresh	2	6	3809.02	346
Fresh	3	6	18957.1	346
Cryopreservation	1	6	1892.66	346
Cryopreservation	2	6	2821.86	346
Cryopreservation	3	6	46995.9	346
Vitrification	1	6	13122.3	346
Vitrification	2	6	4819.89	346
Vitrification	3	6	3307.16	346
Formalin	1	6	768.909	346
Formalin	2	6	785.326	346
Fresh	1	8	14584.5	346
Fresh	2	8	26475.4	346
Fresh	3	8	111742	346
Cryopreservation	1	8	12123.7	346
Cryopreservation	2	8	43765	346
Cryopreservation	3	8	103819	346
Vitrification	1	8	42457.9	346
Vitrification	2	8	29217.4	346
Vitrification	3	8	17591.1	346
Formalin	1	8	437.576	346
Formalin	2	8	550.935	346
Fresh	1	10	85484.1	346
Fresh	2	10	145461	346
Fresh	3	10	313153	346
Cryopreservation	1	10	67696.3	346
Cryopreservation	2	10	118081	346
Cryopreservation	3	10	276160	346
Vitrification	1	10	154007	346
Vitrification	2	10	174292	346
Vitrification	3	10	104825	346
Formalin	1	10	627.952	346
Formalin	2	10	565.783	346
Fresh	1	13	149495	346
Fresh	2	13	226879	346
Fresh	3	13	516560	346
Cryopreservation	1	13	311035	346
Cryopreservation	2	13	460570	346
Cryopreservation	3	13	452838	346
Vitrification	1	13	265248	346
Vitrification	2	13	561864	346
Vitrification	3	13	336641	346
Formalin	1	13	800.256	346
Formalin	2	13	548.268	346
Fresh	1	15	72982.8	346
Fresh	2	15	99689.7	346
Fresh	3	15	333304	346
Cryopreservation	1	15	212363	346
Cryopreservation	2	15	456402	346
Cryopreservation	3	15	266141	346
Vitrification	1	15	105569	346
Vitrification	2	15	325024	346
Vitrification	3	15	198053	346
Formalin	1	15	663.793	346
Formalin	2	15	485.707	346
Fresh	1	17	77025.4	346
Fresh	2	17	86573.9	346
Fresh	3	17	291720	346
Cryopreservation	1	17	221042	346
Cryopreservation	2	17	424265	346
Cryopreservation	3	17	245516	346
Vitrification	1	17	90712.9	346
Vitrification	2	17	288278	346
Vitrification	3	17	230024	346
Formalin	1	17	733.875	346
Formalin	2	17	585.802	346
Fresh	1	20	46959.1	346
Fresh	2	20	64653.7	346
Fresh	3	20	231267	346
Cryopreservation	1	20	195204	346
Cryopreservation	2	20	339288	346
Cryopreservation	3	20	262938	346
Vitrification	1	20	69929.5	346
Vitrification	2	20	187341	346
Vitrification	3	20	171333	346
Formalin	1	20	760.587	346
Formalin	2	20	571.614	346
Fresh	1	1	5267930	347
Fresh	2	1	4762400	347
Fresh	3	1	6391540	347
Cryopreservation	1	1	7031400	347
Cryopreservation	2	1	6179530	347
Cryopreservation	3	1	6442940	347
Vitrification	1	1	5269370	347
Vitrification	2	1	5587800	347
Vitrification	3	1	6202310	347
Formalin	1	1	4781430	347
Formalin	2	1	5130370	347
Formalin	3	1	4082320	347
Fresh	1	2	22753.8	347
Fresh	2	2	12737.9	347
Fresh	3	2	16619.1	347
Cryopreservation	1	2	18396.6	347
Cryopreservation	2	2	12837.1	347
Cryopreservation	3	2	13777.5	347
Vitrification	1	2	14498.1	347
Vitrification	2	2	12984.1	347
Vitrification	3	2	17538.7	347
Formalin	1	2	10391.1	347
Formalin	2	2	7935.6	347
Formalin	3	2	8522.35	347
Fresh	1	3	14202.9	347
Fresh	2	3	12379.1	347
Fresh	3	3	14378	347
Cryopreservation	1	3	20079.8	347
Cryopreservation	2	3	16592.4	347
Cryopreservation	3	3	13803.2	347
Vitrification	1	3	15371.1	347
Vitrification	2	3	19129.5	347
Vitrification	3	3	17738.4	347
Formalin	1	3	9592.86	347
Formalin	2	3	6888.01	347
Formalin	3	3	9301.68	347
Fresh	1	6	1249.11	347
Fresh	2	6	1365.71	347
Fresh	3	6	79274.5	347
Cryopreservation	1	6	11003.2	347
Cryopreservation	2	6	2654.43	347
Cryopreservation	3	6	2064.64	347
Vitrification	1	6	73365.3	347
Vitrification	2	6	7534.83	347
Vitrification	3	6	3517.35	347
Formalin	1	6	900.44	347
Formalin	2	6	900.414	347
Formalin	3	6	905.153	347
Fresh	1	8	1468.47	347
Fresh	2	8	2056.4	347
Fresh	3	8	869072	347
Cryopreservation	1	8	161082	347
Cryopreservation	2	8	4912.17	347
Cryopreservation	3	8	3556.04	347
Vitrification	1	8	417612	347
Vitrification	2	8	44652.6	347
Vitrification	3	8	33275.1	347
Formalin	1	8	572.431	347
Formalin	2	8	541.195	347
Formalin	3	8	491.234	347
Fresh	1	10	2689.95	347
Fresh	2	10	27933.6	347
Fresh	3	10	1034970	347
Cryopreservation	1	10	446823	347
Cryopreservation	2	10	82862.6	347
Cryopreservation	3	10	60620.6	347
Vitrification	1	10	850814	347
Vitrification	2	10	116406	347
Vitrification	3	10	107019	347
Formalin	1	10	571.169	347
Formalin	2	10	423.45	347
Formalin	3	10	423.803	347
Fresh	1	13	6761.6	347
Fresh	2	13	10886500	347
Fresh	3	13	947407	347
Cryopreservation	1	13	313942	347
Cryopreservation	2	13	350670	347
Cryopreservation	3	13	104485	347
Vitrification	1	13	689692	347
Vitrification	2	13	158422	347
Vitrification	3	13	105165	347
Formalin	1	13	581.537	347
Formalin	2	13	469.218	347
Formalin	3	13	448.555	347
Fresh	1	15	3961.75	347
Fresh	2	15	2879450	347
Fresh	3	15	252921	347
Cryopreservation	1	15	116336	347
Cryopreservation	2	15	80496.6	347
Cryopreservation	3	15	55973.7	347
Vitrification	1	15	377605	347
Vitrification	2	15	29242.9	347
Vitrification	3	15	58763.3	347
Formalin	1	15	548.996	347
Formalin	2	15	453.225	347
Formalin	3	15	449.565	347
Fresh	1	17	2199.89	347
Fresh	2	17	3241650	347
Fresh	3	17	146008	347
Cryopreservation	1	17	77270.1	347
Cryopreservation	2	17	40121.7	347
Cryopreservation	3	17	44595.2	347
Vitrification	1	17	370829	347
Vitrification	2	17	24314.7	347
Vitrification	3	17	68336.3	347
Formalin	1	17	606.681	347
Formalin	2	17	515.456	347
Formalin	3	17	528.628	347
Fresh	1	20	1317.38	347
Fresh	2	20	852112	347
Fresh	3	20	114592	347
Cryopreservation	1	20	62177.8	347
Cryopreservation	2	20	25682.7	347
Cryopreservation	3	20	44819.1	347
Vitrification	1	20	397801	347
Vitrification	2	20	23469.4	347
Vitrification	3	20	79127.7	347
Formalin	1	20	552.353	347
Formalin	2	20	498.741	347
Formalin	3	20	502.673	347
