# Supplementary material for: Cryopreservation of human mucosal tissues
Source: PLoS One. 2018 Jul 30;13(7):e0200653. doi: 10.1371/journal.pone.0200653 (PMC6066204; doi:10.1371/journal.pone.0200653)
Supplement: S2 File — (ZIP) [file pone.0200653.s006.zip › data/clean/Hughes-vagina-viability.csv]

Condition	Wells	Fluorescence	Rest	ReadingDay	TissueId	Timepoint	BiopsyDiameter	Cryopreservative	FreezingMethod	VitrificationDevice	PresoakLength	HalfConcentrationVitrificationMedium	GradientThaw	Standard
1X straight	F07	4858.471	No rest	Day 1	326	5	2	20%EG 20%DMSO	Snap freeze	Aluminum foil	0	FALSE	TRUE	FALSE
1X straight	F09	2692.228	No rest	Day 1	326	5	2	20%EG 20%DMSO	Snap freeze	Aluminum foil	0	FALSE	TRUE	FALSE
1X straight	F08	2424.853	No rest	Day 1	326	5	2	20%EG 20%DMSO	Snap freeze	Aluminum foil	0	FALSE	TRUE	FALSE
5 minutes vitrification copper foil	D01	108817336	Rest	Day 1	340	5	2	20%EG 20%DMSO	Snap freeze	Copper foil	5	TRUE	TRUE	FALSE
5 minutes vitrification copper foil	D02	119834224	Rest	Day 1	340	5	2	20%EG 20%DMSO	Snap freeze	Copper foil	5	TRUE	TRUE	FALSE
5 minutes vitrification copper foil	D01	88877296	Rest	Day 1	341	5	2	20%EG 20%DMSO	Snap freeze	Copper foil	5	TRUE	TRUE	FALSE
5 minutes vitrification copper foil	D02	108815224	Rest	Day 1	341	5	2	20%EG 20%DMSO	Snap freeze	Copper foil	5	TRUE	TRUE	FALSE
5 minutes vitrification copper foil	D03	97588816	Rest	Day 1	341	5	2	20%EG 20%DMSO	Snap freeze	Copper foil	5	TRUE	TRUE	FALSE
5 minutes vitrification copper foil	E01	201525824	Rest	Day 1	344	5	2	20%EG 20%DMSO	Snap freeze	Copper foil	5	TRUE	TRUE	FALSE
5 minutes vitrification copper foil	E02	200202864	Rest	Day 1	344	5	2	20%EG 20%DMSO	Snap freeze	Copper foil	5	TRUE	TRUE	FALSE
5 minutes vitrification copper foil	E03	166495504	Rest	Day 1	344	5	2	20%EG 20%DMSO	Snap freeze	Copper foil	5	TRUE	TRUE	FALSE
5 minutes vitrification copper foil	D03	114213344	Rest	Day 1	340	5	2	20%EG 20%DMSO	Snap freeze	Copper foil	5	TRUE	TRUE	FALSE
5 minutes vitrification cryotissue	B04	1898.209	Rest	Day 1	331	5	2	20%EG 20%DMSO	Snap freeze	Cryotissue	5	TRUE	TRUE	FALSE
5 minutes vitrification cryotissue	B06	2376.425	Rest	Day 1	331	5	2	20%EG 20%DMSO	Snap freeze	Cryotissue	5	TRUE	TRUE	FALSE
5 minutes vitrification cryotissue	B05	2537.301	Rest	Day 1	331	5	2	20%EG 20%DMSO	Snap freeze	Cryotissue	5	TRUE	TRUE	FALSE
5 minutes vitrification foil	C02	175413456	Rest	Day 1	346	5	2	20%EG 20%DMSO	Snap freeze	Aluminum foil	5	TRUE	TRUE	TRUE
5 minutes vitrification foil	A04	2720.138	Rest	Day 1	331	5	2	20%EG 20%DMSO	Snap freeze	Aluminum foil	5	TRUE	TRUE	TRUE
5 minutes vitrification foil	C01	200048928	Rest	Day 1	346	5	2	20%EG 20%DMSO	Snap freeze	Aluminum foil	5	TRUE	TRUE	TRUE
5 minutes vitrification foil	C01	131736448	Rest	Day 1	340	5	2	20%EG 20%DMSO	Snap freeze	Aluminum foil	5	TRUE	TRUE	TRUE
5 minutes vitrification foil	C09	3212.241	Rest	Day 1	335	5	4	20%EG 20%DMSO	Snap freeze	Aluminum foil	5	TRUE	TRUE	TRUE
5 minutes vitrification foil	C03	152209616	Rest	Day 1	347	5	2	20%EG 20%DMSO	Snap freeze	Aluminum foil	5	TRUE	TRUE	TRUE
5 minutes vitrification foil	B07	3364.336	Rest	Day 1	335	5	3	20%EG 20%DMSO	Snap freeze	Aluminum foil	5	TRUE	TRUE	TRUE
5 minutes vitrification foil	C03	199318656	Rest	Day 1	346	5	2	20%EG 20%DMSO	Snap freeze	Aluminum foil	5	TRUE	TRUE	TRUE
5 minutes vitrification foil	C02	155349840	Rest	Day 1	347	5	2	20%EG 20%DMSO	Snap freeze	Aluminum foil	5	TRUE	TRUE	TRUE
5 minutes vitrification foil	B08	3136.523	Rest	Day 1	335	5	3	20%EG 20%DMSO	Snap freeze	Aluminum foil	5	TRUE	TRUE	TRUE
5 minutes vitrification foil	A09	2881.557	Rest	Day 1	335	5	2	20%EG 20%DMSO	Snap freeze	Aluminum foil	5	TRUE	TRUE	TRUE
5 minutes vitrification foil	C01	102408296	Rest	Day 1	341	5	2	20%EG 20%DMSO	Snap freeze	Aluminum foil	5	TRUE	TRUE	TRUE
5 minutes vitrification foil	D09	2008.48	Rest	Day 1	335	5	5	20%EG 20%DMSO	Snap freeze	Aluminum foil	5	TRUE	TRUE	TRUE
5 minutes vitrification foil	A05	2689.327	Rest	Day 1	331	5	2	20%EG 20%DMSO	Snap freeze	Aluminum foil	5	TRUE	TRUE	TRUE
5 minutes vitrification foil	D07	2087.173	Rest	Day 1	335	5	5	20%EG 20%DMSO	Snap freeze	Aluminum foil	5	TRUE	TRUE	TRUE
5 minutes vitrification foil	A06	2508.766	Rest	Day 1	331	5	2	20%EG 20%DMSO	Snap freeze	Aluminum foil	5	TRUE	TRUE	TRUE
5 minutes vitrification foil	D02	180476464	Rest	Day 1	344	5	2	20%EG 20%DMSO	Snap freeze	Aluminum foil	5	TRUE	TRUE	TRUE
5 minutes vitrification foil	C03	110101960	Rest	Day 1	340	5	2	20%EG 20%DMSO	Snap freeze	Aluminum foil	5	TRUE	TRUE	TRUE
5 minutes vitrification foil	C02	115624384	Rest	Day 1	341	5	2	20%EG 20%DMSO	Snap freeze	Aluminum foil	5	TRUE	TRUE	TRUE
5 minutes vitrification foil	C08	3563.404	Rest	Day 1	335	5	4	20%EG 20%DMSO	Snap freeze	Aluminum foil	5	TRUE	TRUE	TRUE
5 minutes vitrification foil	C07	2038.164	Rest	Day 1	335	5	4	20%EG 20%DMSO	Snap freeze	Aluminum foil	5	TRUE	TRUE	TRUE
5 minutes vitrification foil	D01	190248192	Rest	Day 1	344	5	2	20%EG 20%DMSO	Snap freeze	Aluminum foil	5	TRUE	TRUE	TRUE
5 minutes vitrification foil	C01	152182912	Rest	Day 1	347	5	2	20%EG 20%DMSO	Snap freeze	Aluminum foil	5	TRUE	TRUE	TRUE
5 minutes vitrification foil	A07	3610.247	Rest	Day 1	335	5	2	20%EG 20%DMSO	Snap freeze	Aluminum foil	5	TRUE	TRUE	TRUE
5 minutes vitrification foil	A08	3593.338	Rest	Day 1	335	5	2	20%EG 20%DMSO	Snap freeze	Aluminum foil	5	TRUE	TRUE	TRUE
5 minutes vitrification foil	D08	2472.13	Rest	Day 1	335	5	5	20%EG 20%DMSO	Snap freeze	Aluminum foil	5	TRUE	TRUE	TRUE
5 minutes vitrification foil	C02	124748224	Rest	Day 1	340	5	2	20%EG 20%DMSO	Snap freeze	Aluminum foil	5	TRUE	TRUE	TRUE
5 minutes vitrification ova type m	C06	2866.07	Rest	Day 1	331	5	2	20%EG 20%DMSO	Snap freeze	Ova type M	5	TRUE	TRUE	FALSE
5 minutes vitrification ova type m	C05	2345.84	Rest	Day 1	331	5	2	20%EG 20%DMSO	Snap freeze	Ova type M	5	TRUE	TRUE	FALSE
5 minutes vitrification ova type m	C04	2496.798	Rest	Day 1	331	5	2	20%EG 20%DMSO	Snap freeze	Ova type M	5	TRUE	TRUE	FALSE
Aluminum foil snap freeze	D01	2160.218	Rest	Day 2	328	5	2	NA	Snap freeze	Aluminum foil	NA	NA	TRUE	FALSE
Aluminum foil snap freeze	B06	1453.143	Rest	Day 1	328	5	2	NA	Snap freeze	Aluminum foil	NA	NA	TRUE	FALSE
Aluminum foil snap freeze	B05	1549.528	Rest	Day 1	328	5	2	NA	Snap freeze	Aluminum foil	NA	NA	TRUE	FALSE
Aluminum foil snap freeze	D02	1367.507	Rest	Day 2	328	5	2	NA	Snap freeze	Aluminum foil	NA	NA	TRUE	FALSE
Blank	B12	792.312	Rest	Day 1	335	5	3	NA	NA	NA	NA	NA	NA	FALSE
Blank	D12	796.016	Rest	Day 1	335	5	5	NA	NA	NA	NA	NA	NA	FALSE
Blank	C03	37321872	Rest	Day 1	341	5	2	NA	NA	NA	NA	NA	NA	FALSE
Blank	E04	773.858	Rest	Day 2	328	5	2	NA	NA	NA	NA	NA	NA	FALSE
Blank	B09	785.543	Rest	Day 1	335	5	3	NA	NA	NA	NA	NA	NA	FALSE
Blank	C12	785.478	Rest	Day 1	335	5	4	NA	NA	NA	NA	NA	NA	FALSE
Blank	D02	61187992	Rest	Day 1	346	5	2	NA	NA	NA	NA	NA	NA	FALSE
Blank	D03	61037360	Rest	Day 1	346	5	2	NA	NA	NA	NA	NA	NA	FALSE
Blank	F01	37321872	Rest	Day 1	340	5	2	NA	NA	NA	NA	NA	NA	FALSE
Blank	A05	711.15	Rest	Day 0	328	5	2	NA	NA	NA	NA	NA	NA	FALSE
Blank	F06	789.031	Rest	Day 1	331	5	2	NA	NA	NA	NA	NA	NA	FALSE
Blank	D03	763.493	Rest	Day 1	331	5	2	NA	NA	NA	NA	NA	NA	FALSE
Blank	D03	47950448	Rest	Day 1	344	5	2	NA	NA	NA	NA	NA	NA	FALSE
Blank	F04	774.415	Rest	Day 1	331	5	2	NA	NA	NA	NA	NA	NA	FALSE
Blank	D08	695.814	Rest	Day 1	325	5	2	NA	NA	NA	NA	NA	NA	FALSE
Blank	D06	785.749	Rest	Day 1	331	5	2	NA	NA	NA	NA	NA	NA	FALSE
Blank	E03	758.426	Rest	Day 2	328	5	2	NA	NA	NA	NA	NA	NA	FALSE
Blank	E06	753.656	Rest	Day 1	331	5	2	NA	NA	NA	NA	NA	NA	FALSE
Blank	A04	692.385	Rest	Day 0	328	5	2	NA	NA	NA	NA	NA	NA	FALSE
Blank	E05	702.157	Rest	Day 1	325	5	5	NA	NA	NA	NA	NA	NA	FALSE
Blank	D02	761.636	Rest	Day 1	331	5	2	NA	NA	NA	NA	NA	NA	FALSE
Blank	E04	771.138	Rest	Day 1	331	5	2	NA	NA	NA	NA	NA	NA	FALSE
Blank	A01	48398064	Rest	Day 1	344	5	2	NA	NA	NA	NA	NA	NA	FALSE
Blank	F05	794.402	Rest	Day 1	331	5	2	NA	NA	NA	NA	NA	NA	FALSE
Blank	F02	774.227	Rest	Day 1	326	5	2	NA	NA	NA	NA	NA	NA	FALSE
Blank	A12	783.615	Rest	Day 1	335	5	2	NA	NA	NA	NA	NA	NA	FALSE
Blank	C08	781.867	Rest	Day 1	328	5	2	NA	NA	NA	NA	NA	NA	FALSE
Blank	F03	773.037	Rest	Day 1	326	5	2	NA	NA	NA	NA	NA	NA	FALSE
Blank	C07	793.463	Rest	Day 1	328	5	2	NA	NA	NA	NA	NA	NA	FALSE
Blank	A02	48341268	Rest	Day 1	344	5	2	NA	NA	NA	NA	NA	NA	FALSE
Blank	D03	45304380	Rest	Day 1	347	5	2	NA	NA	NA	NA	NA	NA	FALSE
Blank	F01	754.677	Rest	Day 1	326	5	2	NA	NA	NA	NA	NA	NA	FALSE
Blank	D07	688.23	Rest	Day 1	325	5	2	NA	NA	NA	NA	NA	NA	FALSE
Blank	D02	49164336	Rest	Day 1	347	5	2	NA	NA	NA	NA	NA	NA	FALSE
Blank	E05	793.661	Rest	Day 1	331	5	2	NA	NA	NA	NA	NA	NA	FALSE
Blank	A03	48451992	Rest	Day 1	344	5	2	NA	NA	NA	NA	NA	NA	FALSE
Blank/Formalin	D01	204.69	Rest	Day 1	323	1.5	2	NA	NA	NA	NA	NA	NA	FALSE
Blank/Formalin	H02	221.313	Rest	Day 1	323	6	2	NA	NA	NA	NA	NA	NA	FALSE
Blank/Formalin	F01	220.978	Rest	Day 1	323	5	2	NA	NA	NA	NA	NA	NA	FALSE
Blank/Formalin	F02	217.959	Rest	Day 1	323	5	2	NA	NA	NA	NA	NA	NA	FALSE
Blank/Formalin	H01	222.264	Rest	Day 1	323	6	2	NA	NA	NA	NA	NA	NA	FALSE
Blank/Formalin	D02	207.85	Rest	Day 1	323	1.5	2	NA	NA	NA	NA	NA	NA	FALSE
C1/C2/C3 ova type m	D05	3078.798	Rest	Day 1	331	5	2	C1/C2/C3	Snap freeze	Ova type M	C1/C2/C3	NA	TRUE	FALSE
C1/C2/C3 ova type m	D04	3037.914	Rest	Day 1	331	5	2	C1/C2/C3	Snap freeze	Ova type M	C1/C2/C3	NA	TRUE	FALSE
ES/VS cryotissue	D01	2529.682	Rest	Day 1	331	5	2	ES/VS	Snap freeze	Cryotissue	ES/VS	NA	TRUE	FALSE
ES/VS foil	E01	2747.906	Rest	Day 1	331	5	2	ES/VS	Snap freeze	Aluminum foil	ES/VS	NA	TRUE	FALSE
ES/VS foil	E03	2466.256	Rest	Day 1	331	5	2	ES/VS	Snap freeze	Aluminum foil	ES/VS	NA	TRUE	FALSE
ES/VS foil	E02	2682.714	Rest	Day 1	331	5	2	ES/VS	Snap freeze	Aluminum foil	ES/VS	NA	TRUE	FALSE
Formalin	D01	81421784	Rest	Day 1	346	5	2	NA	NA	NA	NA	NA	NA	TRUE
Formalin	F01	61633108	Rest	Day 1	344	5	2	NA	NA	NA	NA	NA	NA	TRUE
Formalin	E03	42894916	Rest	Day 1	341	5	2	NA	NA	NA	NA	NA	NA	TRUE
Formalin	D06	752.313	Rest	Day 1	325	5	2	NA	NA	NA	NA	NA	NA	TRUE
Formalin	B02	899.194	Rest	Day 1	331	5	2	NA	NA	NA	NA	NA	NA	TRUE
Formalin	E08	780.866	Rest	Day 1	326	5	2	NA	NA	NA	NA	NA	NA	TRUE
Formalin	C04	904.596	Rest	Day 1	328	5	2	NA	NA	NA	NA	NA	NA	TRUE
Formalin	A10	1065.156	Rest	Day 1	335	5	2	NA	NA	NA	NA	NA	NA	TRUE
Formalin	D10	995.945	Rest	Day 1	335	5	5	NA	NA	NA	NA	NA	NA	TRUE
Formalin	B10	1039.914	Rest	Day 1	335	5	3	NA	NA	NA	NA	NA	NA	TRUE
Formalin	E01	44731500	Rest	Day 1	340	5	2	NA	NA	NA	NA	NA	NA	TRUE
Formalin	C03	857.11	Rest	Day 1	328	5	2	NA	NA	NA	NA	NA	NA	TRUE
Formalin	B11	1045.122	Rest	Day 1	335	5	3	NA	NA	NA	NA	NA	NA	TRUE
Formalin	D01	49353660	Rest	Day 1	347	5	2	NA	NA	NA	NA	NA	NA	TRUE
Formalin	C11	1036.944	Rest	Day 1	335	5	4	NA	NA	NA	NA	NA	NA	TRUE
Formalin	E07	785.877	Rest	Day 1	326	5	2	NA	NA	NA	NA	NA	NA	TRUE
Formalin	E02	46487128	Rest	Day 1	341	5	2	NA	NA	NA	NA	NA	NA	TRUE
Formalin	D05	757.907	Rest	Day 1	325	5	2	NA	NA	NA	NA	NA	NA	TRUE
Formalin	E01	46969420	Rest	Day 1	341	5	2	NA	NA	NA	NA	NA	NA	TRUE
Formalin	B03	922.06	Rest	Day 1	331	5	2	NA	NA	NA	NA	NA	NA	TRUE
Formalin	D12	869.051	Rest	Day 2	328	5	2	NA	NA	NA	NA	NA	NA	TRUE
Formalin	F02	61644324	Rest	Day 1	344	5	2	NA	NA	NA	NA	NA	NA	TRUE
Formalin	D11	1032.473	Rest	Day 1	335	5	5	NA	NA	NA	NA	NA	NA	TRUE
Formalin	A11	1008.982	Rest	Day 1	335	5	2	NA	NA	NA	NA	NA	NA	TRUE
Formalin	C10	1046.121	Rest	Day 1	335	5	4	NA	NA	NA	NA	NA	NA	TRUE
Formalin	E02	45480540	Rest	Day 1	340	5	2	NA	NA	NA	NA	NA	NA	TRUE
Formalin	E09	803.808	Rest	Day 1	326	5	2	NA	NA	NA	NA	NA	NA	TRUE
Formalin	F03	62613384	Rest	Day 1	344	5	2	NA	NA	NA	NA	NA	NA	TRUE
Formalin	D11	840.605	Rest	Day 2	328	5	2	NA	NA	NA	NA	NA	NA	TRUE
Formalin	B01	912.801	Rest	Day 1	331	5	2	NA	NA	NA	NA	NA	NA	TRUE
Formalin	E03	45949632	Rest	Day 1	340	5	2	NA	NA	NA	NA	NA	NA	TRUE
Fresh	A01	2986.517	Rest	Day 0	328	5	2	NA	NA	NA	NA	NA	NA	TRUE
Fresh	A02	3674.961	Rest	Day 0	328	5	2	NA	NA	NA	NA	NA	NA	TRUE
Fresh	A02	111651104	Rest	Day 1	340	5	2	NA	NA	NA	NA	NA	NA	TRUE
Fresh	A03	98431120	Rest	Day 1	340	5	2	NA	NA	NA	NA	NA	NA	TRUE
Fresh	B01	3374.905	Rest	Day 1	335	5	3	NA	NA	NA	NA	NA	NA	TRUE
Fresh	B01	2257.858	Rest	Day 1	328	5	2	NA	NA	NA	NA	NA	NA	TRUE
Fresh	B02	2100.292	Rest	Day 1	328	5	2	NA	NA	NA	NA	NA	NA	TRUE
Fresh	A02	3775.616	Rest	Day 1	335	5	2	NA	NA	NA	NA	NA	NA	TRUE
Fresh	G01	1069.5	Rest	Day 1	323	6	2	NA	NA	NA	NA	NA	NA	TRUE
Fresh	G02	1048.93	Rest	Day 1	323	6	2	NA	NA	NA	NA	NA	NA	TRUE
Fresh	A03	2230.212	Rest	Day 1	331	5	2	NA	NA	NA	NA	NA	NA	TRUE
Fresh	A02	159898192	Rest	Day 1	346	5	2	NA	NA	NA	NA	NA	NA	TRUE
Fresh	A03	195250688	Rest	Day 1	346	5	2	NA	NA	NA	NA	NA	NA	TRUE
Fresh	C02	3009.813	Rest	Day 1	335	5	4	NA	NA	NA	NA	NA	NA	TRUE
Fresh	C01	233.771	Rest	Day 1	323	1.5	2	NA	NA	NA	NA	NA	NA	TRUE
Fresh	D01	1646.867	Rest	Day 1	335	5	5	NA	NA	NA	NA	NA	NA	TRUE
Fresh	C01	3010.913	Rest	Day 1	335	5	4	NA	NA	NA	NA	NA	NA	TRUE
Fresh	A03	4958.672	Rest	Day 1	335	5	2	NA	NA	NA	NA	NA	NA	TRUE
Fresh	C03	3443.424	Rest	Day 1	335	5	4	NA	NA	NA	NA	NA	NA	TRUE
Fresh	A03	76775040	Rest	Day 1	341	5	2	NA	NA	NA	NA	NA	NA	TRUE
Fresh	B03	2745.165	Rest	Day 1	335	5	3	NA	NA	NA	NA	NA	NA	TRUE
Fresh	E02	888.179	Rest	Day 1	323	5	2	NA	NA	NA	NA	NA	NA	TRUE
Fresh	C07	2931.453	Rest	Day 1	325	5	2	NA	NA	NA	NA	NA	NA	TRUE
Fresh	C08	2814.965	Rest	Day 1	325	5	2	NA	NA	NA	NA	NA	NA	TRUE
Fresh	E01	913.582	Rest	Day 1	323	5	2	NA	NA	NA	NA	NA	NA	TRUE
Fresh	D02	2655.52	Rest	Day 1	335	5	5	NA	NA	NA	NA	NA	NA	TRUE
Fresh	D03	2006.371	Rest	Day 1	335	5	5	NA	NA	NA	NA	NA	NA	TRUE
Fresh	D08	2542.243	Rest	Day 1	326	5	2	NA	NA	NA	NA	NA	NA	TRUE
Fresh	C02	247.064	Rest	Day 1	323	1.5	2	NA	NA	NA	NA	NA	NA	TRUE
Fresh	E01	1645.491	Rest	Day 1	325	5	5	NA	NA	NA	NA	NA	NA	TRUE
Fresh	E02	2142.73	Rest	Day 1	325	5	5	NA	NA	NA	NA	NA	NA	TRUE
Fresh	B01	182666864	Rest	Day 1	344	5	2	NA	NA	NA	NA	NA	NA	TRUE
Fresh	A01	3305.536	Rest	Day 1	335	5	2	NA	NA	NA	NA	NA	NA	TRUE
Fresh	B03	168904704	Rest	Day 1	344	5	2	NA	NA	NA	NA	NA	NA	TRUE
Fresh	A03	159102016	Rest	Day 1	347	5	2	NA	NA	NA	NA	NA	NA	TRUE
Fresh	D09	2762.283	Rest	Day 1	326	5	2	NA	NA	NA	NA	NA	NA	TRUE
Fresh	B02	179352848	Rest	Day 1	344	5	2	NA	NA	NA	NA	NA	NA	TRUE
Fresh	B02	2971.479	Rest	Day 1	335	5	3	NA	NA	NA	NA	NA	NA	TRUE
Fresh	A01	113547336	Rest	Day 1	340	5	2	NA	NA	NA	NA	NA	NA	TRUE
Fresh	A02	160001408	Rest	Day 1	347	5	2	NA	NA	NA	NA	NA	NA	TRUE
Fresh	A01	97344696	Rest	Day 1	341	5	2	NA	NA	NA	NA	NA	NA	TRUE
Fresh	A02	2571.836	Rest	Day 1	331	5	2	NA	NA	NA	NA	NA	NA	TRUE
Fresh	A01	170395632	Rest	Day 1	346	5	2	NA	NA	NA	NA	NA	NA	TRUE
Fresh	A01	2631.65	Rest	Day 1	331	5	2	NA	NA	NA	NA	NA	NA	TRUE
Fresh	D07	2662.094	Rest	Day 1	326	5	2	NA	NA	NA	NA	NA	NA	TRUE
Fresh	A02	99062952	Rest	Day 1	341	5	2	NA	NA	NA	NA	NA	NA	TRUE
Fresh	A01	163217584	Rest	Day 1	347	5	2	NA	NA	NA	NA	NA	NA	TRUE
PBS snap freeze	F12	234.401	No rest	Day 1	323	5	2	NA	Snap freeze	NA	NA	NA	FALSE	FALSE
PBS snap freeze	H11	255.968	No rest	Day 1	323	6	2	NA	Snap freeze	NA	NA	NA	FALSE	FALSE
PBS snap freeze	F11	240.857	No rest	Day 1	323	5	2	NA	Snap freeze	NA	NA	NA	FALSE	FALSE
PBS snap freeze	E04	1689.483	No rest	Day 1	326	5	2	NA	Snap freeze	NA	NA	NA	FALSE	FALSE
PBS snap freeze	D12	208.036	No rest	Day 1	323	1.5	2	NA	Snap freeze	NA	NA	NA	FALSE	FALSE
PBS snap freeze	E05	2020.903	No rest	Day 1	326	5	2	NA	Snap freeze	NA	NA	NA	FALSE	FALSE
PBS snap freeze	D03	1372.538	No rest	Day 1	325	5	2	NA	Snap freeze	NA	NA	NA	FALSE	FALSE
PBS snap freeze	D11	203.53	No rest	Day 1	323	1.5	2	NA	Snap freeze	NA	NA	NA	FALSE	FALSE
PBS snap freeze	H12	238.788	No rest	Day 1	323	6	2	NA	Snap freeze	NA	NA	NA	FALSE	FALSE
PBS snap freeze	E06	1510.503	No rest	Day 1	326	5	2	NA	Snap freeze	NA	NA	NA	FALSE	FALSE
PBS snap freeze	D04	1373.43	No rest	Day 1	325	5	2	NA	Snap freeze	NA	NA	NA	FALSE	FALSE
Perfused	E04	746.884	Rest	Day 1	323	5	2	20%EG 20%DMSO	NA	NA	10	NA	NA	FALSE
Perfused	D01	2734.778	Rest	Day 1	325	5	2	20%EG 20%DMSO	NA	NA	10	NA	NA	FALSE
Perfused	C03	234.591	Rest	Day 1	323	1.5	2	20%EG 20%DMSO	NA	NA	10	NA	NA	FALSE
Perfused	E03	931.358	Rest	Day 1	323	5	2	20%EG 20%DMSO	NA	NA	10	NA	NA	FALSE
Perfused	C04	233.335	Rest	Day 1	323	1.5	2	20%EG 20%DMSO	NA	NA	10	NA	NA	FALSE
Perfused	G03	1065.57	Rest	Day 1	323	6	2	20%EG 20%DMSO	NA	NA	10	NA	NA	FALSE
Perfused	E02	1974.441	Rest	Day 1	326	5	2	20%EG 20%DMSO	NA	NA	10	NA	NA	FALSE
Perfused	D02	1858.6	Rest	Day 1	325	5	2	20%EG 20%DMSO	NA	NA	10	NA	NA	FALSE
Perfused	G04	841.612	Rest	Day 1	323	6	2	20%EG 20%DMSO	NA	NA	10	NA	NA	FALSE
Perfused	B04	1727.603	Rest	Day 1	328	5	2	20%EG 20%DMSO	NA	NA	10	NA	NA	FALSE
Perfused	B03	2224.879	Rest	Day 1	328	5	2	20%EG 20%DMSO	NA	NA	10	NA	NA	FALSE
Perfused	A03	2047.97	Rest	Day 0	328	5	2	20%EG 20%DMSO	NA	NA	10	NA	NA	FALSE
Perfused	E01	1489.184	Rest	Day 1	326	5	2	20%EG 20%DMSO	NA	NA	10	NA	NA	FALSE
Perfused	E03	2606.635	Rest	Day 1	326	5	2	20%EG 20%DMSO	NA	NA	10	NA	NA	FALSE
Slow cooling	A05	3425.388	Rest	Day 1	335	5	2	10% DMSO	Mr. Frosty	NA	0	NA	TRUE	TRUE
Slow cooling	B04	2920.789	Rest	Day 1	335	5	3	10% DMSO	Mr. Frosty	NA	0	NA	TRUE	TRUE
Slow cooling	C03	183380960	Rest	Day 1	344	5	2	10% DMSO	Mr. Frosty	NA	0	NA	TRUE	TRUE
Slow cooling	B03	108901040	Rest	Day 1	341	5	2	10% DMSO	Mr. Frosty	NA	0	NA	TRUE	TRUE
Slow cooling	B05	2979.134	Rest	Day 1	335	5	3	10% DMSO	Mr. Frosty	NA	0	NA	TRUE	TRUE
Slow cooling	B01	247117008	Rest	Day 1	346	5	2	10% DMSO	Mr. Frosty	NA	0	NA	TRUE	TRUE
Slow cooling	B06	2674.834	Rest	Day 1	335	5	3	10% DMSO	Mr. Frosty	NA	0	NA	TRUE	TRUE
Slow cooling	B03	113096576	Rest	Day 1	340	5	2	10% DMSO	Mr. Frosty	NA	0	NA	TRUE	TRUE
Slow cooling	B02	113661992	Rest	Day 1	340	5	2	10% DMSO	Mr. Frosty	NA	0	NA	TRUE	TRUE
Slow cooling	C02	2693.703	Rest	Day 1	331	5	2	10% DMSO	Mr. Frosty	NA	0	NA	TRUE	TRUE
Slow cooling	A04	3410.879	Rest	Day 1	335	5	2	10% DMSO	Mr. Frosty	NA	0	NA	TRUE	TRUE
Slow cooling	C03	2627.107	Rest	Day 1	331	5	2	10% DMSO	Mr. Frosty	NA	0	NA	TRUE	TRUE
Slow cooling	C05	2856.207	Rest	Day 1	335	5	4	10% DMSO	Mr. Frosty	NA	0	NA	TRUE	TRUE
Slow cooling	C01	181389312	Rest	Day 1	344	5	2	10% DMSO	Mr. Frosty	NA	0	NA	TRUE	TRUE
Slow cooling	B02	142915584	Rest	Day 1	347	5	2	10% DMSO	Mr. Frosty	NA	0	NA	TRUE	TRUE
Slow cooling	C06	2630.067	Rest	Day 1	335	5	4	10% DMSO	Mr. Frosty	NA	0	NA	TRUE	TRUE
Slow cooling	B01	112251376	Rest	Day 1	341	5	2	10% DMSO	Mr. Frosty	NA	0	NA	TRUE	TRUE
Slow cooling	B01	122619448	Rest	Day 1	340	5	2	10% DMSO	Mr. Frosty	NA	0	NA	TRUE	TRUE
Slow cooling	C01	2460.579	Rest	Day 1	331	5	2	10% DMSO	Mr. Frosty	NA	0	NA	TRUE	TRUE
Slow cooling	B02	115573432	Rest	Day 1	341	5	2	10% DMSO	Mr. Frosty	NA	0	NA	TRUE	TRUE
Slow cooling	B01	173838928	Rest	Day 1	347	5	2	10% DMSO	Mr. Frosty	NA	0	NA	TRUE	TRUE
Slow cooling	C04	2935.364	Rest	Day 1	335	5	4	10% DMSO	Mr. Frosty	NA	0	NA	TRUE	TRUE
Slow cooling	A06	3590.143	Rest	Day 1	335	5	2	10% DMSO	Mr. Frosty	NA	0	NA	TRUE	TRUE
Slow cooling	C02	186814912	Rest	Day 1	344	5	2	10% DMSO	Mr. Frosty	NA	0	NA	TRUE	TRUE
Slow cooling	B03	168957808	Rest	Day 1	347	5	2	10% DMSO	Mr. Frosty	NA	0	NA	TRUE	TRUE
Slow cooling	B03	184249136	Rest	Day 1	346	5	2	10% DMSO	Mr. Frosty	NA	0	NA	TRUE	TRUE
Slow cooling	D06	1764.608	Rest	Day 1	335	5	5	10% DMSO	Mr. Frosty	NA	0	NA	TRUE	TRUE
Slow cooling	D05	2464.705	Rest	Day 1	335	5	5	10% DMSO	Mr. Frosty	NA	0	NA	TRUE	TRUE
Slow cooling	B02	200706240	Rest	Day 1	346	5	2	10% DMSO	Mr. Frosty	NA	0	NA	TRUE	TRUE
Slow cooling	D04	1624.902	Rest	Day 1	335	5	5	10% DMSO	Mr. Frosty	NA	0	NA	TRUE	TRUE
Slow cooling 10% DMSO	D10	236.366	No rest	Day 1	323	1.5	2	10% DMSO	Mr. Frosty	NA	NA	NA	FALSE	FALSE
Slow cooling 10% DMSO	H10	994.743	No rest	Day 1	323	6	2	10% DMSO	Mr. Frosty	NA	NA	NA	FALSE	FALSE
Slow cooling 10% DMSO	D01	2536.254	No rest	Day 1	326	5	2	10% DMSO	Mr. Frosty	NA	NA	NA	FALSE	FALSE
Slow cooling 10% DMSO	D03	1824.353	No rest	Day 1	326	5	2	10% DMSO	Mr. Frosty	NA	NA	NA	FALSE	FALSE
Slow cooling 10% DMSO	F10	796.409	No rest	Day 1	323	5	2	10% DMSO	Mr. Frosty	NA	NA	NA	FALSE	FALSE
Slow cooling 10% DMSO	D02	2428.233	No rest	Day 1	326	5	2	10% DMSO	Mr. Frosty	NA	NA	NA	FALSE	FALSE
Slow cooling 10% DMSO	C03	2394.191	No rest	Day 1	325	5	2	10% DMSO	Mr. Frosty	NA	NA	NA	FALSE	FALSE
Slow cooling 10% DMSO	D09	253.186	No rest	Day 1	323	1.5	2	10% DMSO	Mr. Frosty	NA	NA	NA	FALSE	FALSE
Slow cooling 10% DMSO	C04	2094.875	No rest	Day 1	325	5	2	10% DMSO	Mr. Frosty	NA	NA	NA	FALSE	FALSE
Slow cooling 10% DMSO	F09	798.211	No rest	Day 1	323	5	2	10% DMSO	Mr. Frosty	NA	NA	NA	FALSE	FALSE
Slow cooling 10% DMSO	H09	1026.71	No rest	Day 1	323	6	2	10% DMSO	Mr. Frosty	NA	NA	NA	FALSE	FALSE
Slow cooling 10% DMSO no gradient thaw	E01	2335.761	Rest	Day 2	328	5	2	10% DMSO	Mr. Frosty	NA	0	NA	FALSE	TRUE
Slow cooling 10% DMSO no gradient thaw	C06	2015.406	No rest	Day 1	325	5	2	10% DMSO	Mr. Frosty	NA	0	NA	FALSE	TRUE
Slow cooling 10% DMSO no gradient thaw	D05	2454.577	No rest	Day 1	326	5	2	10% DMSO	Mr. Frosty	NA	0	NA	FALSE	TRUE
Slow cooling 10% DMSO no gradient thaw	C06	1977.009	Rest	Day 1	328	5	2	10% DMSO	Mr. Frosty	NA	0	NA	FALSE	TRUE
Slow cooling 10% DMSO no gradient thaw	C05	2156.157	Rest	Day 1	328	5	2	10% DMSO	Mr. Frosty	NA	0	NA	FALSE	TRUE
Slow cooling 10% DMSO no gradient thaw	C05	2785.904	No rest	Day 1	325	5	2	10% DMSO	Mr. Frosty	NA	0	NA	FALSE	TRUE
Slow cooling 10% DMSO no gradient thaw	D06	3198.315	No rest	Day 1	326	5	2	10% DMSO	Mr. Frosty	NA	0	NA	FALSE	TRUE
Slow cooling 10% DMSO no gradient thaw	E02	2140.38	Rest	Day 2	328	5	2	10% DMSO	Mr. Frosty	NA	0	NA	FALSE	TRUE
Slow cooling 10% DMSO no gradient thaw	D04	2744.307	No rest	Day 1	326	5	2	10% DMSO	Mr. Frosty	NA	0	NA	FALSE	TRUE
Unperfused vitrification	G06	610.515	No rest	Day 1	323	6	2	20%EG 20%DMSO	Snap freeze	Aluminum foil	0	FALSE	FALSE	FALSE
Unperfused vitrification	E06	544.407	No rest	Day 1	323	5	2	20%EG 20%DMSO	Snap freeze	Aluminum foil	0	FALSE	FALSE	FALSE
Unperfused vitrification	C05	211.458	No rest	Day 1	323	1.5	2	20%EG 20%DMSO	Snap freeze	Aluminum foil	0	FALSE	FALSE	FALSE
Unperfused vitrification	G05	290.66	No rest	Day 1	323	6	2	20%EG 20%DMSO	Snap freeze	Aluminum foil	0	FALSE	FALSE	FALSE
Unperfused vitrification	E05	273.253	No rest	Day 1	323	5	2	20%EG 20%DMSO	Snap freeze	Aluminum foil	0	FALSE	FALSE	FALSE
Unperfused vitrification	C06	226.713	No rest	Day 1	323	1.5	2	20%EG 20%DMSO	Snap freeze	Aluminum foil	0	FALSE	FALSE	FALSE
Unperfused vitrification 10% DMSO	E07	315.64	No rest	Day 1	323	5	2	10% DMSO	Snap freeze	Aluminum foil	0	NA	FALSE	FALSE
Unperfused vitrification 10% DMSO	C07	211.865	No rest	Day 1	323	1.5	2	10% DMSO	Snap freeze	Aluminum foil	0	NA	FALSE	FALSE
Unperfused vitrification 10% DMSO	C08	216.151	No rest	Day 1	323	1.5	2	10% DMSO	Snap freeze	Aluminum foil	0	NA	FALSE	FALSE
Unperfused vitrification 10% DMSO	G08	417.715	No rest	Day 1	323	6	2	10% DMSO	Snap freeze	Aluminum foil	0	NA	FALSE	FALSE
Unperfused vitrification 10% DMSO	E08	368.063	No rest	Day 1	323	5	2	10% DMSO	Snap freeze	Aluminum foil	0	NA	FALSE	FALSE
Unperfused vitrification 10% DMSO	G07	316.044	No rest	Day 1	323	6	2	10% DMSO	Snap freeze	Aluminum foil	0	NA	FALSE	FALSE
Vitrification aluminum foil	H07	1018.85	No rest	Day 1	323	6	2	20%EG 20%DMSO	Snap freeze	Aluminum foil	10	TRUE	TRUE	FALSE
Vitrification aluminum foil	E04	2842.015	No rest	Day 1	325	5	5	20%EG 20%DMSO	Snap freeze	Aluminum foil	10	TRUE	TRUE	FALSE
Vitrification aluminum foil	A01	2518.222	No rest	Day 1	325	5	2	20%EG 20%DMSO	Snap freeze	Aluminum foil	10	TRUE	TRUE	FALSE
Vitrification aluminum foil	A02	2610.608	No rest	Day 1	326	5	2	20%EG 20%DMSO	Snap freeze	Aluminum foil	10	TRUE	TRUE	FALSE
Vitrification aluminum foil	F08	607.486	No rest	Day 1	323	5	2	20%EG 20%DMSO	Snap freeze	Aluminum foil	10	TRUE	TRUE	FALSE
Vitrification aluminum foil	A03	2591.483	No rest	Day 1	326	5	2	20%EG 20%DMSO	Snap freeze	Aluminum foil	10	TRUE	TRUE	FALSE
Vitrification aluminum foil	A01	2370.736	No rest	Day 1	326	5	2	20%EG 20%DMSO	Snap freeze	Aluminum foil	10	TRUE	TRUE	FALSE
Vitrification aluminum foil	D07	245.415	No rest	Day 1	323	1.5	2	20%EG 20%DMSO	Snap freeze	Aluminum foil	10	TRUE	TRUE	FALSE
Vitrification aluminum foil	E03	1650.653	No rest	Day 1	325	5	5	20%EG 20%DMSO	Snap freeze	Aluminum foil	10	TRUE	TRUE	FALSE
Vitrification aluminum foil	A02	2594.635	No rest	Day 1	325	5	2	20%EG 20%DMSO	Snap freeze	Aluminum foil	10	TRUE	TRUE	FALSE
Vitrification aluminum foil	D08	231.501	No rest	Day 1	323	1.5	2	20%EG 20%DMSO	Snap freeze	Aluminum foil	10	TRUE	TRUE	FALSE
Vitrification aluminum foil	F07	847.026	No rest	Day 1	323	5	2	20%EG 20%DMSO	Snap freeze	Aluminum foil	10	TRUE	TRUE	FALSE
Vitrification aluminum foil	H08	711.535	No rest	Day 1	323	6	2	20%EG 20%DMSO	Snap freeze	Aluminum foil	10	TRUE	TRUE	FALSE
Vitrification aluminum foil 1.25 min	B04	1979.869	No rest	Day 1	325	5	2	20%EG 20%DMSO	Snap freeze	Aluminum foil	1.25	TRUE	TRUE	FALSE
Vitrification aluminum foil 1.25 min	C09	2775.542	No rest	Day 1	326	5	2	20%EG 20%DMSO	Snap freeze	Aluminum foil	1.25	TRUE	TRUE	FALSE
Vitrification aluminum foil 1.25 min	C08	2886.662	No rest	Day 1	326	5	2	20%EG 20%DMSO	Snap freeze	Aluminum foil	1.25	TRUE	TRUE	FALSE
Vitrification aluminum foil 1.25 min	B03	2202.512	No rest	Day 1	325	5	2	20%EG 20%DMSO	Snap freeze	Aluminum foil	1.25	TRUE	TRUE	FALSE
Vitrification aluminum foil 1.25 min	C07	1840.479	No rest	Day 1	326	5	2	20%EG 20%DMSO	Snap freeze	Aluminum foil	1.25	TRUE	TRUE	FALSE
Vitrification aluminum foil 10 min	D06	2223.225	Rest	Day 2	328	5	2	20%EG 20%DMSO	Snap freeze	Aluminum foil	10	TRUE	TRUE	FALSE
Vitrification aluminum foil 10 min	D05	3942.784	Rest	Day 2	328	5	2	20%EG 20%DMSO	Snap freeze	Aluminum foil	10	TRUE	TRUE	FALSE
Vitrification aluminum foil 10 min	B09	2390.516	Rest	Day 1	328	5	2	20%EG 20%DMSO	Snap freeze	Aluminum foil	10	TRUE	TRUE	FALSE
Vitrification aluminum foil 2.5 min	B02	2392.328	No rest	Day 1	326	5	2	20%EG 20%DMSO	Snap freeze	Aluminum foil	2.5	TRUE	TRUE	FALSE
Vitrification aluminum foil 2.5 min	B01	2012.818	No rest	Day 1	326	5	2	20%EG 20%DMSO	Snap freeze	Aluminum foil	2.5	TRUE	TRUE	FALSE
Vitrification aluminum foil 2.5 min	B06	2299.08	No rest	Day 1	325	5	2	20%EG 20%DMSO	Snap freeze	Aluminum foil	2.5	TRUE	TRUE	FALSE
Vitrification aluminum foil 2.5 min	B05	2073.014	No rest	Day 1	325	5	2	20%EG 20%DMSO	Snap freeze	Aluminum foil	2.5	TRUE	TRUE	FALSE
Vitrification aluminum foil 2.5 min	B03	2186.868	No rest	Day 1	326	5	2	20%EG 20%DMSO	Snap freeze	Aluminum foil	2.5	TRUE	TRUE	FALSE
Vitrification aluminum foil 20 min	D08	1960.438	Rest	Day 2	328	5	2	20%EG 20%DMSO	Snap freeze	Aluminum foil	20	TRUE	TRUE	FALSE
Vitrification aluminum foil 20 min	D07	1822.038	Rest	Day 2	328	5	2	20%EG 20%DMSO	Snap freeze	Aluminum foil	20	TRUE	TRUE	FALSE
Vitrification aluminum foil 20 min	B09	2180.001	No rest	Day 1	326	5	2	20%EG 20%DMSO	Snap freeze	Aluminum foil	20	TRUE	TRUE	FALSE
Vitrification aluminum foil 20 min	B08	1807.271	No rest	Day 1	326	5	2	20%EG 20%DMSO	Snap freeze	Aluminum foil	20	TRUE	TRUE	FALSE
Vitrification aluminum foil 20 min	C01	1976.198	No rest	Day 1	325	5	2	20%EG 20%DMSO	Snap freeze	Aluminum foil	20	TRUE	TRUE	FALSE
Vitrification aluminum foil 20 min	B11	2363.963	Rest	Day 1	328	5	2	20%EG 20%DMSO	Snap freeze	Aluminum foil	20	TRUE	TRUE	FALSE
Vitrification aluminum foil 20 min	B07	2431.935	No rest	Day 1	326	5	2	20%EG 20%DMSO	Snap freeze	Aluminum foil	20	TRUE	TRUE	FALSE
Vitrification aluminum foil 20 min	B12	2150.174	Rest	Day 1	328	5	2	20%EG 20%DMSO	Snap freeze	Aluminum foil	20	TRUE	TRUE	FALSE
Vitrification aluminum foil 20 min	C02	1623.798	No rest	Day 1	325	5	2	20%EG 20%DMSO	Snap freeze	Aluminum foil	20	TRUE	TRUE	FALSE
Vitrification aluminum foil 5 min	D04	1729.25	Rest	Day 2	328	5	2	20%EG 20%DMSO	Snap freeze	Aluminum foil	5	TRUE	TRUE	TRUE
Vitrification aluminum foil 5 min	B08	2171.235	No rest	Day 1	325	5	2	20%EG 20%DMSO	Snap freeze	Aluminum foil	5	TRUE	TRUE	TRUE
Vitrification aluminum foil 5 min	B07	1792.443	No rest	Day 1	325	5	2	20%EG 20%DMSO	Snap freeze	Aluminum foil	5	TRUE	TRUE	TRUE
Vitrification aluminum foil 5 min	D03	2497.492	Rest	Day 2	328	5	2	20%EG 20%DMSO	Snap freeze	Aluminum foil	5	TRUE	TRUE	TRUE
Vitrification aluminum foil 5 min	B08	2578.012	Rest	Day 1	328	5	2	20%EG 20%DMSO	Snap freeze	Aluminum foil	5	TRUE	TRUE	TRUE
Vitrification aluminum foil 5 min	B06	2420.224	No rest	Day 1	326	5	2	20%EG 20%DMSO	Snap freeze	Aluminum foil	5	TRUE	TRUE	TRUE
Vitrification aluminum foil 5 min	B05	2356.221	No rest	Day 1	326	5	2	20%EG 20%DMSO	Snap freeze	Aluminum foil	5	TRUE	TRUE	TRUE
Vitrification aluminum foil 5 min	B07	2744.992	Rest	Day 1	328	5	2	20%EG 20%DMSO	Snap freeze	Aluminum foil	5	TRUE	TRUE	TRUE
Vitrification aluminum foil 5 min	B04	3160.487	No rest	Day 1	326	5	2	20%EG 20%DMSO	Snap freeze	Aluminum foil	5	TRUE	TRUE	TRUE
Vitrification aluminum foil extra dry	A07	2277.573	No rest	Day 1	326	5	2	20%EG 20%DMSO	Snap freeze	Aluminum foil	5	TRUE	TRUE	FALSE
Vitrification aluminum foil extra dry	A09	2380.81	No rest	Day 1	326	5	2	20%EG 20%DMSO	Snap freeze	Aluminum foil	5	TRUE	TRUE	FALSE
Vitrification aluminum foil extra dry	A08	3029.221	No rest	Day 1	326	5	2	20%EG 20%DMSO	Snap freeze	Aluminum foil	5	TRUE	TRUE	FALSE
Vitrification aluminum foil extra dry	A06	2172.367	No rest	Day 1	325	5	2	20%EG 20%DMSO	Snap freeze	Aluminum foil	5	TRUE	TRUE	FALSE
Vitrification aluminum foil extra dry	A05	1476.064	No rest	Day 1	325	5	2	20%EG 20%DMSO	Snap freeze	Aluminum foil	5	TRUE	TRUE	FALSE
Vitrification aluminum foil no gradient thaw	A06	2687.532	No rest	Day 1	326	5	2	20%EG 20%DMSO	Snap freeze	Aluminum foil	5	TRUE	FALSE	FALSE
Vitrification aluminum foil no gradient thaw	A03	1565.677	No rest	Day 1	325	5	2	20%EG 20%DMSO	Snap freeze	Aluminum foil	5	TRUE	FALSE	FALSE
Vitrification aluminum foil no gradient thaw	A04	1884.427	No rest	Day 1	325	5	2	20%EG 20%DMSO	Snap freeze	Aluminum foil	5	TRUE	FALSE	FALSE
Vitrification aluminum foil no gradient thaw	A04	1855.237	No rest	Day 1	326	5	2	20%EG 20%DMSO	Snap freeze	Aluminum foil	5	TRUE	FALSE	FALSE
Vitrification aluminum foil no gradient thaw	A05	1915.147	No rest	Day 1	326	5	2	20%EG 20%DMSO	Snap freeze	Aluminum foil	5	TRUE	FALSE	FALSE
Vitrification aluminum foil oil	C03	2353.106	No rest	Day 1	326	5	2	20%EG 20%DMSO	Snap freeze	Aluminum foil	5	TRUE	TRUE	FALSE
Vitrification aluminum foil oil	A08	2083.72	No rest	Day 1	325	5	2	20%EG 20%DMSO	Snap freeze	Aluminum foil	5	TRUE	TRUE	FALSE
Vitrification aluminum foil oil	A07	1941.563	No rest	Day 1	325	5	2	20%EG 20%DMSO	Snap freeze	Aluminum foil	5	TRUE	TRUE	FALSE
Vitrification aluminum foil oil	C01	2581.492	No rest	Day 1	326	5	2	20%EG 20%DMSO	Snap freeze	Aluminum foil	5	TRUE	TRUE	FALSE
Vitrification aluminum foil oil	C02	2413.149	No rest	Day 1	326	5	2	20%EG 20%DMSO	Snap freeze	Aluminum foil	5	TRUE	TRUE	FALSE
Vitrification cryovial dry	G11	642.057	No rest	Day 1	323	6	2	20%EG 20%DMSO	Snap freeze	Cryovial dry	5	NA	FALSE	FALSE
Vitrification cryovial dry	C12	234.171	No rest	Day 1	323	1.5	2	20%EG 20%DMSO	Snap freeze	Cryovial dry	5	NA	FALSE	FALSE
Vitrification cryovial dry	C11	220.346	No rest	Day 1	323	1.5	2	20%EG 20%DMSO	Snap freeze	Cryovial dry	5	NA	FALSE	FALSE
Vitrification cryovial dry	E11	565.496	No rest	Day 1	323	5	2	20%EG 20%DMSO	Snap freeze	Cryovial dry	5	NA	FALSE	FALSE
Vitrification cryovial dry	G12	842.654	No rest	Day 1	323	6	2	20%EG 20%DMSO	Snap freeze	Cryovial dry	5	NA	FALSE	FALSE
Vitrification cryovial dry	E12	723.275	No rest	Day 1	323	5	2	20%EG 20%DMSO	Snap freeze	Cryovial dry	5	NA	FALSE	FALSE
Vitrification cryovial wet	C10	208.407	No rest	Day 1	323	1.5	2	20%EG 20%DMSO	Snap freeze	Cryovial wet	5	NA	FALSE	FALSE
Vitrification cryovial wet	C09	224.305	No rest	Day 1	323	1.5	2	20%EG 20%DMSO	Snap freeze	Cryovial wet	5	NA	FALSE	FALSE
Vitrification cryovial wet	E10	289.299	No rest	Day 1	323	5	2	20%EG 20%DMSO	Snap freeze	Cryovial wet	5	NA	FALSE	FALSE
Vitrification cryovial wet	E09	618.234	No rest	Day 1	323	5	2	20%EG 20%DMSO	Snap freeze	Cryovial wet	5	NA	FALSE	FALSE
Vitrification cryovial wet	G10	327.332	No rest	Day 1	323	6	2	20%EG 20%DMSO	Snap freeze	Cryovial wet	5	NA	FALSE	FALSE
Vitrification cryovial wet	G09	692.486	No rest	Day 1	323	6	2	20%EG 20%DMSO	Snap freeze	Cryovial wet	5	NA	FALSE	FALSE
Vitrification straw	C04	2151.429	No rest	Day 1	326	5	2	20%EG 20%DMSO	Snap freeze	Straw dry	10	TRUE	TRUE	FALSE
Vitrification straw	B02	1599.852	No rest	Day 1	325	5	2	20%EG 20%DMSO	Snap freeze	Straw dry	10	TRUE	TRUE	FALSE
Vitrification straw	C01	2134.956	Rest	Day 1	328	5	2	20%EG 20%DMSO	Snap freeze	Straw dry	10	TRUE	TRUE	FALSE
Vitrification straw	C02	2435.626	Rest	Day 1	328	5	2	20%EG 20%DMSO	Snap freeze	Straw dry	10	TRUE	TRUE	FALSE
Vitrification straw	D10	2141.122	Rest	Day 2	328	5	2	20%EG 20%DMSO	Snap freeze	Straw dry	10	TRUE	TRUE	FALSE
Vitrification straw	C06	2486.621	No rest	Day 1	326	5	2	20%EG 20%DMSO	Snap freeze	Straw dry	10	TRUE	TRUE	FALSE
Vitrification straw	B01	2335.79	No rest	Day 1	325	5	2	20%EG 20%DMSO	Snap freeze	Straw dry	10	TRUE	TRUE	FALSE
Vitrification straw	D09	2415.068	Rest	Day 2	328	5	2	20%EG 20%DMSO	Snap freeze	Straw dry	10	TRUE	TRUE	FALSE
Vitrification straw	C05	2249.81	No rest	Day 1	326	5	2	20%EG 20%DMSO	Snap freeze	Straw dry	10	TRUE	TRUE	FALSE
Vitrification straw dry	D06	238.116	No rest	Day 1	323	1.5	2	20%EG 20%DMSO	Snap freeze	Straw dry	5	NA	FALSE	FALSE
Vitrification straw dry	F06	771.764	No rest	Day 1	323	5	2	20%EG 20%DMSO	Snap freeze	Straw dry	5	NA	FALSE	FALSE
Vitrification straw dry	F05	824.991	No rest	Day 1	323	5	2	20%EG 20%DMSO	Snap freeze	Straw dry	5	NA	FALSE	FALSE
Vitrification straw dry	D05	243.84	No rest	Day 1	323	1.5	2	20%EG 20%DMSO	Snap freeze	Straw dry	5	NA	FALSE	FALSE
Vitrification straw dry	H05	1009.51	No rest	Day 1	323	6	2	20%EG 20%DMSO	Snap freeze	Straw dry	5	NA	FALSE	FALSE
Vitrification straw dry	H06	893.126	No rest	Day 1	323	6	2	20%EG 20%DMSO	Snap freeze	Straw dry	5	NA	FALSE	FALSE
Vitrification straw wet	D03	245.718	No rest	Day 1	323	1.5	2	20%EG 20%DMSO	Snap freeze	Straw wet	5	NA	FALSE	FALSE
Vitrification straw wet	F04	686.92	No rest	Day 1	323	5	2	20%EG 20%DMSO	Snap freeze	Straw wet	5	NA	FALSE	FALSE
Vitrification straw wet	H03	820.092	No rest	Day 1	323	6	2	20%EG 20%DMSO	Snap freeze	Straw wet	5	NA	FALSE	FALSE
Vitrification straw wet	H04	809.558	No rest	Day 1	323	6	2	20%EG 20%DMSO	Snap freeze	Straw wet	5	NA	FALSE	FALSE
Vitrification straw wet	F03	679.476	No rest	Day 1	323	5	2	20%EG 20%DMSO	Snap freeze	Straw wet	5	NA	FALSE	FALSE
Vitrification straw wet	D04	246.284	No rest	Day 1	323	1.5	2	20%EG 20%DMSO	Snap freeze	Straw wet	5	NA	FALSE	FALSE
