# Supplementary material for: Cryopreservation of human mucosal tissues
Source: PLoS One. 2018 Jul 30;13(7):e0200653. doi: 10.1371/journal.pone.0200653 (PMC6066204; doi:10.1371/journal.pone.0200653)
Supplement: S2 File — (ZIP) [file pone.0200653.s006.zip › data/clean/Shacklett-Ferre-cytokines.csv]

Ptid	HIV	CellType	Stimulation	Tissue	Cytokines	Percent
1878	Negative	CD4+	CEF	Frozen PBMC	7+F+2+M+T+	0.0
1880	Negative	CD4+	CEF	Frozen PBMC	7+F+2+M+T+	0.47
1926	Negative	CD4+	CEF	Frozen PBMC	7+F+2+M+T+	0.0
7221	Negative	CD4+	CEF	Frozen PBMC	7+F+2+M+T+	0.0
7226	Negative	CD4+	CEF	Frozen PBMC	7+F+2+M+T+	0.0
7229	Negative	CD4+	CEF	Frozen PBMC	7+F+2+M+T+	0.0
7232	Negative	CD4+	CEF	Frozen PBMC	7+F+2+M+T+	0.0
7234	Negative	CD4+	CEF	Frozen PBMC	7+F+2+M+T+	0.0
7236	Negative	CD4+	CEF	Frozen PBMC	7+F+2+M+T+	0.0
1878	Negative	CD4+	DMSO	Frozen PBMC	7+F+2+M+T+	0.0
1880	Negative	CD4+	DMSO	Frozen PBMC	7+F+2+M+T+	0.05
1926	Negative	CD4+	DMSO	Frozen PBMC	7+F+2+M+T+	0.03
7221	Negative	CD4+	DMSO	Frozen PBMC	7+F+2+M+T+	0.01
7226	Negative	CD4+	DMSO	Frozen PBMC	7+F+2+M+T+	0.0
7229	Negative	CD4+	DMSO	Frozen PBMC	7+F+2+M+T+	0.0
7232	Negative	CD4+	DMSO	Frozen PBMC	7+F+2+M+T+	0.0
7234	Negative	CD4+	DMSO	Frozen PBMC	7+F+2+M+T+	0.0
7236	Negative	CD4+	DMSO	Frozen PBMC	7+F+2+M+T+	0.0
1878	Negative	CD4+	PMA/Iono	Frozen PBMC	7+F+2+M+T+	0.07
1880	Negative	CD4+	PMA/Iono	Frozen PBMC	7+F+2+M+T+	0.74
1926	Negative	CD4+	PMA/Iono	Frozen PBMC	7+F+2+M+T+	0.0
7221	Negative	CD4+	PMA/Iono	Frozen PBMC	7+F+2+M+T+	1.3
7226	Negative	CD4+	PMA/Iono	Frozen PBMC	7+F+2+M+T+	0.56
7229	Negative	CD4+	PMA/Iono	Frozen PBMC	7+F+2+M+T+	6.52
7232	Negative	CD4+	PMA/Iono	Frozen PBMC	7+F+2+M+T+	4.43
7234	Negative	CD4+	PMA/Iono	Frozen PBMC	7+F+2+M+T+	0.18
7236	Negative	CD4+	PMA/Iono	Frozen PBMC	7+F+2+M+T+	3.13
1878	Negative	CD4+	SEB	Frozen PBMC	7+F+2+M+T+	0.08
1880	Negative	CD4+	SEB	Frozen PBMC	7+F+2+M+T+	4.61
1926	Negative	CD4+	SEB	Frozen PBMC	7+F+2+M+T+	0.52
7221	Negative	CD4+	SEB	Frozen PBMC	7+F+2+M+T+	2.11
7226	Negative	CD4+	SEB	Frozen PBMC	7+F+2+M+T+	0.19
7229	Negative	CD4+	SEB	Frozen PBMC	7+F+2+M+T+	2.95
7232	Negative	CD4+	SEB	Frozen PBMC	7+F+2+M+T+	1.0
7234	Negative	CD4+	SEB	Frozen PBMC	7+F+2+M+T+	0.02
7236	Negative	CD4+	SEB	Frozen PBMC	7+F+2+M+T+	1.67
1878	Negative	CD4+	CEF	Frozen GALT Suspension	7+F+2+M+T+	0.0
1880	Negative	CD4+	CEF	Frozen GALT Suspension	7+F+2+M+T+	0.0
7226	Negative	CD4+	CEF	Frozen GALT Suspension	7+F+2+M+T+	0.0
7236	Negative	CD4+	CEF	Frozen GALT Suspension	7+F+2+M+T+	0.0
1878	Negative	CD4+	DMSO	Frozen GALT Suspension	7+F+2+M+T+	0.0
1880	Negative	CD4+	DMSO	Frozen GALT Suspension	7+F+2+M+T+	0.4733
7226	Negative	CD4+	DMSO	Frozen GALT Suspension	7+F+2+M+T+	0.17
7236	Negative	CD4+	DMSO	Frozen GALT Suspension	7+F+2+M+T+	0.02
1878	Negative	CD4+	PMA/Iono	Frozen GALT Suspension	7+F+2+M+T+	1.54
1880	Negative	CD4+	PMA/Iono	Frozen GALT Suspension	7+F+2+M+T+	1.0882
7226	Negative	CD4+	PMA/Iono	Frozen GALT Suspension	7+F+2+M+T+	1.63
7236	Negative	CD4+	PMA/Iono	Frozen GALT Suspension	7+F+2+M+T+	10.31
1878	Negative	CD4+	SEB	Frozen GALT Suspension	7+F+2+M+T+	6.6
1880	Negative	CD4+	SEB	Frozen GALT Suspension	7+F+2+M+T+	5.5983
7236	Negative	CD4+	SEB	Frozen GALT Suspension	7+F+2+M+T+	1.09
1878	Negative	CD4+	CEF	Frozen GALT Biopsies	7+F+2+M+T+	0.0
1880	Negative	CD4+	CEF	Frozen GALT Biopsies	7+F+2+M+T+	0.0
1926	Negative	CD4+	CEF	Frozen GALT Biopsies	7+F+2+M+T+	0.0
7226	Negative	CD4+	CEF	Frozen GALT Biopsies	7+F+2+M+T+	0.0
7229	Negative	CD4+	CEF	Frozen GALT Biopsies	7+F+2+M+T+	0.0
7234	Negative	CD4+	CEF	Frozen GALT Biopsies	7+F+2+M+T+	0.0
7236	Negative	CD4+	CEF	Frozen GALT Biopsies	7+F+2+M+T+	0.0
1878	Negative	CD4+	DMSO	Frozen GALT Biopsies	7+F+2+M+T+	0.0
1880	Negative	CD4+	DMSO	Frozen GALT Biopsies	7+F+2+M+T+	0.37
1926	Negative	CD4+	DMSO	Frozen GALT Biopsies	7+F+2+M+T+	0.11
7226	Negative	CD4+	DMSO	Frozen GALT Biopsies	7+F+2+M+T+	0.0
7229	Negative	CD4+	DMSO	Frozen GALT Biopsies	7+F+2+M+T+	0.26
7234	Negative	CD4+	DMSO	Frozen GALT Biopsies	7+F+2+M+T+	0.04
7236	Negative	CD4+	DMSO	Frozen GALT Biopsies	7+F+2+M+T+	0.0
1878	Negative	CD4+	PMA/Iono	Frozen GALT Biopsies	7+F+2+M+T+	1.54
1880	Negative	CD4+	PMA/Iono	Frozen GALT Biopsies	7+F+2+M+T+	0.33
1926	Negative	CD4+	PMA/Iono	Frozen GALT Biopsies	7+F+2+M+T+	1.02
7226	Negative	CD4+	PMA/Iono	Frozen GALT Biopsies	7+F+2+M+T+	3.13
7229	Negative	CD4+	PMA/Iono	Frozen GALT Biopsies	7+F+2+M+T+	4.07
7234	Negative	CD4+	PMA/Iono	Frozen GALT Biopsies	7+F+2+M+T+	7.28
7236	Negative	CD4+	PMA/Iono	Frozen GALT Biopsies	7+F+2+M+T+	8.76
1878	Negative	CD4+	SEB	Frozen GALT Biopsies	7+F+2+M+T+	2.66
1880	Negative	CD4+	SEB	Frozen GALT Biopsies	7+F+2+M+T+	2.13
1926	Negative	CD4+	SEB	Frozen GALT Biopsies	7+F+2+M+T+	7.89
7226	Negative	CD4+	SEB	Frozen GALT Biopsies	7+F+2+M+T+	1.3
7229	Negative	CD4+	SEB	Frozen GALT Biopsies	7+F+2+M+T+	2.54
7234	Negative	CD4+	SEB	Frozen GALT Biopsies	7+F+2+M+T+	2.37
7236	Negative	CD4+	SEB	Frozen GALT Biopsies	7+F+2+M+T+	1.99
1878	Negative	CD4+	CEF	Fresh PBMC	7+F+2+M+T+	0.0
1880	Negative	CD4+	CEF	Fresh PBMC	7+F+2+M+T+	0.3
1926	Negative	CD4+	CEF	Fresh PBMC	7+F+2+M+T+	0.0
7221	Negative	CD4+	CEF	Fresh PBMC	7+F+2+M+T+	0.0
7226	Negative	CD4+	CEF	Fresh PBMC	7+F+2+M+T+	0.0
7229	Negative	CD4+	CEF	Fresh PBMC	7+F+2+M+T+	0.0
7232	Negative	CD4+	CEF	Fresh PBMC	7+F+2+M+T+	0.0
7234	Negative	CD4+	CEF	Fresh PBMC	7+F+2+M+T+	0.0
7236	Negative	CD4+	CEF	Fresh PBMC	7+F+2+M+T+	0.0
1878	Negative	CD4+	DMSO	Fresh PBMC	7+F+2+M+T+	0.0
1880	Negative	CD4+	DMSO	Fresh PBMC	7+F+2+M+T+	0.0
1926	Negative	CD4+	DMSO	Fresh PBMC	7+F+2+M+T+	0.0
7221	Negative	CD4+	DMSO	Fresh PBMC	7+F+2+M+T+	0.0
7226	Negative	CD4+	DMSO	Fresh PBMC	7+F+2+M+T+	0.0
7229	Negative	CD4+	DMSO	Fresh PBMC	7+F+2+M+T+	0.0
7232	Negative	CD4+	DMSO	Fresh PBMC	7+F+2+M+T+	0.0
7234	Negative	CD4+	DMSO	Fresh PBMC	7+F+2+M+T+	0.0
7236	Negative	CD4+	DMSO	Fresh PBMC	7+F+2+M+T+	0.07
1878	Negative	CD4+	PMA/Iono	Fresh PBMC	7+F+2+M+T+	0.6
1880	Negative	CD4+	PMA/Iono	Fresh PBMC	7+F+2+M+T+	2.02
1926	Negative	CD4+	PMA/Iono	Fresh PBMC	7+F+2+M+T+	0.27
7221	Negative	CD4+	PMA/Iono	Fresh PBMC	7+F+2+M+T+	1.35
7226	Negative	CD4+	PMA/Iono	Fresh PBMC	7+F+2+M+T+	1.31
7229	Negative	CD4+	PMA/Iono	Fresh PBMC	7+F+2+M+T+	2.24
7232	Negative	CD4+	PMA/Iono	Fresh PBMC	7+F+2+M+T+	1.45
7234	Negative	CD4+	PMA/Iono	Fresh PBMC	7+F+2+M+T+	0.31
7236	Negative	CD4+	PMA/Iono	Fresh PBMC	7+F+2+M+T+	2.51
1878	Negative	CD4+	SEB	Fresh PBMC	7+F+2+M+T+	0.1
1880	Negative	CD4+	SEB	Fresh PBMC	7+F+2+M+T+	2.81
1926	Negative	CD4+	SEB	Fresh PBMC	7+F+2+M+T+	0.79
7221	Negative	CD4+	SEB	Fresh PBMC	7+F+2+M+T+	1.66
7226	Negative	CD4+	SEB	Fresh PBMC	7+F+2+M+T+	0.24
7229	Negative	CD4+	SEB	Fresh PBMC	7+F+2+M+T+	1.12
7232	Negative	CD4+	SEB	Fresh PBMC	7+F+2+M+T+	0.62
7234	Negative	CD4+	SEB	Fresh PBMC	7+F+2+M+T+	0.0
7236	Negative	CD4+	SEB	Fresh PBMC	7+F+2+M+T+	1.04
1878	Negative	CD4+	CEF	Fresh GALT	7+F+2+M+T+	0.0
1880	Negative	CD4+	CEF	Fresh GALT	7+F+2+M+T+	0.0
1926	Negative	CD4+	CEF	Fresh GALT	7+F+2+M+T+	0.0
7221	Negative	CD4+	CEF	Fresh GALT	7+F+2+M+T+	0.0
7226	Negative	CD4+	CEF	Fresh GALT	7+F+2+M+T+	0.0
7229	Negative	CD4+	CEF	Fresh GALT	7+F+2+M+T+	0.0
7232	Negative	CD4+	CEF	Fresh GALT	7+F+2+M+T+	0.0
7234	Negative	CD4+	CEF	Fresh GALT	7+F+2+M+T+	0.0
7236	Negative	CD4+	CEF	Fresh GALT	7+F+2+M+T+	0.0
1878	Negative	CD4+	DMSO	Fresh GALT	7+F+2+M+T+	0.01
1880	Negative	CD4+	DMSO	Fresh GALT	7+F+2+M+T+	0.03
1926	Negative	CD4+	DMSO	Fresh GALT	7+F+2+M+T+	0.05
7221	Negative	CD4+	DMSO	Fresh GALT	7+F+2+M+T+	0.17
7226	Negative	CD4+	DMSO	Fresh GALT	7+F+2+M+T+	0.05
7229	Negative	CD4+	DMSO	Fresh GALT	7+F+2+M+T+	0.19
7232	Negative	CD4+	DMSO	Fresh GALT	7+F+2+M+T+	0.04
7234	Negative	CD4+	DMSO	Fresh GALT	7+F+2+M+T+	0.12
7236	Negative	CD4+	DMSO	Fresh GALT	7+F+2+M+T+	0.07
1878	Negative	CD4+	PMA/Iono	Fresh GALT	7+F+2+M+T+	2.8
1880	Negative	CD4+	PMA/Iono	Fresh GALT	7+F+2+M+T+	4.02
1926	Negative	CD4+	PMA/Iono	Fresh GALT	7+F+2+M+T+	1.06
7221	Negative	CD4+	PMA/Iono	Fresh GALT	7+F+2+M+T+	2.59
7226	Negative	CD4+	PMA/Iono	Fresh GALT	7+F+2+M+T+	4.81
7229	Negative	CD4+	PMA/Iono	Fresh GALT	7+F+2+M+T+	3.36
7232	Negative	CD4+	PMA/Iono	Fresh GALT	7+F+2+M+T+	4.52
7234	Negative	CD4+	PMA/Iono	Fresh GALT	7+F+2+M+T+	8.24
7236	Negative	CD4+	PMA/Iono	Fresh GALT	7+F+2+M+T+	6.55
1878	Negative	CD4+	SEB	Fresh GALT	7+F+2+M+T+	2.99
1880	Negative	CD4+	SEB	Fresh GALT	7+F+2+M+T+	3.52
1926	Negative	CD4+	SEB	Fresh GALT	7+F+2+M+T+	7.13
7221	Negative	CD4+	SEB	Fresh GALT	7+F+2+M+T+	3.39
7226	Negative	CD4+	SEB	Fresh GALT	7+F+2+M+T+	3.2
7229	Negative	CD4+	SEB	Fresh GALT	7+F+2+M+T+	4.35
7232	Negative	CD4+	SEB	Fresh GALT	7+F+2+M+T+	1.22
7234	Negative	CD4+	SEB	Fresh GALT	7+F+2+M+T+	3.99
7236	Negative	CD4+	SEB	Fresh GALT	7+F+2+M+T+	2.2
1878	Negative	CD8+	CEF	Frozen PBMC	7+F+2+M+T+	0.01
1880	Negative	CD8+	CEF	Frozen PBMC	7+F+2+M+T+	0.08
1926	Negative	CD8+	CEF	Frozen PBMC	7+F+2+M+T+	0.0
7221	Negative	CD8+	CEF	Frozen PBMC	7+F+2+M+T+	0.09
7226	Negative	CD8+	CEF	Frozen PBMC	7+F+2+M+T+	1.04
7229	Negative	CD8+	CEF	Frozen PBMC	7+F+2+M+T+	0.0
7232	Negative	CD8+	CEF	Frozen PBMC	7+F+2+M+T+	0.08
7234	Negative	CD8+	CEF	Frozen PBMC	7+F+2+M+T+	0.0
7236	Negative	CD8+	CEF	Frozen PBMC	7+F+2+M+T+	0.41
1878	Negative	CD8+	DMSO	Frozen PBMC	7+F+2+M+T+	0.0
1880	Negative	CD8+	DMSO	Frozen PBMC	7+F+2+M+T+	0.0
1926	Negative	CD8+	DMSO	Frozen PBMC	7+F+2+M+T+	0.61
7221	Negative	CD8+	DMSO	Frozen PBMC	7+F+2+M+T+	0.0
7226	Negative	CD8+	DMSO	Frozen PBMC	7+F+2+M+T+	0.0
7229	Negative	CD8+	DMSO	Frozen PBMC	7+F+2+M+T+	0.0
7232	Negative	CD8+	DMSO	Frozen PBMC	7+F+2+M+T+	0.0
7234	Negative	CD8+	DMSO	Frozen PBMC	7+F+2+M+T+	0.0
7236	Negative	CD8+	DMSO	Frozen PBMC	7+F+2+M+T+	0.0
1878	Negative	CD8+	PMA/Iono	Frozen PBMC	7+F+2+M+T+	0.69
1880	Negative	CD8+	PMA/Iono	Frozen PBMC	7+F+2+M+T+	4.84
1926	Negative	CD8+	PMA/Iono	Frozen PBMC	7+F+2+M+T+	0.09
7221	Negative	CD8+	PMA/Iono	Frozen PBMC	7+F+2+M+T+	4.55
7226	Negative	CD8+	PMA/Iono	Frozen PBMC	7+F+2+M+T+	4.98
7229	Negative	CD8+	PMA/Iono	Frozen PBMC	7+F+2+M+T+	12.44
7232	Negative	CD8+	PMA/Iono	Frozen PBMC	7+F+2+M+T+	9.32
7234	Negative	CD8+	PMA/Iono	Frozen PBMC	7+F+2+M+T+	16.28
7236	Negative	CD8+	PMA/Iono	Frozen PBMC	7+F+2+M+T+	15.67
1878	Negative	CD8+	SEB	Frozen PBMC	7+F+2+M+T+	1.61
1880	Negative	CD8+	SEB	Frozen PBMC	7+F+2+M+T+	2.7
1926	Negative	CD8+	SEB	Frozen PBMC	7+F+2+M+T+	0.46
7221	Negative	CD8+	SEB	Frozen PBMC	7+F+2+M+T+	2.89
7226	Negative	CD8+	SEB	Frozen PBMC	7+F+2+M+T+	3.98
7229	Negative	CD8+	SEB	Frozen PBMC	7+F+2+M+T+	4.27
7232	Negative	CD8+	SEB	Frozen PBMC	7+F+2+M+T+	2.92
7234	Negative	CD8+	SEB	Frozen PBMC	7+F+2+M+T+	2.56
7236	Negative	CD8+	SEB	Frozen PBMC	7+F+2+M+T+	1.1
1878	Negative	CD8+	CEF	Frozen GALT Suspension	7+F+2+M+T+	0.25
1880	Negative	CD8+	CEF	Frozen GALT Suspension	7+F+2+M+T+	0.0
1926	Negative	CD8+	CEF	Frozen GALT Suspension	7+F+2+M+T+	0.0
7226	Negative	CD8+	CEF	Frozen GALT Suspension	7+F+2+M+T+	0.28
7229	Negative	CD8+	CEF	Frozen GALT Suspension	7+F+2+M+T+	0.0
7232	Negative	CD8+	CEF	Frozen GALT Suspension	7+F+2+M+T+	3.83
7236	Negative	CD8+	CEF	Frozen GALT Suspension	7+F+2+M+T+	1.42
1878	Negative	CD8+	DMSO	Frozen GALT Suspension	7+F+2+M+T+	0.0
1880	Negative	CD8+	DMSO	Frozen GALT Suspension	7+F+2+M+T+	0.12
1926	Negative	CD8+	DMSO	Frozen GALT Suspension	7+F+2+M+T+	0.04
7226	Negative	CD8+	DMSO	Frozen GALT Suspension	7+F+2+M+T+	0.03
7229	Negative	CD8+	DMSO	Frozen GALT Suspension	7+F+2+M+T+	0.13
7232	Negative	CD8+	DMSO	Frozen GALT Suspension	7+F+2+M+T+	0.13
7236	Negative	CD8+	DMSO	Frozen GALT Suspension	7+F+2+M+T+	0.02
1878	Negative	CD8+	PMA/Iono	Frozen GALT Suspension	7+F+2+M+T+	6.59
1880	Negative	CD8+	PMA/Iono	Frozen GALT Suspension	7+F+2+M+T+	7.41
1926	Negative	CD8+	PMA/Iono	Frozen GALT Suspension	7+F+2+M+T+	0.89
7226	Negative	CD8+	PMA/Iono	Frozen GALT Suspension	7+F+2+M+T+	22.68
7236	Negative	CD8+	PMA/Iono	Frozen GALT Suspension	7+F+2+M+T+	54.89
1878	Negative	CD8+	SEB	Frozen GALT Suspension	7+F+2+M+T+	7.82
1880	Negative	CD8+	SEB	Frozen GALT Suspension	7+F+2+M+T+	5.89
1926	Negative	CD8+	SEB	Frozen GALT Suspension	7+F+2+M+T+	1.74
7226	Negative	CD8+	SEB	Frozen GALT Suspension	7+F+2+M+T+	10.06
7232	Negative	CD8+	SEB	Frozen GALT Suspension	7+F+2+M+T+	8.3
7236	Negative	CD8+	SEB	Frozen GALT Suspension	7+F+2+M+T+	8.99
1878	Negative	CD8+	CEF	Frozen GALT Biopsies	7+F+2+M+T+	0.17
1880	Negative	CD8+	CEF	Frozen GALT Biopsies	7+F+2+M+T+	0.0
1926	Negative	CD8+	CEF	Frozen GALT Biopsies	7+F+2+M+T+	0.0
7221	Negative	CD8+	CEF	Frozen GALT Biopsies	7+F+2+M+T+	0.0
7226	Negative	CD8+	CEF	Frozen GALT Biopsies	7+F+2+M+T+	0.21
7229	Negative	CD8+	CEF	Frozen GALT Biopsies	7+F+2+M+T+	0.0
7234	Negative	CD8+	CEF	Frozen GALT Biopsies	7+F+2+M+T+	0.0
7236	Negative	CD8+	CEF	Frozen GALT Biopsies	7+F+2+M+T+	1.06
1878	Negative	CD8+	DMSO	Frozen GALT Biopsies	7+F+2+M+T+	0.0
1880	Negative	CD8+	DMSO	Frozen GALT Biopsies	7+F+2+M+T+	0.35
1926	Negative	CD8+	DMSO	Frozen GALT Biopsies	7+F+2+M+T+	0.09
7221	Negative	CD8+	DMSO	Frozen GALT Biopsies	7+F+2+M+T+	0.09
7226	Negative	CD8+	DMSO	Frozen GALT Biopsies	7+F+2+M+T+	0.06
7229	Negative	CD8+	DMSO	Frozen GALT Biopsies	7+F+2+M+T+	0.13
7234	Negative	CD8+	DMSO	Frozen GALT Biopsies	7+F+2+M+T+	0.3
7236	Negative	CD8+	DMSO	Frozen GALT Biopsies	7+F+2+M+T+	0.0
1878	Negative	CD8+	PMA/Iono	Frozen GALT Biopsies	7+F+2+M+T+	5.71
1880	Negative	CD8+	PMA/Iono	Frozen GALT Biopsies	7+F+2+M+T+	6.01
1926	Negative	CD8+	PMA/Iono	Frozen GALT Biopsies	7+F+2+M+T+	0.49
7226	Negative	CD8+	PMA/Iono	Frozen GALT Biopsies	7+F+2+M+T+	17.7
7229	Negative	CD8+	PMA/Iono	Frozen GALT Biopsies	7+F+2+M+T+	43.03
7234	Negative	CD8+	PMA/Iono	Frozen GALT Biopsies	7+F+2+M+T+	60.77
7236	Negative	CD8+	PMA/Iono	Frozen GALT Biopsies	7+F+2+M+T+	49.4
1878	Negative	CD8+	SEB	Frozen GALT Biopsies	7+F+2+M+T+	3.35
1880	Negative	CD8+	SEB	Frozen GALT Biopsies	7+F+2+M+T+	6.15
1926	Negative	CD8+	SEB	Frozen GALT Biopsies	7+F+2+M+T+	1.62
7221	Negative	CD8+	SEB	Frozen GALT Biopsies	7+F+2+M+T+	7.63
7226	Negative	CD8+	SEB	Frozen GALT Biopsies	7+F+2+M+T+	5.06
7229	Negative	CD8+	SEB	Frozen GALT Biopsies	7+F+2+M+T+	6.98
7234	Negative	CD8+	SEB	Frozen GALT Biopsies	7+F+2+M+T+	5.43
7236	Negative	CD8+	SEB	Frozen GALT Biopsies	7+F+2+M+T+	7.62
1878	Negative	CD8+	CEF	Fresh PBMC	7+F+2+M+T+	0.0
1880	Negative	CD8+	CEF	Fresh PBMC	7+F+2+M+T+	0.06
1926	Negative	CD8+	CEF	Fresh PBMC	7+F+2+M+T+	0.15
7221	Negative	CD8+	CEF	Fresh PBMC	7+F+2+M+T+	0.07
7226	Negative	CD8+	CEF	Fresh PBMC	7+F+2+M+T+	1.05
7229	Negative	CD8+	CEF	Fresh PBMC	7+F+2+M+T+	0.0
7232	Negative	CD8+	CEF	Fresh PBMC	7+F+2+M+T+	0.09
7234	Negative	CD8+	CEF	Fresh PBMC	7+F+2+M+T+	0.0
7236	Negative	CD8+	CEF	Fresh PBMC	7+F+2+M+T+	0.6
1878	Negative	CD8+	DMSO	Fresh PBMC	7+F+2+M+T+	0.0
1880	Negative	CD8+	DMSO	Fresh PBMC	7+F+2+M+T+	0.0
1926	Negative	CD8+	DMSO	Fresh PBMC	7+F+2+M+T+	0.0
7221	Negative	CD8+	DMSO	Fresh PBMC	7+F+2+M+T+	0.0
7226	Negative	CD8+	DMSO	Fresh PBMC	7+F+2+M+T+	0.0
7229	Negative	CD8+	DMSO	Fresh PBMC	7+F+2+M+T+	0.0
7232	Negative	CD8+	DMSO	Fresh PBMC	7+F+2+M+T+	0.0
7234	Negative	CD8+	DMSO	Fresh PBMC	7+F+2+M+T+	0.0
7236	Negative	CD8+	DMSO	Fresh PBMC	7+F+2+M+T+	0.07
1878	Negative	CD8+	PMA/Iono	Fresh PBMC	7+F+2+M+T+	4.12
1880	Negative	CD8+	PMA/Iono	Fresh PBMC	7+F+2+M+T+	11.57
1926	Negative	CD8+	PMA/Iono	Fresh PBMC	7+F+2+M+T+	2.97
7221	Negative	CD8+	PMA/Iono	Fresh PBMC	7+F+2+M+T+	4.97
7226	Negative	CD8+	PMA/Iono	Fresh PBMC	7+F+2+M+T+	8.87
7229	Negative	CD8+	PMA/Iono	Fresh PBMC	7+F+2+M+T+	3.37
7232	Negative	CD8+	PMA/Iono	Fresh PBMC	7+F+2+M+T+	3.93
7234	Negative	CD8+	PMA/Iono	Fresh PBMC	7+F+2+M+T+	4.3
7236	Negative	CD8+	PMA/Iono	Fresh PBMC	7+F+2+M+T+	11.04
1878	Negative	CD8+	SEB	Fresh PBMC	7+F+2+M+T+	1.91
1880	Negative	CD8+	SEB	Fresh PBMC	7+F+2+M+T+	1.32
1926	Negative	CD8+	SEB	Fresh PBMC	7+F+2+M+T+	3.36
7221	Negative	CD8+	SEB	Fresh PBMC	7+F+2+M+T+	2.75
7226	Negative	CD8+	SEB	Fresh PBMC	7+F+2+M+T+	3.11
7229	Negative	CD8+	SEB	Fresh PBMC	7+F+2+M+T+	1.25
7232	Negative	CD8+	SEB	Fresh PBMC	7+F+2+M+T+	1.82
7234	Negative	CD8+	SEB	Fresh PBMC	7+F+2+M+T+	0.83
7236	Negative	CD8+	SEB	Fresh PBMC	7+F+2+M+T+	1.3
1878	Negative	CD8+	CEF	Fresh GALT	7+F+2+M+T+	0.22
1880	Negative	CD8+	CEF	Fresh GALT	7+F+2+M+T+	0.0
7221	Negative	CD8+	CEF	Fresh GALT	7+F+2+M+T+	0.21
7226	Negative	CD8+	CEF	Fresh GALT	7+F+2+M+T+	0.34
7229	Negative	CD8+	CEF	Fresh GALT	7+F+2+M+T+	0.0
7232	Negative	CD8+	CEF	Fresh GALT	7+F+2+M+T+	1.75
7234	Negative	CD8+	CEF	Fresh GALT	7+F+2+M+T+	0.0
7236	Negative	CD8+	CEF	Fresh GALT	7+F+2+M+T+	0.49
1878	Negative	CD8+	DMSO	Fresh GALT	7+F+2+M+T+	0.02
1880	Negative	CD8+	DMSO	Fresh GALT	7+F+2+M+T+	0.13
1926	Negative	CD8+	DMSO	Fresh GALT	7+F+2+M+T+	0.05
7221	Negative	CD8+	DMSO	Fresh GALT	7+F+2+M+T+	0.04
7226	Negative	CD8+	DMSO	Fresh GALT	7+F+2+M+T+	0.05
7229	Negative	CD8+	DMSO	Fresh GALT	7+F+2+M+T+	0.11
7232	Negative	CD8+	DMSO	Fresh GALT	7+F+2+M+T+	0.22
7234	Negative	CD8+	DMSO	Fresh GALT	7+F+2+M+T+	0.08
7236	Negative	CD8+	DMSO	Fresh GALT	7+F+2+M+T+	0.28
1878	Negative	CD8+	PMA/Iono	Fresh GALT	7+F+2+M+T+	16.67
1880	Negative	CD8+	PMA/Iono	Fresh GALT	7+F+2+M+T+	18.62
1926	Negative	CD8+	PMA/Iono	Fresh GALT	7+F+2+M+T+	3.04
7221	Negative	CD8+	PMA/Iono	Fresh GALT	7+F+2+M+T+	16.84
7226	Negative	CD8+	PMA/Iono	Fresh GALT	7+F+2+M+T+	29.97
7229	Negative	CD8+	PMA/Iono	Fresh GALT	7+F+2+M+T+	20.16
7232	Negative	CD8+	PMA/Iono	Fresh GALT	7+F+2+M+T+	28.24
7234	Negative	CD8+	PMA/Iono	Fresh GALT	7+F+2+M+T+	51.93
7236	Negative	CD8+	PMA/Iono	Fresh GALT	7+F+2+M+T+	37.31
1878	Negative	CD8+	SEB	Fresh GALT	7+F+2+M+T+	8.49
1880	Negative	CD8+	SEB	Fresh GALT	7+F+2+M+T+	4.92
1926	Negative	CD8+	SEB	Fresh GALT	7+F+2+M+T+	2.46
7221	Negative	CD8+	SEB	Fresh GALT	7+F+2+M+T+	10.82
7226	Negative	CD8+	SEB	Fresh GALT	7+F+2+M+T+	8.51
7229	Negative	CD8+	SEB	Fresh GALT	7+F+2+M+T+	9.33
7232	Negative	CD8+	SEB	Fresh GALT	7+F+2+M+T+	6.39
7234	Negative	CD8+	SEB	Fresh GALT	7+F+2+M+T+	10.24
7236	Negative	CD8+	SEB	Fresh GALT	7+F+2+M+T+	8.21
1247	Positive	CD4+	DMSO	Frozen PBMC	7+F+2+M+T+	0.0
1517	Positive	CD4+	DMSO	Frozen PBMC	7+F+2+M+T+	0.0
1531	Positive	CD4+	DMSO	Frozen PBMC	7+F+2+M+T+	0.0
1651	Positive	CD4+	DMSO	Frozen PBMC	7+F+2+M+T+	0.0
1728	Positive	CD4+	DMSO	Frozen PBMC	7+F+2+M+T+	0.0
1740	Positive	CD4+	DMSO	Frozen PBMC	7+F+2+M+T+	0.0
1788	Positive	CD4+	DMSO	Frozen PBMC	7+F+2+M+T+	0.0
3641	Positive	CD4+	DMSO	Frozen PBMC	7+F+2+M+T+	0.0
4014	Positive	CD4+	DMSO	Frozen PBMC	7+F+2+M+T+	0.0
1247	Positive	CD4+	Gag	Frozen PBMC	7+F+2+M+T+	0.0
1517	Positive	CD4+	Gag	Frozen PBMC	7+F+2+M+T+	0.0
1531	Positive	CD4+	Gag	Frozen PBMC	7+F+2+M+T+	0.0
1651	Positive	CD4+	Gag	Frozen PBMC	7+F+2+M+T+	0.0
1728	Positive	CD4+	Gag	Frozen PBMC	7+F+2+M+T+	0.0
1740	Positive	CD4+	Gag	Frozen PBMC	7+F+2+M+T+	0.0
1788	Positive	CD4+	Gag	Frozen PBMC	7+F+2+M+T+	0.0
3641	Positive	CD4+	Gag	Frozen PBMC	7+F+2+M+T+	0.0
4014	Positive	CD4+	Gag	Frozen PBMC	7+F+2+M+T+	0.1
1247	Positive	CD4+	PMA/Iono	Frozen PBMC	7+F+2+M+T+	2.48
1517	Positive	CD4+	PMA/Iono	Frozen PBMC	7+F+2+M+T+	0.86
1531	Positive	CD4+	PMA/Iono	Frozen PBMC	7+F+2+M+T+	0.28
1728	Positive	CD4+	PMA/Iono	Frozen PBMC	7+F+2+M+T+	0.61
1740	Positive	CD4+	PMA/Iono	Frozen PBMC	7+F+2+M+T+	1.39
1788	Positive	CD4+	PMA/Iono	Frozen PBMC	7+F+2+M+T+	0.04
3641	Positive	CD4+	PMA/Iono	Frozen PBMC	7+F+2+M+T+	1.1
4014	Positive	CD4+	PMA/Iono	Frozen PBMC	7+F+2+M+T+	6.69
1247	Positive	CD4+	SEB	Frozen PBMC	7+F+2+M+T+	1.38
1517	Positive	CD4+	SEB	Frozen PBMC	7+F+2+M+T+	0.63
1531	Positive	CD4+	SEB	Frozen PBMC	7+F+2+M+T+	2.5
1728	Positive	CD4+	SEB	Frozen PBMC	7+F+2+M+T+	0.49
1740	Positive	CD4+	SEB	Frozen PBMC	7+F+2+M+T+	0.78
1788	Positive	CD4+	SEB	Frozen PBMC	7+F+2+M+T+	0.21
3641	Positive	CD4+	SEB	Frozen PBMC	7+F+2+M+T+	3.09
4014	Positive	CD4+	SEB	Frozen PBMC	7+F+2+M+T+	5.88
1651	Positive	CD4+	DMSO	Frozen GALT Suspension	7+F+2+M+T+	0.08
1788	Positive	CD4+	DMSO	Frozen GALT Suspension	7+F+2+M+T+	0.07
1651	Positive	CD4+	Gag	Frozen GALT Suspension	7+F+2+M+T+	0.0
1788	Positive	CD4+	Gag	Frozen GALT Suspension	7+F+2+M+T+	0.0
1651	Positive	CD4+	PMA/Iono	Frozen GALT Suspension	7+F+2+M+T+	0.37
1788	Positive	CD4+	PMA/Iono	Frozen GALT Suspension	7+F+2+M+T+	0.38
1651	Positive	CD4+	SEB	Frozen GALT Suspension	7+F+2+M+T+	0.0
1788	Positive	CD4+	SEB	Frozen GALT Suspension	7+F+2+M+T+	0.68
1517	Positive	CD4+	DMSO	Frozen GALT Biopsies	7+F+2+M+T+	0.04
1651	Positive	CD4+	DMSO	Frozen GALT Biopsies	7+F+2+M+T+	0.04
1728	Positive	CD4+	DMSO	Frozen GALT Biopsies	7+F+2+M+T+	0.16
1740	Positive	CD4+	DMSO	Frozen GALT Biopsies	7+F+2+M+T+	0.03
1788	Positive	CD4+	DMSO	Frozen GALT Biopsies	7+F+2+M+T+	0.05
3641	Positive	CD4+	DMSO	Frozen GALT Biopsies	7+F+2+M+T+	0.08
4014	Positive	CD4+	DMSO	Frozen GALT Biopsies	7+F+2+M+T+	0.41
1517	Positive	CD4+	Gag	Frozen GALT Biopsies	7+F+2+M+T+	0.0
1651	Positive	CD4+	Gag	Frozen GALT Biopsies	7+F+2+M+T+	0.0
1728	Positive	CD4+	Gag	Frozen GALT Biopsies	7+F+2+M+T+	0.0
1740	Positive	CD4+	Gag	Frozen GALT Biopsies	7+F+2+M+T+	0.0
1788	Positive	CD4+	Gag	Frozen GALT Biopsies	7+F+2+M+T+	0.0
3641	Positive	CD4+	Gag	Frozen GALT Biopsies	7+F+2+M+T+	0.0
4014	Positive	CD4+	Gag	Frozen GALT Biopsies	7+F+2+M+T+	0.0
1517	Positive	CD4+	PMA/Iono	Frozen GALT Biopsies	7+F+2+M+T+	0.24
1651	Positive	CD4+	PMA/Iono	Frozen GALT Biopsies	7+F+2+M+T+	0.56
1728	Positive	CD4+	PMA/Iono	Frozen GALT Biopsies	7+F+2+M+T+	4.78
1740	Positive	CD4+	PMA/Iono	Frozen GALT Biopsies	7+F+2+M+T+	3.14
1788	Positive	CD4+	PMA/Iono	Frozen GALT Biopsies	7+F+2+M+T+	0.59
4014	Positive	CD4+	PMA/Iono	Frozen GALT Biopsies	7+F+2+M+T+	8.45
1517	Positive	CD4+	SEB	Frozen GALT Biopsies	7+F+2+M+T+	1.0
1651	Positive	CD4+	SEB	Frozen GALT Biopsies	7+F+2+M+T+	0.27
1728	Positive	CD4+	SEB	Frozen GALT Biopsies	7+F+2+M+T+	1.01
1740	Positive	CD4+	SEB	Frozen GALT Biopsies	7+F+2+M+T+	2.09
1788	Positive	CD4+	SEB	Frozen GALT Biopsies	7+F+2+M+T+	1.07
4014	Positive	CD4+	SEB	Frozen GALT Biopsies	7+F+2+M+T+	1.73
1247	Positive	CD4+	DMSO	Fresh PBMC	7+F+2+M+T+	0.0
1517	Positive	CD4+	DMSO	Fresh PBMC	7+F+2+M+T+	0.0
1531	Positive	CD4+	DMSO	Fresh PBMC	7+F+2+M+T+	0.0
1651	Positive	CD4+	DMSO	Fresh PBMC	7+F+2+M+T+	0.02
1728	Positive	CD4+	DMSO	Fresh PBMC	7+F+2+M+T+	0.0
1740	Positive	CD4+	DMSO	Fresh PBMC	7+F+2+M+T+	0.0
1788	Positive	CD4+	DMSO	Fresh PBMC	7+F+2+M+T+	0.0
3641	Positive	CD4+	DMSO	Fresh PBMC	7+F+2+M+T+	0.0
4014	Positive	CD4+	DMSO	Fresh PBMC	7+F+2+M+T+	0.0
1247	Positive	CD4+	Gag	Fresh PBMC	7+F+2+M+T+	0.0
1517	Positive	CD4+	Gag	Fresh PBMC	7+F+2+M+T+	0.01
1531	Positive	CD4+	Gag	Fresh PBMC	7+F+2+M+T+	0.0
1651	Positive	CD4+	Gag	Fresh PBMC	7+F+2+M+T+	0.0
1728	Positive	CD4+	Gag	Fresh PBMC	7+F+2+M+T+	0.0
1740	Positive	CD4+	Gag	Fresh PBMC	7+F+2+M+T+	0.01
1788	Positive	CD4+	Gag	Fresh PBMC	7+F+2+M+T+	0.0
3641	Positive	CD4+	Gag	Fresh PBMC	7+F+2+M+T+	0.0
4014	Positive	CD4+	Gag	Fresh PBMC	7+F+2+M+T+	0.05
1247	Positive	CD4+	PMA/Iono	Fresh PBMC	7+F+2+M+T+	0.34
1517	Positive	CD4+	PMA/Iono	Fresh PBMC	7+F+2+M+T+	2.02
1531	Positive	CD4+	PMA/Iono	Fresh PBMC	7+F+2+M+T+	0.33
1728	Positive	CD4+	PMA/Iono	Fresh PBMC	7+F+2+M+T+	0.25
1740	Positive	CD4+	PMA/Iono	Fresh PBMC	7+F+2+M+T+	3.58
1788	Positive	CD4+	PMA/Iono	Fresh PBMC	7+F+2+M+T+	0.16
3641	Positive	CD4+	PMA/Iono	Fresh PBMC	7+F+2+M+T+	2.0
4014	Positive	CD4+	PMA/Iono	Fresh PBMC	7+F+2+M+T+	0.26
1247	Positive	CD4+	SEB	Fresh PBMC	7+F+2+M+T+	0.89
1517	Positive	CD4+	SEB	Fresh PBMC	7+F+2+M+T+	0.61
1531	Positive	CD4+	SEB	Fresh PBMC	7+F+2+M+T+	3.18
1651	Positive	CD4+	SEB	Fresh PBMC	7+F+2+M+T+	1.82
1728	Positive	CD4+	SEB	Fresh PBMC	7+F+2+M+T+	0.17
1740	Positive	CD4+	SEB	Fresh PBMC	7+F+2+M+T+	0.71
1788	Positive	CD4+	SEB	Fresh PBMC	7+F+2+M+T+	0.22
3641	Positive	CD4+	SEB	Fresh PBMC	7+F+2+M+T+	2.1
4014	Positive	CD4+	SEB	Fresh PBMC	7+F+2+M+T+	2.69
1247	Positive	CD4+	DMSO	Fresh GALT	7+F+2+M+T+	0.12
1517	Positive	CD4+	DMSO	Fresh GALT	7+F+2+M+T+	0.01
1531	Positive	CD4+	DMSO	Fresh GALT	7+F+2+M+T+	0.17
1651	Positive	CD4+	DMSO	Fresh GALT	7+F+2+M+T+	0.0
1728	Positive	CD4+	DMSO	Fresh GALT	7+F+2+M+T+	0.11
1740	Positive	CD4+	DMSO	Fresh GALT	7+F+2+M+T+	0.12
1788	Positive	CD4+	DMSO	Fresh GALT	7+F+2+M+T+	0.01
3641	Positive	CD4+	DMSO	Fresh GALT	7+F+2+M+T+	0.08
4014	Positive	CD4+	DMSO	Fresh GALT	7+F+2+M+T+	0.0
1247	Positive	CD4+	Gag	Fresh GALT	7+F+2+M+T+	0.0
1517	Positive	CD4+	Gag	Fresh GALT	7+F+2+M+T+	0.0
1531	Positive	CD4+	Gag	Fresh GALT	7+F+2+M+T+	0.0
1651	Positive	CD4+	Gag	Fresh GALT	7+F+2+M+T+	0.0
1728	Positive	CD4+	Gag	Fresh GALT	7+F+2+M+T+	0.0
1740	Positive	CD4+	Gag	Fresh GALT	7+F+2+M+T+	0.0
1788	Positive	CD4+	Gag	Fresh GALT	7+F+2+M+T+	0.0
3641	Positive	CD4+	Gag	Fresh GALT	7+F+2+M+T+	0.0
4014	Positive	CD4+	Gag	Fresh GALT	7+F+2+M+T+	0.05
1247	Positive	CD4+	PMA/Iono	Fresh GALT	7+F+2+M+T+	2.78
1517	Positive	CD4+	PMA/Iono	Fresh GALT	7+F+2+M+T+	0.0
1531	Positive	CD4+	PMA/Iono	Fresh GALT	7+F+2+M+T+	1.07
1651	Positive	CD4+	PMA/Iono	Fresh GALT	7+F+2+M+T+	0.46
1728	Positive	CD4+	PMA/Iono	Fresh GALT	7+F+2+M+T+	4.12
1740	Positive	CD4+	PMA/Iono	Fresh GALT	7+F+2+M+T+	5.3
1788	Positive	CD4+	PMA/Iono	Fresh GALT	7+F+2+M+T+	0.33
3641	Positive	CD4+	PMA/Iono	Fresh GALT	7+F+2+M+T+	7.41
4014	Positive	CD4+	PMA/Iono	Fresh GALT	7+F+2+M+T+	0.71
1247	Positive	CD4+	SEB	Fresh GALT	7+F+2+M+T+	4.11
1517	Positive	CD4+	SEB	Fresh GALT	7+F+2+M+T+	0.0
1651	Positive	CD4+	SEB	Fresh GALT	7+F+2+M+T+	0.48
1728	Positive	CD4+	SEB	Fresh GALT	7+F+2+M+T+	0.69
1740	Positive	CD4+	SEB	Fresh GALT	7+F+2+M+T+	3.05
1788	Positive	CD4+	SEB	Fresh GALT	7+F+2+M+T+	0.68
3641	Positive	CD4+	SEB	Fresh GALT	7+F+2+M+T+	3.08
4014	Positive	CD4+	SEB	Fresh GALT	7+F+2+M+T+	1.16
1247	Positive	CD8+	DMSO	Frozen PBMC	7+F+2+M+T+	0.0
1517	Positive	CD8+	DMSO	Frozen PBMC	7+F+2+M+T+	0.0
1531	Positive	CD8+	DMSO	Frozen PBMC	7+F+2+M+T+	0.0
1651	Positive	CD8+	DMSO	Frozen PBMC	7+F+2+M+T+	0.0
1728	Positive	CD8+	DMSO	Frozen PBMC	7+F+2+M+T+	0.0
1740	Positive	CD8+	DMSO	Frozen PBMC	7+F+2+M+T+	0.0
1788	Positive	CD8+	DMSO	Frozen PBMC	7+F+2+M+T+	0.0
3641	Positive	CD8+	DMSO	Frozen PBMC	7+F+2+M+T+	0.0
4014	Positive	CD8+	DMSO	Frozen PBMC	7+F+2+M+T+	0.0
1247	Positive	CD8+	Gag	Frozen PBMC	7+F+2+M+T+	0.1
1517	Positive	CD8+	Gag	Frozen PBMC	7+F+2+M+T+	0.01
1531	Positive	CD8+	Gag	Frozen PBMC	7+F+2+M+T+	0.0
1651	Positive	CD8+	Gag	Frozen PBMC	7+F+2+M+T+	0.0
1728	Positive	CD8+	Gag	Frozen PBMC	7+F+2+M+T+	0.14
1740	Positive	CD8+	Gag	Frozen PBMC	7+F+2+M+T+	0.0
1788	Positive	CD8+	Gag	Frozen PBMC	7+F+2+M+T+	0.04
3641	Positive	CD8+	Gag	Frozen PBMC	7+F+2+M+T+	0.01
4014	Positive	CD8+	Gag	Frozen PBMC	7+F+2+M+T+	0.19
1247	Positive	CD8+	PMA/Iono	Frozen PBMC	7+F+2+M+T+	2.62
1517	Positive	CD8+	PMA/Iono	Frozen PBMC	7+F+2+M+T+	10.85
1531	Positive	CD8+	PMA/Iono	Frozen PBMC	7+F+2+M+T+	0.51
1728	Positive	CD8+	PMA/Iono	Frozen PBMC	7+F+2+M+T+	11.01
1740	Positive	CD8+	PMA/Iono	Frozen PBMC	7+F+2+M+T+	1.35
1788	Positive	CD8+	PMA/Iono	Frozen PBMC	7+F+2+M+T+	0.82
3641	Positive	CD8+	PMA/Iono	Frozen PBMC	7+F+2+M+T+	7.28
4014	Positive	CD8+	PMA/Iono	Frozen PBMC	7+F+2+M+T+	27.43
1247	Positive	CD8+	SEB	Frozen PBMC	7+F+2+M+T+	1.62
1517	Positive	CD8+	SEB	Frozen PBMC	7+F+2+M+T+	4.53
1531	Positive	CD8+	SEB	Frozen PBMC	7+F+2+M+T+	1.14
1728	Positive	CD8+	SEB	Frozen PBMC	7+F+2+M+T+	3.52
1740	Positive	CD8+	SEB	Frozen PBMC	7+F+2+M+T+	1.21
1788	Positive	CD8+	SEB	Frozen PBMC	7+F+2+M+T+	2.59
3641	Positive	CD8+	SEB	Frozen PBMC	7+F+2+M+T+	4.32
4014	Positive	CD8+	SEB	Frozen PBMC	7+F+2+M+T+	13.81
1247	Positive	CD8+	DMSO	Frozen GALT Suspension	7+F+2+M+T+	0.03
1517	Positive	CD8+	DMSO	Frozen GALT Suspension	7+F+2+M+T+	0.0
1531	Positive	CD8+	DMSO	Frozen GALT Suspension	7+F+2+M+T+	0.01
1651	Positive	CD8+	DMSO	Frozen GALT Suspension	7+F+2+M+T+	0.02
1728	Positive	CD8+	DMSO	Frozen GALT Suspension	7+F+2+M+T+	0.04
1740	Positive	CD8+	DMSO	Frozen GALT Suspension	7+F+2+M+T+	0.07
1788	Positive	CD8+	DMSO	Frozen GALT Suspension	7+F+2+M+T+	0.04
4014	Positive	CD8+	DMSO	Frozen GALT Suspension	7+F+2+M+T+	0.09
1247	Positive	CD8+	Gag	Frozen GALT Suspension	7+F+2+M+T+	0.0
1517	Positive	CD8+	Gag	Frozen GALT Suspension	7+F+2+M+T+	0.0
1531	Positive	CD8+	Gag	Frozen GALT Suspension	7+F+2+M+T+	0.0
1651	Positive	CD8+	Gag	Frozen GALT Suspension	7+F+2+M+T+	0.0
1728	Positive	CD8+	Gag	Frozen GALT Suspension	7+F+2+M+T+	0.06
1740	Positive	CD8+	Gag	Frozen GALT Suspension	7+F+2+M+T+	0.0
1788	Positive	CD8+	Gag	Frozen GALT Suspension	7+F+2+M+T+	0.0
4014	Positive	CD8+	Gag	Frozen GALT Suspension	7+F+2+M+T+	0.0
1517	Positive	CD8+	PMA/Iono	Frozen GALT Suspension	7+F+2+M+T+	6.68
1531	Positive	CD8+	PMA/Iono	Frozen GALT Suspension	7+F+2+M+T+	0.72
1651	Positive	CD8+	PMA/Iono	Frozen GALT Suspension	7+F+2+M+T+	3.8
1788	Positive	CD8+	PMA/Iono	Frozen GALT Suspension	7+F+2+M+T+	2.37
4014	Positive	CD8+	PMA/Iono	Frozen GALT Suspension	7+F+2+M+T+	28.24
1517	Positive	CD8+	SEB	Frozen GALT Suspension	7+F+2+M+T+	3.08
1531	Positive	CD8+	SEB	Frozen GALT Suspension	7+F+2+M+T+	0.68
1651	Positive	CD8+	SEB	Frozen GALT Suspension	7+F+2+M+T+	3.75
1788	Positive	CD8+	SEB	Frozen GALT Suspension	7+F+2+M+T+	1.09
4014	Positive	CD8+	SEB	Frozen GALT Suspension	7+F+2+M+T+	6.97
1247	Positive	CD8+	DMSO	Frozen GALT Biopsies	7+F+2+M+T+	0.37
1517	Positive	CD8+	DMSO	Frozen GALT Biopsies	7+F+2+M+T+	0.11
1531	Positive	CD8+	DMSO	Frozen GALT Biopsies	7+F+2+M+T+	0.01
1651	Positive	CD8+	DMSO	Frozen GALT Biopsies	7+F+2+M+T+	0.01
1728	Positive	CD8+	DMSO	Frozen GALT Biopsies	7+F+2+M+T+	0.33
1740	Positive	CD8+	DMSO	Frozen GALT Biopsies	7+F+2+M+T+	0.02
1788	Positive	CD8+	DMSO	Frozen GALT Biopsies	7+F+2+M+T+	0.02
3641	Positive	CD8+	DMSO	Frozen GALT Biopsies	7+F+2+M+T+	0.24
4014	Positive	CD8+	DMSO	Frozen GALT Biopsies	7+F+2+M+T+	2.69
1247	Positive	CD8+	Gag	Frozen GALT Biopsies	7+F+2+M+T+	0.0
1517	Positive	CD8+	Gag	Frozen GALT Biopsies	7+F+2+M+T+	0.0
1531	Positive	CD8+	Gag	Frozen GALT Biopsies	7+F+2+M+T+	0.0
1651	Positive	CD8+	Gag	Frozen GALT Biopsies	7+F+2+M+T+	0.0
1728	Positive	CD8+	Gag	Frozen GALT Biopsies	7+F+2+M+T+	0.8
1740	Positive	CD8+	Gag	Frozen GALT Biopsies	7+F+2+M+T+	0.0
1788	Positive	CD8+	Gag	Frozen GALT Biopsies	7+F+2+M+T+	0.0
3641	Positive	CD8+	Gag	Frozen GALT Biopsies	7+F+2+M+T+	0.0
4014	Positive	CD8+	Gag	Frozen GALT Biopsies	7+F+2+M+T+	0.0
1247	Positive	CD8+	PMA/Iono	Frozen GALT Biopsies	7+F+2+M+T+	22.65
1517	Positive	CD8+	PMA/Iono	Frozen GALT Biopsies	7+F+2+M+T+	5.05
1531	Positive	CD8+	PMA/Iono	Frozen GALT Biopsies	7+F+2+M+T+	1.35
1651	Positive	CD8+	PMA/Iono	Frozen GALT Biopsies	7+F+2+M+T+	6.5
1728	Positive	CD8+	PMA/Iono	Frozen GALT Biopsies	7+F+2+M+T+	21.12
1740	Positive	CD8+	PMA/Iono	Frozen GALT Biopsies	7+F+2+M+T+	18.16
1788	Positive	CD8+	PMA/Iono	Frozen GALT Biopsies	7+F+2+M+T+	2.36
4014	Positive	CD8+	PMA/Iono	Frozen GALT Biopsies	7+F+2+M+T+	33.43
1247	Positive	CD8+	SEB	Frozen GALT Biopsies	7+F+2+M+T+	0.97
1517	Positive	CD8+	SEB	Frozen GALT Biopsies	7+F+2+M+T+	2.72
1531	Positive	CD8+	SEB	Frozen GALT Biopsies	7+F+2+M+T+	0.66
1651	Positive	CD8+	SEB	Frozen GALT Biopsies	7+F+2+M+T+	5.07
1728	Positive	CD8+	SEB	Frozen GALT Biopsies	7+F+2+M+T+	5.83
1740	Positive	CD8+	SEB	Frozen GALT Biopsies	7+F+2+M+T+	4.57
1788	Positive	CD8+	SEB	Frozen GALT Biopsies	7+F+2+M+T+	1.65
4014	Positive	CD8+	SEB	Frozen GALT Biopsies	7+F+2+M+T+	1.69
1247	Positive	CD8+	DMSO	Fresh PBMC	7+F+2+M+T+	0.0
1517	Positive	CD8+	DMSO	Fresh PBMC	7+F+2+M+T+	0.0
1531	Positive	CD8+	DMSO	Fresh PBMC	7+F+2+M+T+	0.0
1651	Positive	CD8+	DMSO	Fresh PBMC	7+F+2+M+T+	0.0
1728	Positive	CD8+	DMSO	Fresh PBMC	7+F+2+M+T+	0.0
1740	Positive	CD8+	DMSO	Fresh PBMC	7+F+2+M+T+	0.0
1788	Positive	CD8+	DMSO	Fresh PBMC	7+F+2+M+T+	0.03
3641	Positive	CD8+	DMSO	Fresh PBMC	7+F+2+M+T+	0.0
4014	Positive	CD8+	DMSO	Fresh PBMC	7+F+2+M+T+	0.0
1247	Positive	CD8+	Gag	Fresh PBMC	7+F+2+M+T+	0.06
1517	Positive	CD8+	Gag	Fresh PBMC	7+F+2+M+T+	0.0
1531	Positive	CD8+	Gag	Fresh PBMC	7+F+2+M+T+	0.0
1651	Positive	CD8+	Gag	Fresh PBMC	7+F+2+M+T+	0.0
1728	Positive	CD8+	Gag	Fresh PBMC	7+F+2+M+T+	0.02
1740	Positive	CD8+	Gag	Fresh PBMC	7+F+2+M+T+	0.0
1788	Positive	CD8+	Gag	Fresh PBMC	7+F+2+M+T+	0.0
3641	Positive	CD8+	Gag	Fresh PBMC	7+F+2+M+T+	0.02
4014	Positive	CD8+	Gag	Fresh PBMC	7+F+2+M+T+	0.03
1247	Positive	CD8+	PMA/Iono	Fresh PBMC	7+F+2+M+T+	0.93
1517	Positive	CD8+	PMA/Iono	Fresh PBMC	7+F+2+M+T+	11.8
1531	Positive	CD8+	PMA/Iono	Fresh PBMC	7+F+2+M+T+	1.32
1728	Positive	CD8+	PMA/Iono	Fresh PBMC	7+F+2+M+T+	2.12
1740	Positive	CD8+	PMA/Iono	Fresh PBMC	7+F+2+M+T+	3.51
1788	Positive	CD8+	PMA/Iono	Fresh PBMC	7+F+2+M+T+	2.58
3641	Positive	CD8+	PMA/Iono	Fresh PBMC	7+F+2+M+T+	9.22
4014	Positive	CD8+	PMA/Iono	Fresh PBMC	7+F+2+M+T+	1.18
1247	Positive	CD8+	SEB	Fresh PBMC	7+F+2+M+T+	1.01
1517	Positive	CD8+	SEB	Fresh PBMC	7+F+2+M+T+	2.99
1531	Positive	CD8+	SEB	Fresh PBMC	7+F+2+M+T+	1.21
1651	Positive	CD8+	SEB	Fresh PBMC	7+F+2+M+T+	6.83
1728	Positive	CD8+	SEB	Fresh PBMC	7+F+2+M+T+	0.79
1740	Positive	CD8+	SEB	Fresh PBMC	7+F+2+M+T+	0.86
1788	Positive	CD8+	SEB	Fresh PBMC	7+F+2+M+T+	3.2
3641	Positive	CD8+	SEB	Fresh PBMC	7+F+2+M+T+	1.89
4014	Positive	CD8+	SEB	Fresh PBMC	7+F+2+M+T+	3.4
1247	Positive	CD8+	DMSO	Fresh GALT	7+F+2+M+T+	0.08
1517	Positive	CD8+	DMSO	Fresh GALT	7+F+2+M+T+	0.03
1531	Positive	CD8+	DMSO	Fresh GALT	7+F+2+M+T+	0.02
1651	Positive	CD8+	DMSO	Fresh GALT	7+F+2+M+T+	0.0
1728	Positive	CD8+	DMSO	Fresh GALT	7+F+2+M+T+	0.04
1740	Positive	CD8+	DMSO	Fresh GALT	7+F+2+M+T+	0.1
1788	Positive	CD8+	DMSO	Fresh GALT	7+F+2+M+T+	0.0
3641	Positive	CD8+	DMSO	Fresh GALT	7+F+2+M+T+	0.21
4014	Positive	CD8+	DMSO	Fresh GALT	7+F+2+M+T+	0.0
1247	Positive	CD8+	Gag	Fresh GALT	7+F+2+M+T+	0.23
1517	Positive	CD8+	Gag	Fresh GALT	7+F+2+M+T+	0.1
1531	Positive	CD8+	Gag	Fresh GALT	7+F+2+M+T+	0.0
1651	Positive	CD8+	Gag	Fresh GALT	7+F+2+M+T+	0.0
1728	Positive	CD8+	Gag	Fresh GALT	7+F+2+M+T+	0.45
1740	Positive	CD8+	Gag	Fresh GALT	7+F+2+M+T+	0.0
1788	Positive	CD8+	Gag	Fresh GALT	7+F+2+M+T+	0.0
3641	Positive	CD8+	Gag	Fresh GALT	7+F+2+M+T+	0.0
4014	Positive	CD8+	Gag	Fresh GALT	7+F+2+M+T+	0.0
1247	Positive	CD8+	PMA/Iono	Fresh GALT	7+F+2+M+T+	13.05
1517	Positive	CD8+	PMA/Iono	Fresh GALT	7+F+2+M+T+	0.0
1531	Positive	CD8+	PMA/Iono	Fresh GALT	7+F+2+M+T+	1.9
1651	Positive	CD8+	PMA/Iono	Fresh GALT	7+F+2+M+T+	4.39
1728	Positive	CD8+	PMA/Iono	Fresh GALT	7+F+2+M+T+	10.71
1740	Positive	CD8+	PMA/Iono	Fresh GALT	7+F+2+M+T+	22.55
1788	Positive	CD8+	PMA/Iono	Fresh GALT	7+F+2+M+T+	2.44
3641	Positive	CD8+	PMA/Iono	Fresh GALT	7+F+2+M+T+	19.16
4014	Positive	CD8+	PMA/Iono	Fresh GALT	7+F+2+M+T+	6.43
1247	Positive	CD8+	SEB	Fresh GALT	7+F+2+M+T+	4.84
1517	Positive	CD8+	SEB	Fresh GALT	7+F+2+M+T+	0.0
1531	Positive	CD8+	SEB	Fresh GALT	7+F+2+M+T+	0.5
1651	Positive	CD8+	SEB	Fresh GALT	7+F+2+M+T+	4.73
1728	Positive	CD8+	SEB	Fresh GALT	7+F+2+M+T+	3.41
1740	Positive	CD8+	SEB	Fresh GALT	7+F+2+M+T+	5.18
1788	Positive	CD8+	SEB	Fresh GALT	7+F+2+M+T+	1.38
3641	Positive	CD8+	SEB	Fresh GALT	7+F+2+M+T+	5.98
4014	Positive	CD8+	SEB	Fresh GALT	7+F+2+M+T+	3.23
1878	Negative	CD4+	CEF	Frozen PBMC	7+F+2+M+T-	0.0
1880	Negative	CD4+	CEF	Frozen PBMC	7+F+2+M+T-	0.0
1926	Negative	CD4+	CEF	Frozen PBMC	7+F+2+M+T-	0.0
7221	Negative	CD4+	CEF	Frozen PBMC	7+F+2+M+T-	0.0
7226	Negative	CD4+	CEF	Frozen PBMC	7+F+2+M+T-	0.0
7229	Negative	CD4+	CEF	Frozen PBMC	7+F+2+M+T-	0.0
7232	Negative	CD4+	CEF	Frozen PBMC	7+F+2+M+T-	0.0
7234	Negative	CD4+	CEF	Frozen PBMC	7+F+2+M+T-	0.0
7236	Negative	CD4+	CEF	Frozen PBMC	7+F+2+M+T-	0.0
1878	Negative	CD4+	DMSO	Frozen PBMC	7+F+2+M+T-	0.0
1880	Negative	CD4+	DMSO	Frozen PBMC	7+F+2+M+T-	0.0
1926	Negative	CD4+	DMSO	Frozen PBMC	7+F+2+M+T-	0.0
7221	Negative	CD4+	DMSO	Frozen PBMC	7+F+2+M+T-	0.0
7226	Negative	CD4+	DMSO	Frozen PBMC	7+F+2+M+T-	0.0
7229	Negative	CD4+	DMSO	Frozen PBMC	7+F+2+M+T-	0.0
7232	Negative	CD4+	DMSO	Frozen PBMC	7+F+2+M+T-	0.0
7234	Negative	CD4+	DMSO	Frozen PBMC	7+F+2+M+T-	0.0
7236	Negative	CD4+	DMSO	Frozen PBMC	7+F+2+M+T-	0.0
1878	Negative	CD4+	PMA/Iono	Frozen PBMC	7+F+2+M+T-	0.0
1880	Negative	CD4+	PMA/Iono	Frozen PBMC	7+F+2+M+T-	0.0
1926	Negative	CD4+	PMA/Iono	Frozen PBMC	7+F+2+M+T-	0.0
7221	Negative	CD4+	PMA/Iono	Frozen PBMC	7+F+2+M+T-	0.0
7226	Negative	CD4+	PMA/Iono	Frozen PBMC	7+F+2+M+T-	0.0
7229	Negative	CD4+	PMA/Iono	Frozen PBMC	7+F+2+M+T-	0.15
7232	Negative	CD4+	PMA/Iono	Frozen PBMC	7+F+2+M+T-	0.01
7234	Negative	CD4+	PMA/Iono	Frozen PBMC	7+F+2+M+T-	0.0
7236	Negative	CD4+	PMA/Iono	Frozen PBMC	7+F+2+M+T-	0.02
1878	Negative	CD4+	SEB	Frozen PBMC	7+F+2+M+T-	0.0
1880	Negative	CD4+	SEB	Frozen PBMC	7+F+2+M+T-	0.0
1926	Negative	CD4+	SEB	Frozen PBMC	7+F+2+M+T-	0.0
7221	Negative	CD4+	SEB	Frozen PBMC	7+F+2+M+T-	0.0
7226	Negative	CD4+	SEB	Frozen PBMC	7+F+2+M+T-	0.0
7229	Negative	CD4+	SEB	Frozen PBMC	7+F+2+M+T-	0.0
7232	Negative	CD4+	SEB	Frozen PBMC	7+F+2+M+T-	0.0
7234	Negative	CD4+	SEB	Frozen PBMC	7+F+2+M+T-	0.0
7236	Negative	CD4+	SEB	Frozen PBMC	7+F+2+M+T-	0.0
1878	Negative	CD4+	CEF	Frozen GALT Suspension	7+F+2+M+T-	0.0
1880	Negative	CD4+	CEF	Frozen GALT Suspension	7+F+2+M+T-	0.0
7226	Negative	CD4+	CEF	Frozen GALT Suspension	7+F+2+M+T-	0.0
7236	Negative	CD4+	CEF	Frozen GALT Suspension	7+F+2+M+T-	0.0
1878	Negative	CD4+	DMSO	Frozen GALT Suspension	7+F+2+M+T-	0.0
1880	Negative	CD4+	DMSO	Frozen GALT Suspension	7+F+2+M+T-	0.0
7226	Negative	CD4+	DMSO	Frozen GALT Suspension	7+F+2+M+T-	0.0
7236	Negative	CD4+	DMSO	Frozen GALT Suspension	7+F+2+M+T-	0.0
1878	Negative	CD4+	PMA/Iono	Frozen GALT Suspension	7+F+2+M+T-	0.0
1880	Negative	CD4+	PMA/Iono	Frozen GALT Suspension	7+F+2+M+T-	0.0
7226	Negative	CD4+	PMA/Iono	Frozen GALT Suspension	7+F+2+M+T-	0.0
7236	Negative	CD4+	PMA/Iono	Frozen GALT Suspension	7+F+2+M+T-	0.43
1878	Negative	CD4+	SEB	Frozen GALT Suspension	7+F+2+M+T-	0.0
1880	Negative	CD4+	SEB	Frozen GALT Suspension	7+F+2+M+T-	0.0
7236	Negative	CD4+	SEB	Frozen GALT Suspension	7+F+2+M+T-	0.0
1878	Negative	CD4+	CEF	Frozen GALT Biopsies	7+F+2+M+T-	0.0
1880	Negative	CD4+	CEF	Frozen GALT Biopsies	7+F+2+M+T-	0.0
1926	Negative	CD4+	CEF	Frozen GALT Biopsies	7+F+2+M+T-	0.0
7226	Negative	CD4+	CEF	Frozen GALT Biopsies	7+F+2+M+T-	0.0
7229	Negative	CD4+	CEF	Frozen GALT Biopsies	7+F+2+M+T-	0.0
7234	Negative	CD4+	CEF	Frozen GALT Biopsies	7+F+2+M+T-	0.0
7236	Negative	CD4+	CEF	Frozen GALT Biopsies	7+F+2+M+T-	0.0
1878	Negative	CD4+	DMSO	Frozen GALT Biopsies	7+F+2+M+T-	0.0
1880	Negative	CD4+	DMSO	Frozen GALT Biopsies	7+F+2+M+T-	0.0
1926	Negative	CD4+	DMSO	Frozen GALT Biopsies	7+F+2+M+T-	0.0
7226	Negative	CD4+	DMSO	Frozen GALT Biopsies	7+F+2+M+T-	0.0
7229	Negative	CD4+	DMSO	Frozen GALT Biopsies	7+F+2+M+T-	0.0
7234	Negative	CD4+	DMSO	Frozen GALT Biopsies	7+F+2+M+T-	0.0
7236	Negative	CD4+	DMSO	Frozen GALT Biopsies	7+F+2+M+T-	0.0
1878	Negative	CD4+	PMA/Iono	Frozen GALT Biopsies	7+F+2+M+T-	0.13
1880	Negative	CD4+	PMA/Iono	Frozen GALT Biopsies	7+F+2+M+T-	0.0
1926	Negative	CD4+	PMA/Iono	Frozen GALT Biopsies	7+F+2+M+T-	0.0
7226	Negative	CD4+	PMA/Iono	Frozen GALT Biopsies	7+F+2+M+T-	0.09
7229	Negative	CD4+	PMA/Iono	Frozen GALT Biopsies	7+F+2+M+T-	0.87
7234	Negative	CD4+	PMA/Iono	Frozen GALT Biopsies	7+F+2+M+T-	0.48
7236	Negative	CD4+	PMA/Iono	Frozen GALT Biopsies	7+F+2+M+T-	0.52
1878	Negative	CD4+	SEB	Frozen GALT Biopsies	7+F+2+M+T-	0.0
1880	Negative	CD4+	SEB	Frozen GALT Biopsies	7+F+2+M+T-	0.0
1926	Negative	CD4+	SEB	Frozen GALT Biopsies	7+F+2+M+T-	0.0
7226	Negative	CD4+	SEB	Frozen GALT Biopsies	7+F+2+M+T-	0.0
7229	Negative	CD4+	SEB	Frozen GALT Biopsies	7+F+2+M+T-	0.0
7234	Negative	CD4+	SEB	Frozen GALT Biopsies	7+F+2+M+T-	0.0
7236	Negative	CD4+	SEB	Frozen GALT Biopsies	7+F+2+M+T-	0.0
1878	Negative	CD4+	CEF	Fresh PBMC	7+F+2+M+T-	0.0
1880	Negative	CD4+	CEF	Fresh PBMC	7+F+2+M+T-	0.0
1926	Negative	CD4+	CEF	Fresh PBMC	7+F+2+M+T-	0.0
7221	Negative	CD4+	CEF	Fresh PBMC	7+F+2+M+T-	0.0
7226	Negative	CD4+	CEF	Fresh PBMC	7+F+2+M+T-	0.0
7229	Negative	CD4+	CEF	Fresh PBMC	7+F+2+M+T-	0.0
7232	Negative	CD4+	CEF	Fresh PBMC	7+F+2+M+T-	0.0
7234	Negative	CD4+	CEF	Fresh PBMC	7+F+2+M+T-	0.0
7236	Negative	CD4+	CEF	Fresh PBMC	7+F+2+M+T-	0.0
1878	Negative	CD4+	DMSO	Fresh PBMC	7+F+2+M+T-	0.0
1880	Negative	CD4+	DMSO	Fresh PBMC	7+F+2+M+T-	0.0
1926	Negative	CD4+	DMSO	Fresh PBMC	7+F+2+M+T-	0.0
7221	Negative	CD4+	DMSO	Fresh PBMC	7+F+2+M+T-	0.0
7226	Negative	CD4+	DMSO	Fresh PBMC	7+F+2+M+T-	0.0
7229	Negative	CD4+	DMSO	Fresh PBMC	7+F+2+M+T-	0.0
7232	Negative	CD4+	DMSO	Fresh PBMC	7+F+2+M+T-	0.0
7234	Negative	CD4+	DMSO	Fresh PBMC	7+F+2+M+T-	0.0
7236	Negative	CD4+	DMSO	Fresh PBMC	7+F+2+M+T-	0.0
1878	Negative	CD4+	PMA/Iono	Fresh PBMC	7+F+2+M+T-	0.0
1880	Negative	CD4+	PMA/Iono	Fresh PBMC	7+F+2+M+T-	0.0
1926	Negative	CD4+	PMA/Iono	Fresh PBMC	7+F+2+M+T-	0.02
7221	Negative	CD4+	PMA/Iono	Fresh PBMC	7+F+2+M+T-	0.03
7226	Negative	CD4+	PMA/Iono	Fresh PBMC	7+F+2+M+T-	0.03
7229	Negative	CD4+	PMA/Iono	Fresh PBMC	7+F+2+M+T-	0.0
7232	Negative	CD4+	PMA/Iono	Fresh PBMC	7+F+2+M+T-	0.06
7234	Negative	CD4+	PMA/Iono	Fresh PBMC	7+F+2+M+T-	0.0
7236	Negative	CD4+	PMA/Iono	Fresh PBMC	7+F+2+M+T-	0.09
1878	Negative	CD4+	SEB	Fresh PBMC	7+F+2+M+T-	0.0
1880	Negative	CD4+	SEB	Fresh PBMC	7+F+2+M+T-	0.0
1926	Negative	CD4+	SEB	Fresh PBMC	7+F+2+M+T-	0.0
7221	Negative	CD4+	SEB	Fresh PBMC	7+F+2+M+T-	0.0
7226	Negative	CD4+	SEB	Fresh PBMC	7+F+2+M+T-	0.0
7229	Negative	CD4+	SEB	Fresh PBMC	7+F+2+M+T-	0.0
7232	Negative	CD4+	SEB	Fresh PBMC	7+F+2+M+T-	0.0
7234	Negative	CD4+	SEB	Fresh PBMC	7+F+2+M+T-	0.0
7236	Negative	CD4+	SEB	Fresh PBMC	7+F+2+M+T-	0.04
1878	Negative	CD4+	CEF	Fresh GALT	7+F+2+M+T-	0.0
1880	Negative	CD4+	CEF	Fresh GALT	7+F+2+M+T-	0.0
1926	Negative	CD4+	CEF	Fresh GALT	7+F+2+M+T-	0.0
7221	Negative	CD4+	CEF	Fresh GALT	7+F+2+M+T-	0.0
7226	Negative	CD4+	CEF	Fresh GALT	7+F+2+M+T-	0.0
7229	Negative	CD4+	CEF	Fresh GALT	7+F+2+M+T-	0.0
7232	Negative	CD4+	CEF	Fresh GALT	7+F+2+M+T-	0.0
7234	Negative	CD4+	CEF	Fresh GALT	7+F+2+M+T-	0.0
7236	Negative	CD4+	CEF	Fresh GALT	7+F+2+M+T-	0.0
1878	Negative	CD4+	DMSO	Fresh GALT	7+F+2+M+T-	0.0
1880	Negative	CD4+	DMSO	Fresh GALT	7+F+2+M+T-	0.0
1926	Negative	CD4+	DMSO	Fresh GALT	7+F+2+M+T-	0.0
7221	Negative	CD4+	DMSO	Fresh GALT	7+F+2+M+T-	0.0
7226	Negative	CD4+	DMSO	Fresh GALT	7+F+2+M+T-	0.0
7229	Negative	CD4+	DMSO	Fresh GALT	7+F+2+M+T-	0.0
7232	Negative	CD4+	DMSO	Fresh GALT	7+F+2+M+T-	0.0
7234	Negative	CD4+	DMSO	Fresh GALT	7+F+2+M+T-	0.0
7236	Negative	CD4+	DMSO	Fresh GALT	7+F+2+M+T-	0.0
1878	Negative	CD4+	PMA/Iono	Fresh GALT	7+F+2+M+T-	0.1
1880	Negative	CD4+	PMA/Iono	Fresh GALT	7+F+2+M+T-	0.29
1926	Negative	CD4+	PMA/Iono	Fresh GALT	7+F+2+M+T-	0.0
7221	Negative	CD4+	PMA/Iono	Fresh GALT	7+F+2+M+T-	0.0
7226	Negative	CD4+	PMA/Iono	Fresh GALT	7+F+2+M+T-	0.08
7229	Negative	CD4+	PMA/Iono	Fresh GALT	7+F+2+M+T-	0.85
7232	Negative	CD4+	PMA/Iono	Fresh GALT	7+F+2+M+T-	0.2
7234	Negative	CD4+	PMA/Iono	Fresh GALT	7+F+2+M+T-	0.15
7236	Negative	CD4+	PMA/Iono	Fresh GALT	7+F+2+M+T-	0.4
1878	Negative	CD4+	SEB	Fresh GALT	7+F+2+M+T-	0.0
1880	Negative	CD4+	SEB	Fresh GALT	7+F+2+M+T-	0.0
1926	Negative	CD4+	SEB	Fresh GALT	7+F+2+M+T-	0.0
7221	Negative	CD4+	SEB	Fresh GALT	7+F+2+M+T-	0.0
7226	Negative	CD4+	SEB	Fresh GALT	7+F+2+M+T-	0.0
7229	Negative	CD4+	SEB	Fresh GALT	7+F+2+M+T-	0.0
7232	Negative	CD4+	SEB	Fresh GALT	7+F+2+M+T-	0.0
7234	Negative	CD4+	SEB	Fresh GALT	7+F+2+M+T-	0.0
7236	Negative	CD4+	SEB	Fresh GALT	7+F+2+M+T-	0.0
1878	Negative	CD8+	CEF	Frozen PBMC	7+F+2+M+T-	0.0
1880	Negative	CD8+	CEF	Frozen PBMC	7+F+2+M+T-	0.0
1926	Negative	CD8+	CEF	Frozen PBMC	7+F+2+M+T-	0.0
7221	Negative	CD8+	CEF	Frozen PBMC	7+F+2+M+T-	0.0
7226	Negative	CD8+	CEF	Frozen PBMC	7+F+2+M+T-	0.03
7229	Negative	CD8+	CEF	Frozen PBMC	7+F+2+M+T-	0.0
7232	Negative	CD8+	CEF	Frozen PBMC	7+F+2+M+T-	0.0
7234	Negative	CD8+	CEF	Frozen PBMC	7+F+2+M+T-	0.0
7236	Negative	CD8+	CEF	Frozen PBMC	7+F+2+M+T-	0.0
1878	Negative	CD8+	DMSO	Frozen PBMC	7+F+2+M+T-	0.0
1880	Negative	CD8+	DMSO	Frozen PBMC	7+F+2+M+T-	0.0
1926	Negative	CD8+	DMSO	Frozen PBMC	7+F+2+M+T-	0.01
7221	Negative	CD8+	DMSO	Frozen PBMC	7+F+2+M+T-	0.0
7226	Negative	CD8+	DMSO	Frozen PBMC	7+F+2+M+T-	0.0
7229	Negative	CD8+	DMSO	Frozen PBMC	7+F+2+M+T-	0.0
7232	Negative	CD8+	DMSO	Frozen PBMC	7+F+2+M+T-	0.0
7234	Negative	CD8+	DMSO	Frozen PBMC	7+F+2+M+T-	0.0
7236	Negative	CD8+	DMSO	Frozen PBMC	7+F+2+M+T-	0.0
1878	Negative	CD8+	PMA/Iono	Frozen PBMC	7+F+2+M+T-	0.16
1880	Negative	CD8+	PMA/Iono	Frozen PBMC	7+F+2+M+T-	0.24
1926	Negative	CD8+	PMA/Iono	Frozen PBMC	7+F+2+M+T-	0.03
7221	Negative	CD8+	PMA/Iono	Frozen PBMC	7+F+2+M+T-	0.08
7226	Negative	CD8+	PMA/Iono	Frozen PBMC	7+F+2+M+T-	0.09
7229	Negative	CD8+	PMA/Iono	Frozen PBMC	7+F+2+M+T-	0.34
7232	Negative	CD8+	PMA/Iono	Frozen PBMC	7+F+2+M+T-	0.17
7234	Negative	CD8+	PMA/Iono	Frozen PBMC	7+F+2+M+T-	0.06
7236	Negative	CD8+	PMA/Iono	Frozen PBMC	7+F+2+M+T-	0.41
1878	Negative	CD8+	SEB	Frozen PBMC	7+F+2+M+T-	0.02
1880	Negative	CD8+	SEB	Frozen PBMC	7+F+2+M+T-	0.03
1926	Negative	CD8+	SEB	Frozen PBMC	7+F+2+M+T-	0.0
7221	Negative	CD8+	SEB	Frozen PBMC	7+F+2+M+T-	0.0
7226	Negative	CD8+	SEB	Frozen PBMC	7+F+2+M+T-	0.04
7229	Negative	CD8+	SEB	Frozen PBMC	7+F+2+M+T-	0.07
7232	Negative	CD8+	SEB	Frozen PBMC	7+F+2+M+T-	0.02
7234	Negative	CD8+	SEB	Frozen PBMC	7+F+2+M+T-	0.0
7236	Negative	CD8+	SEB	Frozen PBMC	7+F+2+M+T-	0.03
1878	Negative	CD8+	CEF	Frozen GALT Suspension	7+F+2+M+T-	0.0
1880	Negative	CD8+	CEF	Frozen GALT Suspension	7+F+2+M+T-	0.0
1926	Negative	CD8+	CEF	Frozen GALT Suspension	7+F+2+M+T-	0.0
7226	Negative	CD8+	CEF	Frozen GALT Suspension	7+F+2+M+T-	0.0
7229	Negative	CD8+	CEF	Frozen GALT Suspension	7+F+2+M+T-	0.0
7232	Negative	CD8+	CEF	Frozen GALT Suspension	7+F+2+M+T-	0.0
7236	Negative	CD8+	CEF	Frozen GALT Suspension	7+F+2+M+T-	0.05
1878	Negative	CD8+	DMSO	Frozen GALT Suspension	7+F+2+M+T-	0.0
1880	Negative	CD8+	DMSO	Frozen GALT Suspension	7+F+2+M+T-	0.01
1926	Negative	CD8+	DMSO	Frozen GALT Suspension	7+F+2+M+T-	0.0
7226	Negative	CD8+	DMSO	Frozen GALT Suspension	7+F+2+M+T-	0.0
7229	Negative	CD8+	DMSO	Frozen GALT Suspension	7+F+2+M+T-	0.0
7232	Negative	CD8+	DMSO	Frozen GALT Suspension	7+F+2+M+T-	0.0
7236	Negative	CD8+	DMSO	Frozen GALT Suspension	7+F+2+M+T-	0.0
1878	Negative	CD8+	PMA/Iono	Frozen GALT Suspension	7+F+2+M+T-	1.19
1880	Negative	CD8+	PMA/Iono	Frozen GALT Suspension	7+F+2+M+T-	1.92
1926	Negative	CD8+	PMA/Iono	Frozen GALT Suspension	7+F+2+M+T-	0.19
7226	Negative	CD8+	PMA/Iono	Frozen GALT Suspension	7+F+2+M+T-	3.6
7236	Negative	CD8+	PMA/Iono	Frozen GALT Suspension	7+F+2+M+T-	8.67
1878	Negative	CD8+	SEB	Frozen GALT Suspension	7+F+2+M+T-	0.34
1880	Negative	CD8+	SEB	Frozen GALT Suspension	7+F+2+M+T-	0.47
1926	Negative	CD8+	SEB	Frozen GALT Suspension	7+F+2+M+T-	0.12
7226	Negative	CD8+	SEB	Frozen GALT Suspension	7+F+2+M+T-	1.05
7232	Negative	CD8+	SEB	Frozen GALT Suspension	7+F+2+M+T-	0.0
7236	Negative	CD8+	SEB	Frozen GALT Suspension	7+F+2+M+T-	0.54
1878	Negative	CD8+	CEF	Frozen GALT Biopsies	7+F+2+M+T-	0.0
1880	Negative	CD8+	CEF	Frozen GALT Biopsies	7+F+2+M+T-	0.0
1926	Negative	CD8+	CEF	Frozen GALT Biopsies	7+F+2+M+T-	0.0
7221	Negative	CD8+	CEF	Frozen GALT Biopsies	7+F+2+M+T-	0.0
7226	Negative	CD8+	CEF	Frozen GALT Biopsies	7+F+2+M+T-	0.0
7229	Negative	CD8+	CEF	Frozen GALT Biopsies	7+F+2+M+T-	0.0
7234	Negative	CD8+	CEF	Frozen GALT Biopsies	7+F+2+M+T-	0.0
7236	Negative	CD8+	CEF	Frozen GALT Biopsies	7+F+2+M+T-	0.0
1878	Negative	CD8+	DMSO	Frozen GALT Biopsies	7+F+2+M+T-	0.0
1880	Negative	CD8+	DMSO	Frozen GALT Biopsies	7+F+2+M+T-	0.03
1926	Negative	CD8+	DMSO	Frozen GALT Biopsies	7+F+2+M+T-	0.0
7221	Negative	CD8+	DMSO	Frozen GALT Biopsies	7+F+2+M+T-	0.0
7226	Negative	CD8+	DMSO	Frozen GALT Biopsies	7+F+2+M+T-	0.0
7229	Negative	CD8+	DMSO	Frozen GALT Biopsies	7+F+2+M+T-	0.0
7234	Negative	CD8+	DMSO	Frozen GALT Biopsies	7+F+2+M+T-	0.0
7236	Negative	CD8+	DMSO	Frozen GALT Biopsies	7+F+2+M+T-	0.0
1878	Negative	CD8+	PMA/Iono	Frozen GALT Biopsies	7+F+2+M+T-	0.95
1880	Negative	CD8+	PMA/Iono	Frozen GALT Biopsies	7+F+2+M+T-	1.6
1926	Negative	CD8+	PMA/Iono	Frozen GALT Biopsies	7+F+2+M+T-	0.25
7226	Negative	CD8+	PMA/Iono	Frozen GALT Biopsies	7+F+2+M+T-	4.8
7229	Negative	CD8+	PMA/Iono	Frozen GALT Biopsies	7+F+2+M+T-	7.26
7234	Negative	CD8+	PMA/Iono	Frozen GALT Biopsies	7+F+2+M+T-	0.62
7236	Negative	CD8+	PMA/Iono	Frozen GALT Biopsies	7+F+2+M+T-	8.48
1878	Negative	CD8+	SEB	Frozen GALT Biopsies	7+F+2+M+T-	0.0
1880	Negative	CD8+	SEB	Frozen GALT Biopsies	7+F+2+M+T-	0.35
1926	Negative	CD8+	SEB	Frozen GALT Biopsies	7+F+2+M+T-	0.0
7221	Negative	CD8+	SEB	Frozen GALT Biopsies	7+F+2+M+T-	0.0
7226	Negative	CD8+	SEB	Frozen GALT Biopsies	7+F+2+M+T-	0.38
7229	Negative	CD8+	SEB	Frozen GALT Biopsies	7+F+2+M+T-	0.4
7234	Negative	CD8+	SEB	Frozen GALT Biopsies	7+F+2+M+T-	0.0
7236	Negative	CD8+	SEB	Frozen GALT Biopsies	7+F+2+M+T-	0.48
1878	Negative	CD8+	CEF	Fresh PBMC	7+F+2+M+T-	0.0
1880	Negative	CD8+	CEF	Fresh PBMC	7+F+2+M+T-	0.0
1926	Negative	CD8+	CEF	Fresh PBMC	7+F+2+M+T-	0.0
7221	Negative	CD8+	CEF	Fresh PBMC	7+F+2+M+T-	0.01
7226	Negative	CD8+	CEF	Fresh PBMC	7+F+2+M+T-	0.03
7229	Negative	CD8+	CEF	Fresh PBMC	7+F+2+M+T-	0.0
7232	Negative	CD8+	CEF	Fresh PBMC	7+F+2+M+T-	0.01
7234	Negative	CD8+	CEF	Fresh PBMC	7+F+2+M+T-	0.0
7236	Negative	CD8+	CEF	Fresh PBMC	7+F+2+M+T-	0.03
1878	Negative	CD8+	DMSO	Fresh PBMC	7+F+2+M+T-	0.0
1880	Negative	CD8+	DMSO	Fresh PBMC	7+F+2+M+T-	0.0
1926	Negative	CD8+	DMSO	Fresh PBMC	7+F+2+M+T-	0.0
7221	Negative	CD8+	DMSO	Fresh PBMC	7+F+2+M+T-	0.0
7226	Negative	CD8+	DMSO	Fresh PBMC	7+F+2+M+T-	0.0
7229	Negative	CD8+	DMSO	Fresh PBMC	7+F+2+M+T-	0.0
7232	Negative	CD8+	DMSO	Fresh PBMC	7+F+2+M+T-	0.0
7234	Negative	CD8+	DMSO	Fresh PBMC	7+F+2+M+T-	0.0
7236	Negative	CD8+	DMSO	Fresh PBMC	7+F+2+M+T-	0.0
1878	Negative	CD8+	PMA/Iono	Fresh PBMC	7+F+2+M+T-	0.13
1880	Negative	CD8+	PMA/Iono	Fresh PBMC	7+F+2+M+T-	0.07
1926	Negative	CD8+	PMA/Iono	Fresh PBMC	7+F+2+M+T-	0.16
7221	Negative	CD8+	PMA/Iono	Fresh PBMC	7+F+2+M+T-	0.13
7226	Negative	CD8+	PMA/Iono	Fresh PBMC	7+F+2+M+T-	0.46
7229	Negative	CD8+	PMA/Iono	Fresh PBMC	7+F+2+M+T-	0.21
7232	Negative	CD8+	PMA/Iono	Fresh PBMC	7+F+2+M+T-	0.33
7234	Negative	CD8+	PMA/Iono	Fresh PBMC	7+F+2+M+T-	0.22
7236	Negative	CD8+	PMA/Iono	Fresh PBMC	7+F+2+M+T-	1.19
1878	Negative	CD8+	SEB	Fresh PBMC	7+F+2+M+T-	0.07
1880	Negative	CD8+	SEB	Fresh PBMC	7+F+2+M+T-	0.03
1926	Negative	CD8+	SEB	Fresh PBMC	7+F+2+M+T-	0.04
7221	Negative	CD8+	SEB	Fresh PBMC	7+F+2+M+T-	0.03
7226	Negative	CD8+	SEB	Fresh PBMC	7+F+2+M+T-	0.12
7229	Negative	CD8+	SEB	Fresh PBMC	7+F+2+M+T-	0.05
7232	Negative	CD8+	SEB	Fresh PBMC	7+F+2+M+T-	0.04
7234	Negative	CD8+	SEB	Fresh PBMC	7+F+2+M+T-	0.05
7236	Negative	CD8+	SEB	Fresh PBMC	7+F+2+M+T-	0.07
1878	Negative	CD8+	CEF	Fresh GALT	7+F+2+M+T-	0.0
1880	Negative	CD8+	CEF	Fresh GALT	7+F+2+M+T-	0.0
7221	Negative	CD8+	CEF	Fresh GALT	7+F+2+M+T-	0.0
7226	Negative	CD8+	CEF	Fresh GALT	7+F+2+M+T-	0.0
7229	Negative	CD8+	CEF	Fresh GALT	7+F+2+M+T-	0.0
7232	Negative	CD8+	CEF	Fresh GALT	7+F+2+M+T-	0.0
7234	Negative	CD8+	CEF	Fresh GALT	7+F+2+M+T-	0.0
7236	Negative	CD8+	CEF	Fresh GALT	7+F+2+M+T-	0.0
1878	Negative	CD8+	DMSO	Fresh GALT	7+F+2+M+T-	0.0
1880	Negative	CD8+	DMSO	Fresh GALT	7+F+2+M+T-	0.0
1926	Negative	CD8+	DMSO	Fresh GALT	7+F+2+M+T-	0.0
7221	Negative	CD8+	DMSO	Fresh GALT	7+F+2+M+T-	0.0
7226	Negative	CD8+	DMSO	Fresh GALT	7+F+2+M+T-	0.0
7229	Negative	CD8+	DMSO	Fresh GALT	7+F+2+M+T-	0.0
7232	Negative	CD8+	DMSO	Fresh GALT	7+F+2+M+T-	0.05
7234	Negative	CD8+	DMSO	Fresh GALT	7+F+2+M+T-	0.0
7236	Negative	CD8+	DMSO	Fresh GALT	7+F+2+M+T-	0.03
1878	Negative	CD8+	PMA/Iono	Fresh GALT	7+F+2+M+T-	2.9
1880	Negative	CD8+	PMA/Iono	Fresh GALT	7+F+2+M+T-	3.29
1926	Negative	CD8+	PMA/Iono	Fresh GALT	7+F+2+M+T-	0.93
7221	Negative	CD8+	PMA/Iono	Fresh GALT	7+F+2+M+T-	3.46
7226	Negative	CD8+	PMA/Iono	Fresh GALT	7+F+2+M+T-	4.16
7229	Negative	CD8+	PMA/Iono	Fresh GALT	7+F+2+M+T-	3.12
7232	Negative	CD8+	PMA/Iono	Fresh GALT	7+F+2+M+T-	6.5
7234	Negative	CD8+	PMA/Iono	Fresh GALT	7+F+2+M+T-	0.95
7236	Negative	CD8+	PMA/Iono	Fresh GALT	7+F+2+M+T-	5.19
1878	Negative	CD8+	SEB	Fresh GALT	7+F+2+M+T-	0.53
1880	Negative	CD8+	SEB	Fresh GALT	7+F+2+M+T-	0.31
1926	Negative	CD8+	SEB	Fresh GALT	7+F+2+M+T-	0.0
7221	Negative	CD8+	SEB	Fresh GALT	7+F+2+M+T-	0.49
7226	Negative	CD8+	SEB	Fresh GALT	7+F+2+M+T-	1.08
7229	Negative	CD8+	SEB	Fresh GALT	7+F+2+M+T-	1.1
7232	Negative	CD8+	SEB	Fresh GALT	7+F+2+M+T-	0.46
7234	Negative	CD8+	SEB	Fresh GALT	7+F+2+M+T-	0.0
7236	Negative	CD8+	SEB	Fresh GALT	7+F+2+M+T-	0.67
1247	Positive	CD4+	DMSO	Frozen PBMC	7+F+2+M+T-	0.0
1517	Positive	CD4+	DMSO	Frozen PBMC	7+F+2+M+T-	0.0
1531	Positive	CD4+	DMSO	Frozen PBMC	7+F+2+M+T-	0.0
1651	Positive	CD4+	DMSO	Frozen PBMC	7+F+2+M+T-	0.0
1728	Positive	CD4+	DMSO	Frozen PBMC	7+F+2+M+T-	0.0
1740	Positive	CD4+	DMSO	Frozen PBMC	7+F+2+M+T-	0.0
1788	Positive	CD4+	DMSO	Frozen PBMC	7+F+2+M+T-	0.0
3641	Positive	CD4+	DMSO	Frozen PBMC	7+F+2+M+T-	0.0
4014	Positive	CD4+	DMSO	Frozen PBMC	7+F+2+M+T-	0.0
1247	Positive	CD4+	Gag	Frozen PBMC	7+F+2+M+T-	0.0
1517	Positive	CD4+	Gag	Frozen PBMC	7+F+2+M+T-	0.0
1531	Positive	CD4+	Gag	Frozen PBMC	7+F+2+M+T-	0.0
1651	Positive	CD4+	Gag	Frozen PBMC	7+F+2+M+T-	0.0
1728	Positive	CD4+	Gag	Frozen PBMC	7+F+2+M+T-	0.0
1740	Positive	CD4+	Gag	Frozen PBMC	7+F+2+M+T-	0.0
1788	Positive	CD4+	Gag	Frozen PBMC	7+F+2+M+T-	0.0
3641	Positive	CD4+	Gag	Frozen PBMC	7+F+2+M+T-	0.0
4014	Positive	CD4+	Gag	Frozen PBMC	7+F+2+M+T-	0.0
1247	Positive	CD4+	PMA/Iono	Frozen PBMC	7+F+2+M+T-	0.0
1517	Positive	CD4+	PMA/Iono	Frozen PBMC	7+F+2+M+T-	0.0
1531	Positive	CD4+	PMA/Iono	Frozen PBMC	7+F+2+M+T-	0.01
1728	Positive	CD4+	PMA/Iono	Frozen PBMC	7+F+2+M+T-	0.02
1740	Positive	CD4+	PMA/Iono	Frozen PBMC	7+F+2+M+T-	0.02
1788	Positive	CD4+	PMA/Iono	Frozen PBMC	7+F+2+M+T-	0.0
3641	Positive	CD4+	PMA/Iono	Frozen PBMC	7+F+2+M+T-	0.01
4014	Positive	CD4+	PMA/Iono	Frozen PBMC	7+F+2+M+T-	0.04
1247	Positive	CD4+	SEB	Frozen PBMC	7+F+2+M+T-	0.0
1517	Positive	CD4+	SEB	Frozen PBMC	7+F+2+M+T-	0.0
1531	Positive	CD4+	SEB	Frozen PBMC	7+F+2+M+T-	0.0
1728	Positive	CD4+	SEB	Frozen PBMC	7+F+2+M+T-	0.0
1740	Positive	CD4+	SEB	Frozen PBMC	7+F+2+M+T-	0.0
1788	Positive	CD4+	SEB	Frozen PBMC	7+F+2+M+T-	0.0
3641	Positive	CD4+	SEB	Frozen PBMC	7+F+2+M+T-	0.0
4014	Positive	CD4+	SEB	Frozen PBMC	7+F+2+M+T-	0.0
1651	Positive	CD4+	DMSO	Frozen GALT Suspension	7+F+2+M+T-	0.0
1788	Positive	CD4+	DMSO	Frozen GALT Suspension	7+F+2+M+T-	0.0
1651	Positive	CD4+	Gag	Frozen GALT Suspension	7+F+2+M+T-	0.0
1788	Positive	CD4+	Gag	Frozen GALT Suspension	7+F+2+M+T-	0.0
1651	Positive	CD4+	PMA/Iono	Frozen GALT Suspension	7+F+2+M+T-	0.0
1788	Positive	CD4+	PMA/Iono	Frozen GALT Suspension	7+F+2+M+T-	0.0
1651	Positive	CD4+	SEB	Frozen GALT Suspension	7+F+2+M+T-	0.0
1788	Positive	CD4+	SEB	Frozen GALT Suspension	7+F+2+M+T-	0.0
1517	Positive	CD4+	DMSO	Frozen GALT Biopsies	7+F+2+M+T-	0.0
1651	Positive	CD4+	DMSO	Frozen GALT Biopsies	7+F+2+M+T-	0.0
1728	Positive	CD4+	DMSO	Frozen GALT Biopsies	7+F+2+M+T-	0.0
1740	Positive	CD4+	DMSO	Frozen GALT Biopsies	7+F+2+M+T-	0.0
1788	Positive	CD4+	DMSO	Frozen GALT Biopsies	7+F+2+M+T-	0.0
3641	Positive	CD4+	DMSO	Frozen GALT Biopsies	7+F+2+M+T-	0.0
4014	Positive	CD4+	DMSO	Frozen GALT Biopsies	7+F+2+M+T-	0.0
1517	Positive	CD4+	Gag	Frozen GALT Biopsies	7+F+2+M+T-	0.0
1651	Positive	CD4+	Gag	Frozen GALT Biopsies	7+F+2+M+T-	0.0
1728	Positive	CD4+	Gag	Frozen GALT Biopsies	7+F+2+M+T-	0.0
1740	Positive	CD4+	Gag	Frozen GALT Biopsies	7+F+2+M+T-	0.0
1788	Positive	CD4+	Gag	Frozen GALT Biopsies	7+F+2+M+T-	0.0
3641	Positive	CD4+	Gag	Frozen GALT Biopsies	7+F+2+M+T-	0.0
4014	Positive	CD4+	Gag	Frozen GALT Biopsies	7+F+2+M+T-	0.0
1517	Positive	CD4+	PMA/Iono	Frozen GALT Biopsies	7+F+2+M+T-	0.0
1651	Positive	CD4+	PMA/Iono	Frozen GALT Biopsies	7+F+2+M+T-	0.0
1728	Positive	CD4+	PMA/Iono	Frozen GALT Biopsies	7+F+2+M+T-	0.0
1740	Positive	CD4+	PMA/Iono	Frozen GALT Biopsies	7+F+2+M+T-	0.38
1788	Positive	CD4+	PMA/Iono	Frozen GALT Biopsies	7+F+2+M+T-	0.0
4014	Positive	CD4+	PMA/Iono	Frozen GALT Biopsies	7+F+2+M+T-	0.0
1517	Positive	CD4+	SEB	Frozen GALT Biopsies	7+F+2+M+T-	0.0
1651	Positive	CD4+	SEB	Frozen GALT Biopsies	7+F+2+M+T-	0.0
1728	Positive	CD4+	SEB	Frozen GALT Biopsies	7+F+2+M+T-	0.0
1740	Positive	CD4+	SEB	Frozen GALT Biopsies	7+F+2+M+T-	0.0
1788	Positive	CD4+	SEB	Frozen GALT Biopsies	7+F+2+M+T-	0.0
4014	Positive	CD4+	SEB	Frozen GALT Biopsies	7+F+2+M+T-	0.0
1247	Positive	CD4+	DMSO	Fresh PBMC	7+F+2+M+T-	0.0
1517	Positive	CD4+	DMSO	Fresh PBMC	7+F+2+M+T-	0.0
1531	Positive	CD4+	DMSO	Fresh PBMC	7+F+2+M+T-	0.0
1651	Positive	CD4+	DMSO	Fresh PBMC	7+F+2+M+T-	0.0
1728	Positive	CD4+	DMSO	Fresh PBMC	7+F+2+M+T-	0.0
1740	Positive	CD4+	DMSO	Fresh PBMC	7+F+2+M+T-	0.0
1788	Positive	CD4+	DMSO	Fresh PBMC	7+F+2+M+T-	0.0
3641	Positive	CD4+	DMSO	Fresh PBMC	7+F+2+M+T-	0.0
4014	Positive	CD4+	DMSO	Fresh PBMC	7+F+2+M+T-	0.0
1247	Positive	CD4+	Gag	Fresh PBMC	7+F+2+M+T-	0.0
1517	Positive	CD4+	Gag	Fresh PBMC	7+F+2+M+T-	0.0
1531	Positive	CD4+	Gag	Fresh PBMC	7+F+2+M+T-	0.0
1651	Positive	CD4+	Gag	Fresh PBMC	7+F+2+M+T-	0.0
1728	Positive	CD4+	Gag	Fresh PBMC	7+F+2+M+T-	0.0
1740	Positive	CD4+	Gag	Fresh PBMC	7+F+2+M+T-	0.0
1788	Positive	CD4+	Gag	Fresh PBMC	7+F+2+M+T-	0.0
3641	Positive	CD4+	Gag	Fresh PBMC	7+F+2+M+T-	0.0
4014	Positive	CD4+	Gag	Fresh PBMC	7+F+2+M+T-	0.0
1247	Positive	CD4+	PMA/Iono	Fresh PBMC	7+F+2+M+T-	0.0
1517	Positive	CD4+	PMA/Iono	Fresh PBMC	7+F+2+M+T-	0.0
1531	Positive	CD4+	PMA/Iono	Fresh PBMC	7+F+2+M+T-	0.0
1728	Positive	CD4+	PMA/Iono	Fresh PBMC	7+F+2+M+T-	0.0
1740	Positive	CD4+	PMA/Iono	Fresh PBMC	7+F+2+M+T-	0.06
1788	Positive	CD4+	PMA/Iono	Fresh PBMC	7+F+2+M+T-	0.01
3641	Positive	CD4+	PMA/Iono	Fresh PBMC	7+F+2+M+T-	0.05
4014	Positive	CD4+	PMA/Iono	Fresh PBMC	7+F+2+M+T-	0.02
1247	Positive	CD4+	SEB	Fresh PBMC	7+F+2+M+T-	0.0
1517	Positive	CD4+	SEB	Fresh PBMC	7+F+2+M+T-	0.0
1531	Positive	CD4+	SEB	Fresh PBMC	7+F+2+M+T-	0.0
1651	Positive	CD4+	SEB	Fresh PBMC	7+F+2+M+T-	0.0
1728	Positive	CD4+	SEB	Fresh PBMC	7+F+2+M+T-	0.0
1740	Positive	CD4+	SEB	Fresh PBMC	7+F+2+M+T-	0.0
1788	Positive	CD4+	SEB	Fresh PBMC	7+F+2+M+T-	0.0
3641	Positive	CD4+	SEB	Fresh PBMC	7+F+2+M+T-	0.0
4014	Positive	CD4+	SEB	Fresh PBMC	7+F+2+M+T-	0.0
1247	Positive	CD4+	DMSO	Fresh GALT	7+F+2+M+T-	0.0
1517	Positive	CD4+	DMSO	Fresh GALT	7+F+2+M+T-	0.0
1531	Positive	CD4+	DMSO	Fresh GALT	7+F+2+M+T-	0.0
1651	Positive	CD4+	DMSO	Fresh GALT	7+F+2+M+T-	0.0
1728	Positive	CD4+	DMSO	Fresh GALT	7+F+2+M+T-	0.02
1740	Positive	CD4+	DMSO	Fresh GALT	7+F+2+M+T-	0.0
1788	Positive	CD4+	DMSO	Fresh GALT	7+F+2+M+T-	0.0
3641	Positive	CD4+	DMSO	Fresh GALT	7+F+2+M+T-	0.0
4014	Positive	CD4+	DMSO	Fresh GALT	7+F+2+M+T-	0.0
1247	Positive	CD4+	Gag	Fresh GALT	7+F+2+M+T-	0.0
1517	Positive	CD4+	Gag	Fresh GALT	7+F+2+M+T-	0.0
1531	Positive	CD4+	Gag	Fresh GALT	7+F+2+M+T-	0.0
1651	Positive	CD4+	Gag	Fresh GALT	7+F+2+M+T-	0.0
1728	Positive	CD4+	Gag	Fresh GALT	7+F+2+M+T-	0.0
1740	Positive	CD4+	Gag	Fresh GALT	7+F+2+M+T-	0.0
1788	Positive	CD4+	Gag	Fresh GALT	7+F+2+M+T-	0.0
3641	Positive	CD4+	Gag	Fresh GALT	7+F+2+M+T-	0.0
4014	Positive	CD4+	Gag	Fresh GALT	7+F+2+M+T-	0.0
1247	Positive	CD4+	PMA/Iono	Fresh GALT	7+F+2+M+T-	0.32
1517	Positive	CD4+	PMA/Iono	Fresh GALT	7+F+2+M+T-	0.0
1531	Positive	CD4+	PMA/Iono	Fresh GALT	7+F+2+M+T-	0.0
1651	Positive	CD4+	PMA/Iono	Fresh GALT	7+F+2+M+T-	0.0
1728	Positive	CD4+	PMA/Iono	Fresh GALT	7+F+2+M+T-	1.54
1740	Positive	CD4+	PMA/Iono	Fresh GALT	7+F+2+M+T-	0.49
1788	Positive	CD4+	PMA/Iono	Fresh GALT	7+F+2+M+T-	0.0
3641	Positive	CD4+	PMA/Iono	Fresh GALT	7+F+2+M+T-	0.31
4014	Positive	CD4+	PMA/Iono	Fresh GALT	7+F+2+M+T-	0.04
1247	Positive	CD4+	SEB	Fresh GALT	7+F+2+M+T-	0.0
1517	Positive	CD4+	SEB	Fresh GALT	7+F+2+M+T-	0.0
1651	Positive	CD4+	SEB	Fresh GALT	7+F+2+M+T-	0.0
1728	Positive	CD4+	SEB	Fresh GALT	7+F+2+M+T-	0.0
1740	Positive	CD4+	SEB	Fresh GALT	7+F+2+M+T-	0.0
1788	Positive	CD4+	SEB	Fresh GALT	7+F+2+M+T-	0.0
3641	Positive	CD4+	SEB	Fresh GALT	7+F+2+M+T-	0.0
4014	Positive	CD4+	SEB	Fresh GALT	7+F+2+M+T-	0.0
1247	Positive	CD8+	DMSO	Frozen PBMC	7+F+2+M+T-	0.0
1517	Positive	CD8+	DMSO	Frozen PBMC	7+F+2+M+T-	0.0
1531	Positive	CD8+	DMSO	Frozen PBMC	7+F+2+M+T-	0.0
1651	Positive	CD8+	DMSO	Frozen PBMC	7+F+2+M+T-	0.0
1728	Positive	CD8+	DMSO	Frozen PBMC	7+F+2+M+T-	0.0
1740	Positive	CD8+	DMSO	Frozen PBMC	7+F+2+M+T-	0.0
1788	Positive	CD8+	DMSO	Frozen PBMC	7+F+2+M+T-	0.0
3641	Positive	CD8+	DMSO	Frozen PBMC	7+F+2+M+T-	0.0
4014	Positive	CD8+	DMSO	Frozen PBMC	7+F+2+M+T-	0.0
1247	Positive	CD8+	Gag	Frozen PBMC	7+F+2+M+T-	0.02
1517	Positive	CD8+	Gag	Frozen PBMC	7+F+2+M+T-	0.0
1531	Positive	CD8+	Gag	Frozen PBMC	7+F+2+M+T-	0.0
1651	Positive	CD8+	Gag	Frozen PBMC	7+F+2+M+T-	0.0
1728	Positive	CD8+	Gag	Frozen PBMC	7+F+2+M+T-	0.15
1740	Positive	CD8+	Gag	Frozen PBMC	7+F+2+M+T-	0.0
1788	Positive	CD8+	Gag	Frozen PBMC	7+F+2+M+T-	0.02
3641	Positive	CD8+	Gag	Frozen PBMC	7+F+2+M+T-	0.0
4014	Positive	CD8+	Gag	Frozen PBMC	7+F+2+M+T-	0.07
1247	Positive	CD8+	PMA/Iono	Frozen PBMC	7+F+2+M+T-	0.25
1517	Positive	CD8+	PMA/Iono	Frozen PBMC	7+F+2+M+T-	0.16
1531	Positive	CD8+	PMA/Iono	Frozen PBMC	7+F+2+M+T-	0.08
1728	Positive	CD8+	PMA/Iono	Frozen PBMC	7+F+2+M+T-	3.1
1740	Positive	CD8+	PMA/Iono	Frozen PBMC	7+F+2+M+T-	0.73
1788	Positive	CD8+	PMA/Iono	Frozen PBMC	7+F+2+M+T-	0.26
3641	Positive	CD8+	PMA/Iono	Frozen PBMC	7+F+2+M+T-	0.78
4014	Positive	CD8+	PMA/Iono	Frozen PBMC	7+F+2+M+T-	4.12
1247	Positive	CD8+	SEB	Frozen PBMC	7+F+2+M+T-	0.08
1517	Positive	CD8+	SEB	Frozen PBMC	7+F+2+M+T-	0.01
1531	Positive	CD8+	SEB	Frozen PBMC	7+F+2+M+T-	0.05
1728	Positive	CD8+	SEB	Frozen PBMC	7+F+2+M+T-	0.66
1740	Positive	CD8+	SEB	Frozen PBMC	7+F+2+M+T-	0.41
1788	Positive	CD8+	SEB	Frozen PBMC	7+F+2+M+T-	0.12
3641	Positive	CD8+	SEB	Frozen PBMC	7+F+2+M+T-	0.13
4014	Positive	CD8+	SEB	Frozen PBMC	7+F+2+M+T-	0.26
1247	Positive	CD8+	DMSO	Frozen GALT Suspension	7+F+2+M+T-	0.0
1517	Positive	CD8+	DMSO	Frozen GALT Suspension	7+F+2+M+T-	0.0
1531	Positive	CD8+	DMSO	Frozen GALT Suspension	7+F+2+M+T-	0.0
1651	Positive	CD8+	DMSO	Frozen GALT Suspension	7+F+2+M+T-	0.0
1728	Positive	CD8+	DMSO	Frozen GALT Suspension	7+F+2+M+T-	0.01
1740	Positive	CD8+	DMSO	Frozen GALT Suspension	7+F+2+M+T-	0.05
1788	Positive	CD8+	DMSO	Frozen GALT Suspension	7+F+2+M+T-	0.01
4014	Positive	CD8+	DMSO	Frozen GALT Suspension	7+F+2+M+T-	0.0
1247	Positive	CD8+	Gag	Frozen GALT Suspension	7+F+2+M+T-	0.0
1517	Positive	CD8+	Gag	Frozen GALT Suspension	7+F+2+M+T-	0.0
1531	Positive	CD8+	Gag	Frozen GALT Suspension	7+F+2+M+T-	0.0
1651	Positive	CD8+	Gag	Frozen GALT Suspension	7+F+2+M+T-	0.0
1728	Positive	CD8+	Gag	Frozen GALT Suspension	7+F+2+M+T-	0.0
1740	Positive	CD8+	Gag	Frozen GALT Suspension	7+F+2+M+T-	0.0
1788	Positive	CD8+	Gag	Frozen GALT Suspension	7+F+2+M+T-	0.0
4014	Positive	CD8+	Gag	Frozen GALT Suspension	7+F+2+M+T-	0.0
1517	Positive	CD8+	PMA/Iono	Frozen GALT Suspension	7+F+2+M+T-	1.04
1531	Positive	CD8+	PMA/Iono	Frozen GALT Suspension	7+F+2+M+T-	0.12
1651	Positive	CD8+	PMA/Iono	Frozen GALT Suspension	7+F+2+M+T-	0.62
1788	Positive	CD8+	PMA/Iono	Frozen GALT Suspension	7+F+2+M+T-	1.18
4014	Positive	CD8+	PMA/Iono	Frozen GALT Suspension	7+F+2+M+T-	12.38
1517	Positive	CD8+	SEB	Frozen GALT Suspension	7+F+2+M+T-	0.0
1531	Positive	CD8+	SEB	Frozen GALT Suspension	7+F+2+M+T-	0.0
1651	Positive	CD8+	SEB	Frozen GALT Suspension	7+F+2+M+T-	0.11
1788	Positive	CD8+	SEB	Frozen GALT Suspension	7+F+2+M+T-	0.16
4014	Positive	CD8+	SEB	Frozen GALT Suspension	7+F+2+M+T-	2.18
1247	Positive	CD8+	DMSO	Frozen GALT Biopsies	7+F+2+M+T-	0.0
1517	Positive	CD8+	DMSO	Frozen GALT Biopsies	7+F+2+M+T-	0.0
1531	Positive	CD8+	DMSO	Frozen GALT Biopsies	7+F+2+M+T-	0.0
1651	Positive	CD8+	DMSO	Frozen GALT Biopsies	7+F+2+M+T-	0.0
1728	Positive	CD8+	DMSO	Frozen GALT Biopsies	7+F+2+M+T-	0.1
1740	Positive	CD8+	DMSO	Frozen GALT Biopsies	7+F+2+M+T-	0.01
1788	Positive	CD8+	DMSO	Frozen GALT Biopsies	7+F+2+M+T-	0.02
3641	Positive	CD8+	DMSO	Frozen GALT Biopsies	7+F+2+M+T-	0.0
4014	Positive	CD8+	DMSO	Frozen GALT Biopsies	7+F+2+M+T-	0.44
1247	Positive	CD8+	Gag	Frozen GALT Biopsies	7+F+2+M+T-	0.0
1517	Positive	CD8+	Gag	Frozen GALT Biopsies	7+F+2+M+T-	0.0
1531	Positive	CD8+	Gag	Frozen GALT Biopsies	7+F+2+M+T-	0.0
1651	Positive	CD8+	Gag	Frozen GALT Biopsies	7+F+2+M+T-	0.0
1728	Positive	CD8+	Gag	Frozen GALT Biopsies	7+F+2+M+T-	0.74
1740	Positive	CD8+	Gag	Frozen GALT Biopsies	7+F+2+M+T-	0.0
1788	Positive	CD8+	Gag	Frozen GALT Biopsies	7+F+2+M+T-	0.0
3641	Positive	CD8+	Gag	Frozen GALT Biopsies	7+F+2+M+T-	0.0
4014	Positive	CD8+	Gag	Frozen GALT Biopsies	7+F+2+M+T-	0.0
1247	Positive	CD8+	PMA/Iono	Frozen GALT Biopsies	7+F+2+M+T-	4.89
1517	Positive	CD8+	PMA/Iono	Frozen GALT Biopsies	7+F+2+M+T-	0.42
1531	Positive	CD8+	PMA/Iono	Frozen GALT Biopsies	7+F+2+M+T-	0.52
1651	Positive	CD8+	PMA/Iono	Frozen GALT Biopsies	7+F+2+M+T-	0.97
1728	Positive	CD8+	PMA/Iono	Frozen GALT Biopsies	7+F+2+M+T-	12.55
1740	Positive	CD8+	PMA/Iono	Frozen GALT Biopsies	7+F+2+M+T-	10.24
1788	Positive	CD8+	PMA/Iono	Frozen GALT Biopsies	7+F+2+M+T-	1.76
4014	Positive	CD8+	PMA/Iono	Frozen GALT Biopsies	7+F+2+M+T-	13.54
1247	Positive	CD8+	SEB	Frozen GALT Biopsies	7+F+2+M+T-	0.45
1517	Positive	CD8+	SEB	Frozen GALT Biopsies	7+F+2+M+T-	0.12
1531	Positive	CD8+	SEB	Frozen GALT Biopsies	7+F+2+M+T-	0.0
1651	Positive	CD8+	SEB	Frozen GALT Biopsies	7+F+2+M+T-	0.16
1728	Positive	CD8+	SEB	Frozen GALT Biopsies	7+F+2+M+T-	2.3
1740	Positive	CD8+	SEB	Frozen GALT Biopsies	7+F+2+M+T-	1.0
1788	Positive	CD8+	SEB	Frozen GALT Biopsies	7+F+2+M+T-	0.22
4014	Positive	CD8+	SEB	Frozen GALT Biopsies	7+F+2+M+T-	0.52
1247	Positive	CD8+	DMSO	Fresh PBMC	7+F+2+M+T-	0.0
1517	Positive	CD8+	DMSO	Fresh PBMC	7+F+2+M+T-	0.0
1531	Positive	CD8+	DMSO	Fresh PBMC	7+F+2+M+T-	0.0
1651	Positive	CD8+	DMSO	Fresh PBMC	7+F+2+M+T-	0.0
1728	Positive	CD8+	DMSO	Fresh PBMC	7+F+2+M+T-	0.0
1740	Positive	CD8+	DMSO	Fresh PBMC	7+F+2+M+T-	0.0
1788	Positive	CD8+	DMSO	Fresh PBMC	7+F+2+M+T-	0.0
3641	Positive	CD8+	DMSO	Fresh PBMC	7+F+2+M+T-	0.0
4014	Positive	CD8+	DMSO	Fresh PBMC	7+F+2+M+T-	0.0
1247	Positive	CD8+	Gag	Fresh PBMC	7+F+2+M+T-	0.02
1517	Positive	CD8+	Gag	Fresh PBMC	7+F+2+M+T-	0.0
1531	Positive	CD8+	Gag	Fresh PBMC	7+F+2+M+T-	0.0
1651	Positive	CD8+	Gag	Fresh PBMC	7+F+2+M+T-	0.0
1728	Positive	CD8+	Gag	Fresh PBMC	7+F+2+M+T-	0.04
1740	Positive	CD8+	Gag	Fresh PBMC	7+F+2+M+T-	0.01
1788	Positive	CD8+	Gag	Fresh PBMC	7+F+2+M+T-	0.0
3641	Positive	CD8+	Gag	Fresh PBMC	7+F+2+M+T-	0.0
4014	Positive	CD8+	Gag	Fresh PBMC	7+F+2+M+T-	0.02
1247	Positive	CD8+	PMA/Iono	Fresh PBMC	7+F+2+M+T-	0.54
1517	Positive	CD8+	PMA/Iono	Fresh PBMC	7+F+2+M+T-	0.15
1531	Positive	CD8+	PMA/Iono	Fresh PBMC	7+F+2+M+T-	0.3
1728	Positive	CD8+	PMA/Iono	Fresh PBMC	7+F+2+M+T-	0.69
1740	Positive	CD8+	PMA/Iono	Fresh PBMC	7+F+2+M+T-	3.03
1788	Positive	CD8+	PMA/Iono	Fresh PBMC	7+F+2+M+T-	0.48
3641	Positive	CD8+	PMA/Iono	Fresh PBMC	7+F+2+M+T-	1.42
4014	Positive	CD8+	PMA/Iono	Fresh PBMC	7+F+2+M+T-	1.19
1247	Positive	CD8+	SEB	Fresh PBMC	7+F+2+M+T-	0.07
1517	Positive	CD8+	SEB	Fresh PBMC	7+F+2+M+T-	0.03
1531	Positive	CD8+	SEB	Fresh PBMC	7+F+2+M+T-	0.06
1651	Positive	CD8+	SEB	Fresh PBMC	7+F+2+M+T-	0.14
1728	Positive	CD8+	SEB	Fresh PBMC	7+F+2+M+T-	0.23
1740	Positive	CD8+	SEB	Fresh PBMC	7+F+2+M+T-	0.42
1788	Positive	CD8+	SEB	Fresh PBMC	7+F+2+M+T-	0.09
3641	Positive	CD8+	SEB	Fresh PBMC	7+F+2+M+T-	0.22
4014	Positive	CD8+	SEB	Fresh PBMC	7+F+2+M+T-	0.22
1247	Positive	CD8+	DMSO	Fresh GALT	7+F+2+M+T-	0.07
1517	Positive	CD8+	DMSO	Fresh GALT	7+F+2+M+T-	0.0
1531	Positive	CD8+	DMSO	Fresh GALT	7+F+2+M+T-	0.01
1651	Positive	CD8+	DMSO	Fresh GALT	7+F+2+M+T-	0.0
1728	Positive	CD8+	DMSO	Fresh GALT	7+F+2+M+T-	0.01
1740	Positive	CD8+	DMSO	Fresh GALT	7+F+2+M+T-	0.06
1788	Positive	CD8+	DMSO	Fresh GALT	7+F+2+M+T-	0.0
3641	Positive	CD8+	DMSO	Fresh GALT	7+F+2+M+T-	0.05
4014	Positive	CD8+	DMSO	Fresh GALT	7+F+2+M+T-	0.0
1247	Positive	CD8+	Gag	Fresh GALT	7+F+2+M+T-	0.0
1517	Positive	CD8+	Gag	Fresh GALT	7+F+2+M+T-	0.0
1531	Positive	CD8+	Gag	Fresh GALT	7+F+2+M+T-	0.0
1651	Positive	CD8+	Gag	Fresh GALT	7+F+2+M+T-	0.0
1728	Positive	CD8+	Gag	Fresh GALT	7+F+2+M+T-	0.59
1740	Positive	CD8+	Gag	Fresh GALT	7+F+2+M+T-	0.0
1788	Positive	CD8+	Gag	Fresh GALT	7+F+2+M+T-	0.0
3641	Positive	CD8+	Gag	Fresh GALT	7+F+2+M+T-	0.0
4014	Positive	CD8+	Gag	Fresh GALT	7+F+2+M+T-	0.0
1247	Positive	CD8+	PMA/Iono	Fresh GALT	7+F+2+M+T-	4.89
1517	Positive	CD8+	PMA/Iono	Fresh GALT	7+F+2+M+T-	0.0
1531	Positive	CD8+	PMA/Iono	Fresh GALT	7+F+2+M+T-	0.6
1651	Positive	CD8+	PMA/Iono	Fresh GALT	7+F+2+M+T-	0.89
1728	Positive	CD8+	PMA/Iono	Fresh GALT	7+F+2+M+T-	8.68
1740	Positive	CD8+	PMA/Iono	Fresh GALT	7+F+2+M+T-	12.91
1788	Positive	CD8+	PMA/Iono	Fresh GALT	7+F+2+M+T-	0.88
3641	Positive	CD8+	PMA/Iono	Fresh GALT	7+F+2+M+T-	13.71
4014	Positive	CD8+	PMA/Iono	Fresh GALT	7+F+2+M+T-	7.74
1247	Positive	CD8+	SEB	Fresh GALT	7+F+2+M+T-	0.48
1517	Positive	CD8+	SEB	Fresh GALT	7+F+2+M+T-	0.0
1531	Positive	CD8+	SEB	Fresh GALT	7+F+2+M+T-	0.0
1651	Positive	CD8+	SEB	Fresh GALT	7+F+2+M+T-	0.18
1728	Positive	CD8+	SEB	Fresh GALT	7+F+2+M+T-	2.04
1740	Positive	CD8+	SEB	Fresh GALT	7+F+2+M+T-	1.05
1788	Positive	CD8+	SEB	Fresh GALT	7+F+2+M+T-	0.25
3641	Positive	CD8+	SEB	Fresh GALT	7+F+2+M+T-	1.67
4014	Positive	CD8+	SEB	Fresh GALT	7+F+2+M+T-	1.3
1878	Negative	CD4+	CEF	Frozen PBMC	7+F+2+M-T+	0.0
1880	Negative	CD4+	CEF	Frozen PBMC	7+F+2+M-T+	0.0
1926	Negative	CD4+	CEF	Frozen PBMC	7+F+2+M-T+	0.0
7221	Negative	CD4+	CEF	Frozen PBMC	7+F+2+M-T+	0.0
7226	Negative	CD4+	CEF	Frozen PBMC	7+F+2+M-T+	0.0
7229	Negative	CD4+	CEF	Frozen PBMC	7+F+2+M-T+	0.0
7232	Negative	CD4+	CEF	Frozen PBMC	7+F+2+M-T+	0.0
7234	Negative	CD4+	CEF	Frozen PBMC	7+F+2+M-T+	0.0
7236	Negative	CD4+	CEF	Frozen PBMC	7+F+2+M-T+	0.0
1878	Negative	CD4+	DMSO	Frozen PBMC	7+F+2+M-T+	0.0
1880	Negative	CD4+	DMSO	Frozen PBMC	7+F+2+M-T+	0.0
1926	Negative	CD4+	DMSO	Frozen PBMC	7+F+2+M-T+	0.02
7221	Negative	CD4+	DMSO	Frozen PBMC	7+F+2+M-T+	0.0
7226	Negative	CD4+	DMSO	Frozen PBMC	7+F+2+M-T+	0.0
7229	Negative	CD4+	DMSO	Frozen PBMC	7+F+2+M-T+	0.0
7232	Negative	CD4+	DMSO	Frozen PBMC	7+F+2+M-T+	0.0
7234	Negative	CD4+	DMSO	Frozen PBMC	7+F+2+M-T+	0.0
7236	Negative	CD4+	DMSO	Frozen PBMC	7+F+2+M-T+	0.0
1878	Negative	CD4+	PMA/Iono	Frozen PBMC	7+F+2+M-T+	0.03
1880	Negative	CD4+	PMA/Iono	Frozen PBMC	7+F+2+M-T+	0.12
1926	Negative	CD4+	PMA/Iono	Frozen PBMC	7+F+2+M-T+	0.0
7221	Negative	CD4+	PMA/Iono	Frozen PBMC	7+F+2+M-T+	0.02
7226	Negative	CD4+	PMA/Iono	Frozen PBMC	7+F+2+M-T+	0.04
7229	Negative	CD4+	PMA/Iono	Frozen PBMC	7+F+2+M-T+	0.0
7232	Negative	CD4+	PMA/Iono	Frozen PBMC	7+F+2+M-T+	0.26
7234	Negative	CD4+	PMA/Iono	Frozen PBMC	7+F+2+M-T+	0.1
7236	Negative	CD4+	PMA/Iono	Frozen PBMC	7+F+2+M-T+	0.21
1878	Negative	CD4+	SEB	Frozen PBMC	7+F+2+M-T+	0.08
1880	Negative	CD4+	SEB	Frozen PBMC	7+F+2+M-T+	0.79
1926	Negative	CD4+	SEB	Frozen PBMC	7+F+2+M-T+	0.11
7221	Negative	CD4+	SEB	Frozen PBMC	7+F+2+M-T+	0.03
7226	Negative	CD4+	SEB	Frozen PBMC	7+F+2+M-T+	0.01
7229	Negative	CD4+	SEB	Frozen PBMC	7+F+2+M-T+	0.14
7232	Negative	CD4+	SEB	Frozen PBMC	7+F+2+M-T+	0.03
7234	Negative	CD4+	SEB	Frozen PBMC	7+F+2+M-T+	0.02
7236	Negative	CD4+	SEB	Frozen PBMC	7+F+2+M-T+	0.03
1878	Negative	CD4+	CEF	Frozen GALT Suspension	7+F+2+M-T+	0.0
1880	Negative	CD4+	CEF	Frozen GALT Suspension	7+F+2+M-T+	0.0
7226	Negative	CD4+	CEF	Frozen GALT Suspension	7+F+2+M-T+	0.0
7236	Negative	CD4+	CEF	Frozen GALT Suspension	7+F+2+M-T+	0.0
1878	Negative	CD4+	DMSO	Frozen GALT Suspension	7+F+2+M-T+	0.0
1880	Negative	CD4+	DMSO	Frozen GALT Suspension	7+F+2+M-T+	0.0701
7226	Negative	CD4+	DMSO	Frozen GALT Suspension	7+F+2+M-T+	0.0
7236	Negative	CD4+	DMSO	Frozen GALT Suspension	7+F+2+M-T+	0.03
1878	Negative	CD4+	PMA/Iono	Frozen GALT Suspension	7+F+2+M-T+	0.74
1880	Negative	CD4+	PMA/Iono	Frozen GALT Suspension	7+F+2+M-T+	1.0517
7226	Negative	CD4+	PMA/Iono	Frozen GALT Suspension	7+F+2+M-T+	0.73
7236	Negative	CD4+	PMA/Iono	Frozen GALT Suspension	7+F+2+M-T+	6.78
1878	Negative	CD4+	SEB	Frozen GALT Suspension	7+F+2+M-T+	5.8
1880	Negative	CD4+	SEB	Frozen GALT Suspension	7+F+2+M-T+	2.7488
7236	Negative	CD4+	SEB	Frozen GALT Suspension	7+F+2+M-T+	1.83
1878	Negative	CD4+	CEF	Frozen GALT Biopsies	7+F+2+M-T+	0.0
1880	Negative	CD4+	CEF	Frozen GALT Biopsies	7+F+2+M-T+	0.0
1926	Negative	CD4+	CEF	Frozen GALT Biopsies	7+F+2+M-T+	0.0
7226	Negative	CD4+	CEF	Frozen GALT Biopsies	7+F+2+M-T+	0.0
7229	Negative	CD4+	CEF	Frozen GALT Biopsies	7+F+2+M-T+	0.0
7234	Negative	CD4+	CEF	Frozen GALT Biopsies	7+F+2+M-T+	0.0
7236	Negative	CD4+	CEF	Frozen GALT Biopsies	7+F+2+M-T+	0.0
1878	Negative	CD4+	DMSO	Frozen GALT Biopsies	7+F+2+M-T+	0.0
1880	Negative	CD4+	DMSO	Frozen GALT Biopsies	7+F+2+M-T+	0.04
1926	Negative	CD4+	DMSO	Frozen GALT Biopsies	7+F+2+M-T+	0.03
7226	Negative	CD4+	DMSO	Frozen GALT Biopsies	7+F+2+M-T+	0.01
7229	Negative	CD4+	DMSO	Frozen GALT Biopsies	7+F+2+M-T+	0.0
7234	Negative	CD4+	DMSO	Frozen GALT Biopsies	7+F+2+M-T+	0.02
7236	Negative	CD4+	DMSO	Frozen GALT Biopsies	7+F+2+M-T+	0.01
1878	Negative	CD4+	PMA/Iono	Frozen GALT Biopsies	7+F+2+M-T+	1.81
1880	Negative	CD4+	PMA/Iono	Frozen GALT Biopsies	7+F+2+M-T+	0.34
1926	Negative	CD4+	PMA/Iono	Frozen GALT Biopsies	7+F+2+M-T+	0.7
7226	Negative	CD4+	PMA/Iono	Frozen GALT Biopsies	7+F+2+M-T+	1.82
7229	Negative	CD4+	PMA/Iono	Frozen GALT Biopsies	7+F+2+M-T+	0.91
7234	Negative	CD4+	PMA/Iono	Frozen GALT Biopsies	7+F+2+M-T+	3.13
7236	Negative	CD4+	PMA/Iono	Frozen GALT Biopsies	7+F+2+M-T+	2.49
1878	Negative	CD4+	SEB	Frozen GALT Biopsies	7+F+2+M-T+	4.6
1880	Negative	CD4+	SEB	Frozen GALT Biopsies	7+F+2+M-T+	1.81
1926	Negative	CD4+	SEB	Frozen GALT Biopsies	7+F+2+M-T+	1.57
7226	Negative	CD4+	SEB	Frozen GALT Biopsies	7+F+2+M-T+	1.42
7229	Negative	CD4+	SEB	Frozen GALT Biopsies	7+F+2+M-T+	2.59
7234	Negative	CD4+	SEB	Frozen GALT Biopsies	7+F+2+M-T+	2.31
7236	Negative	CD4+	SEB	Frozen GALT Biopsies	7+F+2+M-T+	1.17
1878	Negative	CD4+	CEF	Fresh PBMC	7+F+2+M-T+	0.0
1880	Negative	CD4+	CEF	Fresh PBMC	7+F+2+M-T+	0.0
1926	Negative	CD4+	CEF	Fresh PBMC	7+F+2+M-T+	0.0
7221	Negative	CD4+	CEF	Fresh PBMC	7+F+2+M-T+	0.0
7226	Negative	CD4+	CEF	Fresh PBMC	7+F+2+M-T+	0.0
7229	Negative	CD4+	CEF	Fresh PBMC	7+F+2+M-T+	0.0
7232	Negative	CD4+	CEF	Fresh PBMC	7+F+2+M-T+	0.0
7234	Negative	CD4+	CEF	Fresh PBMC	7+F+2+M-T+	0.0
7236	Negative	CD4+	CEF	Fresh PBMC	7+F+2+M-T+	0.0
1878	Negative	CD4+	DMSO	Fresh PBMC	7+F+2+M-T+	0.0
1880	Negative	CD4+	DMSO	Fresh PBMC	7+F+2+M-T+	0.0
1926	Negative	CD4+	DMSO	Fresh PBMC	7+F+2+M-T+	0.0
7221	Negative	CD4+	DMSO	Fresh PBMC	7+F+2+M-T+	0.0
7226	Negative	CD4+	DMSO	Fresh PBMC	7+F+2+M-T+	0.0
7229	Negative	CD4+	DMSO	Fresh PBMC	7+F+2+M-T+	0.0
7232	Negative	CD4+	DMSO	Fresh PBMC	7+F+2+M-T+	0.0
7234	Negative	CD4+	DMSO	Fresh PBMC	7+F+2+M-T+	0.0
7236	Negative	CD4+	DMSO	Fresh PBMC	7+F+2+M-T+	0.0
1878	Negative	CD4+	PMA/Iono	Fresh PBMC	7+F+2+M-T+	0.54
1880	Negative	CD4+	PMA/Iono	Fresh PBMC	7+F+2+M-T+	0.41
1926	Negative	CD4+	PMA/Iono	Fresh PBMC	7+F+2+M-T+	0.14
7221	Negative	CD4+	PMA/Iono	Fresh PBMC	7+F+2+M-T+	0.03
7226	Negative	CD4+	PMA/Iono	Fresh PBMC	7+F+2+M-T+	0.1
7229	Negative	CD4+	PMA/Iono	Fresh PBMC	7+F+2+M-T+	0.0
7232	Negative	CD4+	PMA/Iono	Fresh PBMC	7+F+2+M-T+	0.05
7234	Negative	CD4+	PMA/Iono	Fresh PBMC	7+F+2+M-T+	0.0
7236	Negative	CD4+	PMA/Iono	Fresh PBMC	7+F+2+M-T+	0.43
1878	Negative	CD4+	SEB	Fresh PBMC	7+F+2+M-T+	0.41
1880	Negative	CD4+	SEB	Fresh PBMC	7+F+2+M-T+	0.15
1926	Negative	CD4+	SEB	Fresh PBMC	7+F+2+M-T+	0.1
7221	Negative	CD4+	SEB	Fresh PBMC	7+F+2+M-T+	0.07
7226	Negative	CD4+	SEB	Fresh PBMC	7+F+2+M-T+	0.03
7229	Negative	CD4+	SEB	Fresh PBMC	7+F+2+M-T+	0.0
7232	Negative	CD4+	SEB	Fresh PBMC	7+F+2+M-T+	0.03
7234	Negative	CD4+	SEB	Fresh PBMC	7+F+2+M-T+	0.0
7236	Negative	CD4+	SEB	Fresh PBMC	7+F+2+M-T+	0.04
1878	Negative	CD4+	CEF	Fresh GALT	7+F+2+M-T+	0.0
1880	Negative	CD4+	CEF	Fresh GALT	7+F+2+M-T+	0.0
1926	Negative	CD4+	CEF	Fresh GALT	7+F+2+M-T+	0.0
7221	Negative	CD4+	CEF	Fresh GALT	7+F+2+M-T+	0.0
7226	Negative	CD4+	CEF	Fresh GALT	7+F+2+M-T+	0.0
7229	Negative	CD4+	CEF	Fresh GALT	7+F+2+M-T+	0.0
7232	Negative	CD4+	CEF	Fresh GALT	7+F+2+M-T+	0.0
7234	Negative	CD4+	CEF	Fresh GALT	7+F+2+M-T+	0.0
7236	Negative	CD4+	CEF	Fresh GALT	7+F+2+M-T+	0.0
1878	Negative	CD4+	DMSO	Fresh GALT	7+F+2+M-T+	0.01
1880	Negative	CD4+	DMSO	Fresh GALT	7+F+2+M-T+	0.01
1926	Negative	CD4+	DMSO	Fresh GALT	7+F+2+M-T+	0.0
7221	Negative	CD4+	DMSO	Fresh GALT	7+F+2+M-T+	0.03
7226	Negative	CD4+	DMSO	Fresh GALT	7+F+2+M-T+	0.01
7229	Negative	CD4+	DMSO	Fresh GALT	7+F+2+M-T+	0.0
7232	Negative	CD4+	DMSO	Fresh GALT	7+F+2+M-T+	0.09
7234	Negative	CD4+	DMSO	Fresh GALT	7+F+2+M-T+	0.0
7236	Negative	CD4+	DMSO	Fresh GALT	7+F+2+M-T+	0.02
1878	Negative	CD4+	PMA/Iono	Fresh GALT	7+F+2+M-T+	3.79
1880	Negative	CD4+	PMA/Iono	Fresh GALT	7+F+2+M-T+	1.57
1926	Negative	CD4+	PMA/Iono	Fresh GALT	7+F+2+M-T+	0.94
7221	Negative	CD4+	PMA/Iono	Fresh GALT	7+F+2+M-T+	0.56
7226	Negative	CD4+	PMA/Iono	Fresh GALT	7+F+2+M-T+	2.31
7229	Negative	CD4+	PMA/Iono	Fresh GALT	7+F+2+M-T+	0.38
7232	Negative	CD4+	PMA/Iono	Fresh GALT	7+F+2+M-T+	2.23
7234	Negative	CD4+	PMA/Iono	Fresh GALT	7+F+2+M-T+	7.7
7236	Negative	CD4+	PMA/Iono	Fresh GALT	7+F+2+M-T+	5.61
1878	Negative	CD4+	SEB	Fresh GALT	7+F+2+M-T+	5.84
1880	Negative	CD4+	SEB	Fresh GALT	7+F+2+M-T+	4.19
1926	Negative	CD4+	SEB	Fresh GALT	7+F+2+M-T+	2.48
7221	Negative	CD4+	SEB	Fresh GALT	7+F+2+M-T+	1.34
7226	Negative	CD4+	SEB	Fresh GALT	7+F+2+M-T+	2.62
7229	Negative	CD4+	SEB	Fresh GALT	7+F+2+M-T+	1.47
7232	Negative	CD4+	SEB	Fresh GALT	7+F+2+M-T+	2.33
7234	Negative	CD4+	SEB	Fresh GALT	7+F+2+M-T+	5.78
7236	Negative	CD4+	SEB	Fresh GALT	7+F+2+M-T+	2.48
1878	Negative	CD8+	CEF	Frozen PBMC	7+F+2+M-T+	0.0
1880	Negative	CD8+	CEF	Frozen PBMC	7+F+2+M-T+	0.0
1926	Negative	CD8+	CEF	Frozen PBMC	7+F+2+M-T+	0.02
7221	Negative	CD8+	CEF	Frozen PBMC	7+F+2+M-T+	0.0
7226	Negative	CD8+	CEF	Frozen PBMC	7+F+2+M-T+	0.0
7229	Negative	CD8+	CEF	Frozen PBMC	7+F+2+M-T+	0.0
7232	Negative	CD8+	CEF	Frozen PBMC	7+F+2+M-T+	0.0
7234	Negative	CD8+	CEF	Frozen PBMC	7+F+2+M-T+	0.0
7236	Negative	CD8+	CEF	Frozen PBMC	7+F+2+M-T+	0.0
1878	Negative	CD8+	DMSO	Frozen PBMC	7+F+2+M-T+	0.0
1880	Negative	CD8+	DMSO	Frozen PBMC	7+F+2+M-T+	0.0
1926	Negative	CD8+	DMSO	Frozen PBMC	7+F+2+M-T+	0.01
7221	Negative	CD8+	DMSO	Frozen PBMC	7+F+2+M-T+	0.0
7226	Negative	CD8+	DMSO	Frozen PBMC	7+F+2+M-T+	0.0
7229	Negative	CD8+	DMSO	Frozen PBMC	7+F+2+M-T+	0.0
7232	Negative	CD8+	DMSO	Frozen PBMC	7+F+2+M-T+	0.0
7234	Negative	CD8+	DMSO	Frozen PBMC	7+F+2+M-T+	0.0
7236	Negative	CD8+	DMSO	Frozen PBMC	7+F+2+M-T+	0.0
1878	Negative	CD8+	PMA/Iono	Frozen PBMC	7+F+2+M-T+	0.03
1880	Negative	CD8+	PMA/Iono	Frozen PBMC	7+F+2+M-T+	0.22
1926	Negative	CD8+	PMA/Iono	Frozen PBMC	7+F+2+M-T+	0.0
7221	Negative	CD8+	PMA/Iono	Frozen PBMC	7+F+2+M-T+	0.02
7226	Negative	CD8+	PMA/Iono	Frozen PBMC	7+F+2+M-T+	0.0
7229	Negative	CD8+	PMA/Iono	Frozen PBMC	7+F+2+M-T+	0.21
7232	Negative	CD8+	PMA/Iono	Frozen PBMC	7+F+2+M-T+	0.25
7234	Negative	CD8+	PMA/Iono	Frozen PBMC	7+F+2+M-T+	0.5
7236	Negative	CD8+	PMA/Iono	Frozen PBMC	7+F+2+M-T+	0.21
1878	Negative	CD8+	SEB	Frozen PBMC	7+F+2+M-T+	0.03
1880	Negative	CD8+	SEB	Frozen PBMC	7+F+2+M-T+	0.11
1926	Negative	CD8+	SEB	Frozen PBMC	7+F+2+M-T+	0.0
7221	Negative	CD8+	SEB	Frozen PBMC	7+F+2+M-T+	0.0
7226	Negative	CD8+	SEB	Frozen PBMC	7+F+2+M-T+	0.02
7229	Negative	CD8+	SEB	Frozen PBMC	7+F+2+M-T+	0.07
7232	Negative	CD8+	SEB	Frozen PBMC	7+F+2+M-T+	0.02
7234	Negative	CD8+	SEB	Frozen PBMC	7+F+2+M-T+	0.17
7236	Negative	CD8+	SEB	Frozen PBMC	7+F+2+M-T+	0.03
1878	Negative	CD8+	CEF	Frozen GALT Suspension	7+F+2+M-T+	0.0
1880	Negative	CD8+	CEF	Frozen GALT Suspension	7+F+2+M-T+	0.0
1926	Negative	CD8+	CEF	Frozen GALT Suspension	7+F+2+M-T+	0.0
7226	Negative	CD8+	CEF	Frozen GALT Suspension	7+F+2+M-T+	0.0
7229	Negative	CD8+	CEF	Frozen GALT Suspension	7+F+2+M-T+	0.0
7232	Negative	CD8+	CEF	Frozen GALT Suspension	7+F+2+M-T+	0.0
7236	Negative	CD8+	CEF	Frozen GALT Suspension	7+F+2+M-T+	0.0
1878	Negative	CD8+	DMSO	Frozen GALT Suspension	7+F+2+M-T+	0.0
1880	Negative	CD8+	DMSO	Frozen GALT Suspension	7+F+2+M-T+	0.0
1926	Negative	CD8+	DMSO	Frozen GALT Suspension	7+F+2+M-T+	0.0
7226	Negative	CD8+	DMSO	Frozen GALT Suspension	7+F+2+M-T+	0.03
7229	Negative	CD8+	DMSO	Frozen GALT Suspension	7+F+2+M-T+	0.0
7232	Negative	CD8+	DMSO	Frozen GALT Suspension	7+F+2+M-T+	0.06
7236	Negative	CD8+	DMSO	Frozen GALT Suspension	7+F+2+M-T+	0.01
1878	Negative	CD8+	PMA/Iono	Frozen GALT Suspension	7+F+2+M-T+	0.34
1880	Negative	CD8+	PMA/Iono	Frozen GALT Suspension	7+F+2+M-T+	0.2
1926	Negative	CD8+	PMA/Iono	Frozen GALT Suspension	7+F+2+M-T+	0.0
7226	Negative	CD8+	PMA/Iono	Frozen GALT Suspension	7+F+2+M-T+	0.0
7236	Negative	CD8+	PMA/Iono	Frozen GALT Suspension	7+F+2+M-T+	1.65
1878	Negative	CD8+	SEB	Frozen GALT Suspension	7+F+2+M-T+	0.59
1880	Negative	CD8+	SEB	Frozen GALT Suspension	7+F+2+M-T+	0.13
1926	Negative	CD8+	SEB	Frozen GALT Suspension	7+F+2+M-T+	0.18
7226	Negative	CD8+	SEB	Frozen GALT Suspension	7+F+2+M-T+	0.61
7232	Negative	CD8+	SEB	Frozen GALT Suspension	7+F+2+M-T+	0.66
7236	Negative	CD8+	SEB	Frozen GALT Suspension	7+F+2+M-T+	1.46
1878	Negative	CD8+	CEF	Frozen GALT Biopsies	7+F+2+M-T+	0.0
1880	Negative	CD8+	CEF	Frozen GALT Biopsies	7+F+2+M-T+	0.0
1926	Negative	CD8+	CEF	Frozen GALT Biopsies	7+F+2+M-T+	0.0
7221	Negative	CD8+	CEF	Frozen GALT Biopsies	7+F+2+M-T+	0.0
7226	Negative	CD8+	CEF	Frozen GALT Biopsies	7+F+2+M-T+	0.0
7229	Negative	CD8+	CEF	Frozen GALT Biopsies	7+F+2+M-T+	0.0
7234	Negative	CD8+	CEF	Frozen GALT Biopsies	7+F+2+M-T+	0.0
7236	Negative	CD8+	CEF	Frozen GALT Biopsies	7+F+2+M-T+	0.0
1878	Negative	CD8+	DMSO	Frozen GALT Biopsies	7+F+2+M-T+	0.0
1880	Negative	CD8+	DMSO	Frozen GALT Biopsies	7+F+2+M-T+	0.0
1926	Negative	CD8+	DMSO	Frozen GALT Biopsies	7+F+2+M-T+	0.0
7221	Negative	CD8+	DMSO	Frozen GALT Biopsies	7+F+2+M-T+	0.0
7226	Negative	CD8+	DMSO	Frozen GALT Biopsies	7+F+2+M-T+	0.0
7229	Negative	CD8+	DMSO	Frozen GALT Biopsies	7+F+2+M-T+	0.0
7234	Negative	CD8+	DMSO	Frozen GALT Biopsies	7+F+2+M-T+	0.0
7236	Negative	CD8+	DMSO	Frozen GALT Biopsies	7+F+2+M-T+	0.01
1878	Negative	CD8+	PMA/Iono	Frozen GALT Biopsies	7+F+2+M-T+	0.6
1880	Negative	CD8+	PMA/Iono	Frozen GALT Biopsies	7+F+2+M-T+	0.13
1926	Negative	CD8+	PMA/Iono	Frozen GALT Biopsies	7+F+2+M-T+	0.0
7226	Negative	CD8+	PMA/Iono	Frozen GALT Biopsies	7+F+2+M-T+	0.0
7229	Negative	CD8+	PMA/Iono	Frozen GALT Biopsies	7+F+2+M-T+	0.0
7234	Negative	CD8+	PMA/Iono	Frozen GALT Biopsies	7+F+2+M-T+	0.0
7236	Negative	CD8+	PMA/Iono	Frozen GALT Biopsies	7+F+2+M-T+	0.36
1878	Negative	CD8+	SEB	Frozen GALT Biopsies	7+F+2+M-T+	0.0
1880	Negative	CD8+	SEB	Frozen GALT Biopsies	7+F+2+M-T+	0.27
1926	Negative	CD8+	SEB	Frozen GALT Biopsies	7+F+2+M-T+	0.0
7221	Negative	CD8+	SEB	Frozen GALT Biopsies	7+F+2+M-T+	0.49
7226	Negative	CD8+	SEB	Frozen GALT Biopsies	7+F+2+M-T+	0.0
7229	Negative	CD8+	SEB	Frozen GALT Biopsies	7+F+2+M-T+	0.0
7234	Negative	CD8+	SEB	Frozen GALT Biopsies	7+F+2+M-T+	0.0
7236	Negative	CD8+	SEB	Frozen GALT Biopsies	7+F+2+M-T+	0.61
1878	Negative	CD8+	CEF	Fresh PBMC	7+F+2+M-T+	0.0
1880	Negative	CD8+	CEF	Fresh PBMC	7+F+2+M-T+	0.0
1926	Negative	CD8+	CEF	Fresh PBMC	7+F+2+M-T+	0.0
7221	Negative	CD8+	CEF	Fresh PBMC	7+F+2+M-T+	0.0
7226	Negative	CD8+	CEF	Fresh PBMC	7+F+2+M-T+	0.0
7229	Negative	CD8+	CEF	Fresh PBMC	7+F+2+M-T+	0.0
7232	Negative	CD8+	CEF	Fresh PBMC	7+F+2+M-T+	0.0
7234	Negative	CD8+	CEF	Fresh PBMC	7+F+2+M-T+	0.0
7236	Negative	CD8+	CEF	Fresh PBMC	7+F+2+M-T+	0.0
1878	Negative	CD8+	DMSO	Fresh PBMC	7+F+2+M-T+	0.0
1880	Negative	CD8+	DMSO	Fresh PBMC	7+F+2+M-T+	0.0
1926	Negative	CD8+	DMSO	Fresh PBMC	7+F+2+M-T+	0.0
7221	Negative	CD8+	DMSO	Fresh PBMC	7+F+2+M-T+	0.0
7226	Negative	CD8+	DMSO	Fresh PBMC	7+F+2+M-T+	0.0
7229	Negative	CD8+	DMSO	Fresh PBMC	7+F+2+M-T+	0.0
7232	Negative	CD8+	DMSO	Fresh PBMC	7+F+2+M-T+	0.0
7234	Negative	CD8+	DMSO	Fresh PBMC	7+F+2+M-T+	0.0
7236	Negative	CD8+	DMSO	Fresh PBMC	7+F+2+M-T+	0.0
1878	Negative	CD8+	PMA/Iono	Fresh PBMC	7+F+2+M-T+	0.31
1880	Negative	CD8+	PMA/Iono	Fresh PBMC	7+F+2+M-T+	1.26
1926	Negative	CD8+	PMA/Iono	Fresh PBMC	7+F+2+M-T+	0.6
7221	Negative	CD8+	PMA/Iono	Fresh PBMC	7+F+2+M-T+	0.09
7226	Negative	CD8+	PMA/Iono	Fresh PBMC	7+F+2+M-T+	0.1
7229	Negative	CD8+	PMA/Iono	Fresh PBMC	7+F+2+M-T+	0.0
7232	Negative	CD8+	PMA/Iono	Fresh PBMC	7+F+2+M-T+	0.24
7234	Negative	CD8+	PMA/Iono	Fresh PBMC	7+F+2+M-T+	0.17
7236	Negative	CD8+	PMA/Iono	Fresh PBMC	7+F+2+M-T+	1.28
1878	Negative	CD8+	SEB	Fresh PBMC	7+F+2+M-T+	0.14
1880	Negative	CD8+	SEB	Fresh PBMC	7+F+2+M-T+	0.15
1926	Negative	CD8+	SEB	Fresh PBMC	7+F+2+M-T+	0.0
7221	Negative	CD8+	SEB	Fresh PBMC	7+F+2+M-T+	0.08
7226	Negative	CD8+	SEB	Fresh PBMC	7+F+2+M-T+	0.0
7229	Negative	CD8+	SEB	Fresh PBMC	7+F+2+M-T+	0.0
7232	Negative	CD8+	SEB	Fresh PBMC	7+F+2+M-T+	0.05
7234	Negative	CD8+	SEB	Fresh PBMC	7+F+2+M-T+	0.07
7236	Negative	CD8+	SEB	Fresh PBMC	7+F+2+M-T+	0.03
1878	Negative	CD8+	CEF	Fresh GALT	7+F+2+M-T+	0.0
1880	Negative	CD8+	CEF	Fresh GALT	7+F+2+M-T+	0.0
7221	Negative	CD8+	CEF	Fresh GALT	7+F+2+M-T+	0.0
7226	Negative	CD8+	CEF	Fresh GALT	7+F+2+M-T+	0.0
7229	Negative	CD8+	CEF	Fresh GALT	7+F+2+M-T+	0.0
7232	Negative	CD8+	CEF	Fresh GALT	7+F+2+M-T+	0.15
7234	Negative	CD8+	CEF	Fresh GALT	7+F+2+M-T+	0.0
7236	Negative	CD8+	CEF	Fresh GALT	7+F+2+M-T+	0.34
1878	Negative	CD8+	DMSO	Fresh GALT	7+F+2+M-T+	0.0
1880	Negative	CD8+	DMSO	Fresh GALT	7+F+2+M-T+	0.01
1926	Negative	CD8+	DMSO	Fresh GALT	7+F+2+M-T+	0.0
7221	Negative	CD8+	DMSO	Fresh GALT	7+F+2+M-T+	0.02
7226	Negative	CD8+	DMSO	Fresh GALT	7+F+2+M-T+	0.0
7229	Negative	CD8+	DMSO	Fresh GALT	7+F+2+M-T+	0.0
7232	Negative	CD8+	DMSO	Fresh GALT	7+F+2+M-T+	0.02
7234	Negative	CD8+	DMSO	Fresh GALT	7+F+2+M-T+	0.0
7236	Negative	CD8+	DMSO	Fresh GALT	7+F+2+M-T+	0.0
1878	Negative	CD8+	PMA/Iono	Fresh GALT	7+F+2+M-T+	2.67
1880	Negative	CD8+	PMA/Iono	Fresh GALT	7+F+2+M-T+	0.75
1926	Negative	CD8+	PMA/Iono	Fresh GALT	7+F+2+M-T+	0.0
7221	Negative	CD8+	PMA/Iono	Fresh GALT	7+F+2+M-T+	0.56
7226	Negative	CD8+	PMA/Iono	Fresh GALT	7+F+2+M-T+	0.63
7229	Negative	CD8+	PMA/Iono	Fresh GALT	7+F+2+M-T+	0.0
7232	Negative	CD8+	PMA/Iono	Fresh GALT	7+F+2+M-T+	1.23
7234	Negative	CD8+	PMA/Iono	Fresh GALT	7+F+2+M-T+	4.26
7236	Negative	CD8+	PMA/Iono	Fresh GALT	7+F+2+M-T+	5.69
1878	Negative	CD8+	SEB	Fresh GALT	7+F+2+M-T+	0.46
1880	Negative	CD8+	SEB	Fresh GALT	7+F+2+M-T+	0.23
1926	Negative	CD8+	SEB	Fresh GALT	7+F+2+M-T+	0.0
7221	Negative	CD8+	SEB	Fresh GALT	7+F+2+M-T+	1.74
7226	Negative	CD8+	SEB	Fresh GALT	7+F+2+M-T+	0.37
7229	Negative	CD8+	SEB	Fresh GALT	7+F+2+M-T+	0.0
7232	Negative	CD8+	SEB	Fresh GALT	7+F+2+M-T+	2.09
7234	Negative	CD8+	SEB	Fresh GALT	7+F+2+M-T+	3.3
7236	Negative	CD8+	SEB	Fresh GALT	7+F+2+M-T+	1.36
1247	Positive	CD4+	DMSO	Frozen PBMC	7+F+2+M-T+	0.0
1517	Positive	CD4+	DMSO	Frozen PBMC	7+F+2+M-T+	0.0
1531	Positive	CD4+	DMSO	Frozen PBMC	7+F+2+M-T+	0.0
1651	Positive	CD4+	DMSO	Frozen PBMC	7+F+2+M-T+	0.01
1728	Positive	CD4+	DMSO	Frozen PBMC	7+F+2+M-T+	0.0
1740	Positive	CD4+	DMSO	Frozen PBMC	7+F+2+M-T+	0.0
1788	Positive	CD4+	DMSO	Frozen PBMC	7+F+2+M-T+	0.0
3641	Positive	CD4+	DMSO	Frozen PBMC	7+F+2+M-T+	0.0
4014	Positive	CD4+	DMSO	Frozen PBMC	7+F+2+M-T+	0.0
1247	Positive	CD4+	Gag	Frozen PBMC	7+F+2+M-T+	0.0
1517	Positive	CD4+	Gag	Frozen PBMC	7+F+2+M-T+	0.0
1531	Positive	CD4+	Gag	Frozen PBMC	7+F+2+M-T+	0.0
1651	Positive	CD4+	Gag	Frozen PBMC	7+F+2+M-T+	0.0
1728	Positive	CD4+	Gag	Frozen PBMC	7+F+2+M-T+	0.0
1740	Positive	CD4+	Gag	Frozen PBMC	7+F+2+M-T+	0.0
1788	Positive	CD4+	Gag	Frozen PBMC	7+F+2+M-T+	0.0
3641	Positive	CD4+	Gag	Frozen PBMC	7+F+2+M-T+	0.0
4014	Positive	CD4+	Gag	Frozen PBMC	7+F+2+M-T+	0.0
1247	Positive	CD4+	PMA/Iono	Frozen PBMC	7+F+2+M-T+	0.22
1517	Positive	CD4+	PMA/Iono	Frozen PBMC	7+F+2+M-T+	0.06
1531	Positive	CD4+	PMA/Iono	Frozen PBMC	7+F+2+M-T+	0.09
1728	Positive	CD4+	PMA/Iono	Frozen PBMC	7+F+2+M-T+	0.13
1740	Positive	CD4+	PMA/Iono	Frozen PBMC	7+F+2+M-T+	0.1
1788	Positive	CD4+	PMA/Iono	Frozen PBMC	7+F+2+M-T+	0.05
3641	Positive	CD4+	PMA/Iono	Frozen PBMC	7+F+2+M-T+	0.06
4014	Positive	CD4+	PMA/Iono	Frozen PBMC	7+F+2+M-T+	0.13
1247	Positive	CD4+	SEB	Frozen PBMC	7+F+2+M-T+	1.04
1517	Positive	CD4+	SEB	Frozen PBMC	7+F+2+M-T+	0.07
1531	Positive	CD4+	SEB	Frozen PBMC	7+F+2+M-T+	0.56
1728	Positive	CD4+	SEB	Frozen PBMC	7+F+2+M-T+	0.12
1740	Positive	CD4+	SEB	Frozen PBMC	7+F+2+M-T+	0.07
1788	Positive	CD4+	SEB	Frozen PBMC	7+F+2+M-T+	0.25
3641	Positive	CD4+	SEB	Frozen PBMC	7+F+2+M-T+	0.03
4014	Positive	CD4+	SEB	Frozen PBMC	7+F+2+M-T+	0.07
1651	Positive	CD4+	DMSO	Frozen GALT Suspension	7+F+2+M-T+	0.04
1788	Positive	CD4+	DMSO	Frozen GALT Suspension	7+F+2+M-T+	0.0
1651	Positive	CD4+	Gag	Frozen GALT Suspension	7+F+2+M-T+	0.0
1788	Positive	CD4+	Gag	Frozen GALT Suspension	7+F+2+M-T+	0.0
1651	Positive	CD4+	PMA/Iono	Frozen GALT Suspension	7+F+2+M-T+	0.17
1788	Positive	CD4+	PMA/Iono	Frozen GALT Suspension	7+F+2+M-T+	0.65
1651	Positive	CD4+	SEB	Frozen GALT Suspension	7+F+2+M-T+	0.0
1788	Positive	CD4+	SEB	Frozen GALT Suspension	7+F+2+M-T+	0.88
1517	Positive	CD4+	DMSO	Frozen GALT Biopsies	7+F+2+M-T+	0.05
1651	Positive	CD4+	DMSO	Frozen GALT Biopsies	7+F+2+M-T+	0.0
1728	Positive	CD4+	DMSO	Frozen GALT Biopsies	7+F+2+M-T+	0.06
1740	Positive	CD4+	DMSO	Frozen GALT Biopsies	7+F+2+M-T+	0.03
1788	Positive	CD4+	DMSO	Frozen GALT Biopsies	7+F+2+M-T+	0.0
3641	Positive	CD4+	DMSO	Frozen GALT Biopsies	7+F+2+M-T+	0.04
4014	Positive	CD4+	DMSO	Frozen GALT Biopsies	7+F+2+M-T+	0.0
1517	Positive	CD4+	Gag	Frozen GALT Biopsies	7+F+2+M-T+	0.0
1651	Positive	CD4+	Gag	Frozen GALT Biopsies	7+F+2+M-T+	0.0
1728	Positive	CD4+	Gag	Frozen GALT Biopsies	7+F+2+M-T+	0.0
1740	Positive	CD4+	Gag	Frozen GALT Biopsies	7+F+2+M-T+	0.0
1788	Positive	CD4+	Gag	Frozen GALT Biopsies	7+F+2+M-T+	0.0
3641	Positive	CD4+	Gag	Frozen GALT Biopsies	7+F+2+M-T+	0.0
4014	Positive	CD4+	Gag	Frozen GALT Biopsies	7+F+2+M-T+	0.0
1517	Positive	CD4+	PMA/Iono	Frozen GALT Biopsies	7+F+2+M-T+	0.32
1651	Positive	CD4+	PMA/Iono	Frozen GALT Biopsies	7+F+2+M-T+	1.42
1728	Positive	CD4+	PMA/Iono	Frozen GALT Biopsies	7+F+2+M-T+	3.46
1740	Positive	CD4+	PMA/Iono	Frozen GALT Biopsies	7+F+2+M-T+	1.05
1788	Positive	CD4+	PMA/Iono	Frozen GALT Biopsies	7+F+2+M-T+	0.81
4014	Positive	CD4+	PMA/Iono	Frozen GALT Biopsies	7+F+2+M-T+	7.51
1517	Positive	CD4+	SEB	Frozen GALT Biopsies	7+F+2+M-T+	1.29
1651	Positive	CD4+	SEB	Frozen GALT Biopsies	7+F+2+M-T+	0.39
1728	Positive	CD4+	SEB	Frozen GALT Biopsies	7+F+2+M-T+	1.0
1740	Positive	CD4+	SEB	Frozen GALT Biopsies	7+F+2+M-T+	0.85
1788	Positive	CD4+	SEB	Frozen GALT Biopsies	7+F+2+M-T+	1.11
4014	Positive	CD4+	SEB	Frozen GALT Biopsies	7+F+2+M-T+	1.87
1247	Positive	CD4+	DMSO	Fresh PBMC	7+F+2+M-T+	0.0
1517	Positive	CD4+	DMSO	Fresh PBMC	7+F+2+M-T+	0.0
1531	Positive	CD4+	DMSO	Fresh PBMC	7+F+2+M-T+	0.0
1651	Positive	CD4+	DMSO	Fresh PBMC	7+F+2+M-T+	0.0
1728	Positive	CD4+	DMSO	Fresh PBMC	7+F+2+M-T+	0.0
1740	Positive	CD4+	DMSO	Fresh PBMC	7+F+2+M-T+	0.0
1788	Positive	CD4+	DMSO	Fresh PBMC	7+F+2+M-T+	0.0
3641	Positive	CD4+	DMSO	Fresh PBMC	7+F+2+M-T+	0.0
4014	Positive	CD4+	DMSO	Fresh PBMC	7+F+2+M-T+	0.0
1247	Positive	CD4+	Gag	Fresh PBMC	7+F+2+M-T+	0.0
1517	Positive	CD4+	Gag	Fresh PBMC	7+F+2+M-T+	0.0
1531	Positive	CD4+	Gag	Fresh PBMC	7+F+2+M-T+	0.0
1651	Positive	CD4+	Gag	Fresh PBMC	7+F+2+M-T+	0.0
1728	Positive	CD4+	Gag	Fresh PBMC	7+F+2+M-T+	0.0
1740	Positive	CD4+	Gag	Fresh PBMC	7+F+2+M-T+	0.0
1788	Positive	CD4+	Gag	Fresh PBMC	7+F+2+M-T+	0.0
3641	Positive	CD4+	Gag	Fresh PBMC	7+F+2+M-T+	0.0
4014	Positive	CD4+	Gag	Fresh PBMC	7+F+2+M-T+	0.0
1247	Positive	CD4+	PMA/Iono	Fresh PBMC	7+F+2+M-T+	0.0
1517	Positive	CD4+	PMA/Iono	Fresh PBMC	7+F+2+M-T+	0.32
1531	Positive	CD4+	PMA/Iono	Fresh PBMC	7+F+2+M-T+	0.1
1728	Positive	CD4+	PMA/Iono	Fresh PBMC	7+F+2+M-T+	0.14
1740	Positive	CD4+	PMA/Iono	Fresh PBMC	7+F+2+M-T+	0.81
1788	Positive	CD4+	PMA/Iono	Fresh PBMC	7+F+2+M-T+	0.0
3641	Positive	CD4+	PMA/Iono	Fresh PBMC	7+F+2+M-T+	0.19
4014	Positive	CD4+	PMA/Iono	Fresh PBMC	7+F+2+M-T+	0.0
1247	Positive	CD4+	SEB	Fresh PBMC	7+F+2+M-T+	0.55
1517	Positive	CD4+	SEB	Fresh PBMC	7+F+2+M-T+	0.09
1531	Positive	CD4+	SEB	Fresh PBMC	7+F+2+M-T+	0.4
1651	Positive	CD4+	SEB	Fresh PBMC	7+F+2+M-T+	0.33
1728	Positive	CD4+	SEB	Fresh PBMC	7+F+2+M-T+	0.06
1740	Positive	CD4+	SEB	Fresh PBMC	7+F+2+M-T+	0.16
1788	Positive	CD4+	SEB	Fresh PBMC	7+F+2+M-T+	0.14
3641	Positive	CD4+	SEB	Fresh PBMC	7+F+2+M-T+	0.11
4014	Positive	CD4+	SEB	Fresh PBMC	7+F+2+M-T+	0.05
1247	Positive	CD4+	DMSO	Fresh GALT	7+F+2+M-T+	0.12
1517	Positive	CD4+	DMSO	Fresh GALT	7+F+2+M-T+	0.01
1531	Positive	CD4+	DMSO	Fresh GALT	7+F+2+M-T+	0.0
1651	Positive	CD4+	DMSO	Fresh GALT	7+F+2+M-T+	0.0
1728	Positive	CD4+	DMSO	Fresh GALT	7+F+2+M-T+	0.04
1740	Positive	CD4+	DMSO	Fresh GALT	7+F+2+M-T+	0.0
1788	Positive	CD4+	DMSO	Fresh GALT	7+F+2+M-T+	0.02
3641	Positive	CD4+	DMSO	Fresh GALT	7+F+2+M-T+	0.0
4014	Positive	CD4+	DMSO	Fresh GALT	7+F+2+M-T+	0.01
1247	Positive	CD4+	Gag	Fresh GALT	7+F+2+M-T+	0.0
1517	Positive	CD4+	Gag	Fresh GALT	7+F+2+M-T+	0.0
1531	Positive	CD4+	Gag	Fresh GALT	7+F+2+M-T+	0.0
1651	Positive	CD4+	Gag	Fresh GALT	7+F+2+M-T+	0.0
1728	Positive	CD4+	Gag	Fresh GALT	7+F+2+M-T+	0.0
1740	Positive	CD4+	Gag	Fresh GALT	7+F+2+M-T+	0.0
1788	Positive	CD4+	Gag	Fresh GALT	7+F+2+M-T+	0.0
3641	Positive	CD4+	Gag	Fresh GALT	7+F+2+M-T+	0.0
4014	Positive	CD4+	Gag	Fresh GALT	7+F+2+M-T+	0.0
1247	Positive	CD4+	PMA/Iono	Fresh GALT	7+F+2+M-T+	0.62
1517	Positive	CD4+	PMA/Iono	Fresh GALT	7+F+2+M-T+	0.0
1531	Positive	CD4+	PMA/Iono	Fresh GALT	7+F+2+M-T+	0.0
1651	Positive	CD4+	PMA/Iono	Fresh GALT	7+F+2+M-T+	0.0
1728	Positive	CD4+	PMA/Iono	Fresh GALT	7+F+2+M-T+	3.3
1740	Positive	CD4+	PMA/Iono	Fresh GALT	7+F+2+M-T+	2.96
1788	Positive	CD4+	PMA/Iono	Fresh GALT	7+F+2+M-T+	0.58
3641	Positive	CD4+	PMA/Iono	Fresh GALT	7+F+2+M-T+	3.65
4014	Positive	CD4+	PMA/Iono	Fresh GALT	7+F+2+M-T+	0.93
1247	Positive	CD4+	SEB	Fresh GALT	7+F+2+M-T+	1.82
1517	Positive	CD4+	SEB	Fresh GALT	7+F+2+M-T+	0.0
1651	Positive	CD4+	SEB	Fresh GALT	7+F+2+M-T+	0.0
1728	Positive	CD4+	SEB	Fresh GALT	7+F+2+M-T+	0.93
1740	Positive	CD4+	SEB	Fresh GALT	7+F+2+M-T+	0.97
1788	Positive	CD4+	SEB	Fresh GALT	7+F+2+M-T+	1.71
3641	Positive	CD4+	SEB	Fresh GALT	7+F+2+M-T+	2.91
4014	Positive	CD4+	SEB	Fresh GALT	7+F+2+M-T+	1.17
1247	Positive	CD8+	DMSO	Frozen PBMC	7+F+2+M-T+	0.0
1517	Positive	CD8+	DMSO	Frozen PBMC	7+F+2+M-T+	0.0
1531	Positive	CD8+	DMSO	Frozen PBMC	7+F+2+M-T+	0.0
1651	Positive	CD8+	DMSO	Frozen PBMC	7+F+2+M-T+	0.0
1728	Positive	CD8+	DMSO	Frozen PBMC	7+F+2+M-T+	0.0
1740	Positive	CD8+	DMSO	Frozen PBMC	7+F+2+M-T+	0.0
1788	Positive	CD8+	DMSO	Frozen PBMC	7+F+2+M-T+	0.0
3641	Positive	CD8+	DMSO	Frozen PBMC	7+F+2+M-T+	0.0
4014	Positive	CD8+	DMSO	Frozen PBMC	7+F+2+M-T+	0.0
1247	Positive	CD8+	Gag	Frozen PBMC	7+F+2+M-T+	0.0
1517	Positive	CD8+	Gag	Frozen PBMC	7+F+2+M-T+	0.0
1531	Positive	CD8+	Gag	Frozen PBMC	7+F+2+M-T+	0.0
1651	Positive	CD8+	Gag	Frozen PBMC	7+F+2+M-T+	0.0
1728	Positive	CD8+	Gag	Frozen PBMC	7+F+2+M-T+	0.0
1740	Positive	CD8+	Gag	Frozen PBMC	7+F+2+M-T+	0.0
1788	Positive	CD8+	Gag	Frozen PBMC	7+F+2+M-T+	0.0
3641	Positive	CD8+	Gag	Frozen PBMC	7+F+2+M-T+	0.0
4014	Positive	CD8+	Gag	Frozen PBMC	7+F+2+M-T+	0.0
1247	Positive	CD8+	PMA/Iono	Frozen PBMC	7+F+2+M-T+	0.02
1517	Positive	CD8+	PMA/Iono	Frozen PBMC	7+F+2+M-T+	0.11
1531	Positive	CD8+	PMA/Iono	Frozen PBMC	7+F+2+M-T+	0.08
1728	Positive	CD8+	PMA/Iono	Frozen PBMC	7+F+2+M-T+	0.4
1740	Positive	CD8+	PMA/Iono	Frozen PBMC	7+F+2+M-T+	0.0
1788	Positive	CD8+	PMA/Iono	Frozen PBMC	7+F+2+M-T+	0.17
3641	Positive	CD8+	PMA/Iono	Frozen PBMC	7+F+2+M-T+	0.46
4014	Positive	CD8+	PMA/Iono	Frozen PBMC	7+F+2+M-T+	0.24
1247	Positive	CD8+	SEB	Frozen PBMC	7+F+2+M-T+	0.02
1517	Positive	CD8+	SEB	Frozen PBMC	7+F+2+M-T+	0.06
1531	Positive	CD8+	SEB	Frozen PBMC	7+F+2+M-T+	0.07
1728	Positive	CD8+	SEB	Frozen PBMC	7+F+2+M-T+	0.11
1740	Positive	CD8+	SEB	Frozen PBMC	7+F+2+M-T+	0.0
1788	Positive	CD8+	SEB	Frozen PBMC	7+F+2+M-T+	0.21
3641	Positive	CD8+	SEB	Frozen PBMC	7+F+2+M-T+	0.03
4014	Positive	CD8+	SEB	Frozen PBMC	7+F+2+M-T+	0.17
1247	Positive	CD8+	DMSO	Frozen GALT Suspension	7+F+2+M-T+	0.0
1517	Positive	CD8+	DMSO	Frozen GALT Suspension	7+F+2+M-T+	0.0
1531	Positive	CD8+	DMSO	Frozen GALT Suspension	7+F+2+M-T+	0.0
1651	Positive	CD8+	DMSO	Frozen GALT Suspension	7+F+2+M-T+	0.0
1728	Positive	CD8+	DMSO	Frozen GALT Suspension	7+F+2+M-T+	0.01
1740	Positive	CD8+	DMSO	Frozen GALT Suspension	7+F+2+M-T+	0.0
1788	Positive	CD8+	DMSO	Frozen GALT Suspension	7+F+2+M-T+	0.0
4014	Positive	CD8+	DMSO	Frozen GALT Suspension	7+F+2+M-T+	0.0
1247	Positive	CD8+	Gag	Frozen GALT Suspension	7+F+2+M-T+	0.0
1517	Positive	CD8+	Gag	Frozen GALT Suspension	7+F+2+M-T+	0.0
1531	Positive	CD8+	Gag	Frozen GALT Suspension	7+F+2+M-T+	0.0
1651	Positive	CD8+	Gag	Frozen GALT Suspension	7+F+2+M-T+	0.0
1728	Positive	CD8+	Gag	Frozen GALT Suspension	7+F+2+M-T+	0.0
1740	Positive	CD8+	Gag	Frozen GALT Suspension	7+F+2+M-T+	0.0
1788	Positive	CD8+	Gag	Frozen GALT Suspension	7+F+2+M-T+	0.0
4014	Positive	CD8+	Gag	Frozen GALT Suspension	7+F+2+M-T+	0.0
1517	Positive	CD8+	PMA/Iono	Frozen GALT Suspension	7+F+2+M-T+	0.36
1531	Positive	CD8+	PMA/Iono	Frozen GALT Suspension	7+F+2+M-T+	0.0
1651	Positive	CD8+	PMA/Iono	Frozen GALT Suspension	7+F+2+M-T+	0.22
1788	Positive	CD8+	PMA/Iono	Frozen GALT Suspension	7+F+2+M-T+	0.17
4014	Positive	CD8+	PMA/Iono	Frozen GALT Suspension	7+F+2+M-T+	0.0
1517	Positive	CD8+	SEB	Frozen GALT Suspension	7+F+2+M-T+	0.51
1531	Positive	CD8+	SEB	Frozen GALT Suspension	7+F+2+M-T+	0.0
1651	Positive	CD8+	SEB	Frozen GALT Suspension	7+F+2+M-T+	0.68
1788	Positive	CD8+	SEB	Frozen GALT Suspension	7+F+2+M-T+	0.07
4014	Positive	CD8+	SEB	Frozen GALT Suspension	7+F+2+M-T+	0.31
1247	Positive	CD8+	DMSO	Frozen GALT Biopsies	7+F+2+M-T+	0.0
1517	Positive	CD8+	DMSO	Frozen GALT Biopsies	7+F+2+M-T+	0.0
1531	Positive	CD8+	DMSO	Frozen GALT Biopsies	7+F+2+M-T+	0.0
1651	Positive	CD8+	DMSO	Frozen GALT Biopsies	7+F+2+M-T+	0.0
1728	Positive	CD8+	DMSO	Frozen GALT Biopsies	7+F+2+M-T+	0.0
1740	Positive	CD8+	DMSO	Frozen GALT Biopsies	7+F+2+M-T+	0.0
1788	Positive	CD8+	DMSO	Frozen GALT Biopsies	7+F+2+M-T+	0.0
3641	Positive	CD8+	DMSO	Frozen GALT Biopsies	7+F+2+M-T+	0.0
4014	Positive	CD8+	DMSO	Frozen GALT Biopsies	7+F+2+M-T+	0.0
1247	Positive	CD8+	Gag	Frozen GALT Biopsies	7+F+2+M-T+	0.0
1517	Positive	CD8+	Gag	Frozen GALT Biopsies	7+F+2+M-T+	0.0
1531	Positive	CD8+	Gag	Frozen GALT Biopsies	7+F+2+M-T+	0.0
1651	Positive	CD8+	Gag	Frozen GALT Biopsies	7+F+2+M-T+	0.0
1728	Positive	CD8+	Gag	Frozen GALT Biopsies	7+F+2+M-T+	0.0
1740	Positive	CD8+	Gag	Frozen GALT Biopsies	7+F+2+M-T+	0.0
1788	Positive	CD8+	Gag	Frozen GALT Biopsies	7+F+2+M-T+	0.0
3641	Positive	CD8+	Gag	Frozen GALT Biopsies	7+F+2+M-T+	0.0
4014	Positive	CD8+	Gag	Frozen GALT Biopsies	7+F+2+M-T+	0.0
1247	Positive	CD8+	PMA/Iono	Frozen GALT Biopsies	7+F+2+M-T+	0.0
1517	Positive	CD8+	PMA/Iono	Frozen GALT Biopsies	7+F+2+M-T+	0.15
1531	Positive	CD8+	PMA/Iono	Frozen GALT Biopsies	7+F+2+M-T+	0.0
1651	Positive	CD8+	PMA/Iono	Frozen GALT Biopsies	7+F+2+M-T+	0.34
1728	Positive	CD8+	PMA/Iono	Frozen GALT Biopsies	7+F+2+M-T+	0.21
1740	Positive	CD8+	PMA/Iono	Frozen GALT Biopsies	7+F+2+M-T+	0.43
1788	Positive	CD8+	PMA/Iono	Frozen GALT Biopsies	7+F+2+M-T+	0.0
4014	Positive	CD8+	PMA/Iono	Frozen GALT Biopsies	7+F+2+M-T+	0.0
1247	Positive	CD8+	SEB	Frozen GALT Biopsies	7+F+2+M-T+	0.0
1517	Positive	CD8+	SEB	Frozen GALT Biopsies	7+F+2+M-T+	0.12
1531	Positive	CD8+	SEB	Frozen GALT Biopsies	7+F+2+M-T+	0.0
1651	Positive	CD8+	SEB	Frozen GALT Biopsies	7+F+2+M-T+	0.29
1728	Positive	CD8+	SEB	Frozen GALT Biopsies	7+F+2+M-T+	0.11
1740	Positive	CD8+	SEB	Frozen GALT Biopsies	7+F+2+M-T+	0.22
1788	Positive	CD8+	SEB	Frozen GALT Biopsies	7+F+2+M-T+	0.0
4014	Positive	CD8+	SEB	Frozen GALT Biopsies	7+F+2+M-T+	0.0
1247	Positive	CD8+	DMSO	Fresh PBMC	7+F+2+M-T+	0.0
1517	Positive	CD8+	DMSO	Fresh PBMC	7+F+2+M-T+	0.0
1531	Positive	CD8+	DMSO	Fresh PBMC	7+F+2+M-T+	0.0
1651	Positive	CD8+	DMSO	Fresh PBMC	7+F+2+M-T+	0.0
1728	Positive	CD8+	DMSO	Fresh PBMC	7+F+2+M-T+	0.0
1740	Positive	CD8+	DMSO	Fresh PBMC	7+F+2+M-T+	0.0
1788	Positive	CD8+	DMSO	Fresh PBMC	7+F+2+M-T+	0.0
3641	Positive	CD8+	DMSO	Fresh PBMC	7+F+2+M-T+	0.0
4014	Positive	CD8+	DMSO	Fresh PBMC	7+F+2+M-T+	0.0
1247	Positive	CD8+	Gag	Fresh PBMC	7+F+2+M-T+	0.0
1517	Positive	CD8+	Gag	Fresh PBMC	7+F+2+M-T+	0.0
1531	Positive	CD8+	Gag	Fresh PBMC	7+F+2+M-T+	0.0
1651	Positive	CD8+	Gag	Fresh PBMC	7+F+2+M-T+	0.0
1728	Positive	CD8+	Gag	Fresh PBMC	7+F+2+M-T+	0.0
1740	Positive	CD8+	Gag	Fresh PBMC	7+F+2+M-T+	0.0
1788	Positive	CD8+	Gag	Fresh PBMC	7+F+2+M-T+	0.0
3641	Positive	CD8+	Gag	Fresh PBMC	7+F+2+M-T+	0.0
4014	Positive	CD8+	Gag	Fresh PBMC	7+F+2+M-T+	0.0
1247	Positive	CD8+	PMA/Iono	Fresh PBMC	7+F+2+M-T+	0.04
1517	Positive	CD8+	PMA/Iono	Fresh PBMC	7+F+2+M-T+	3.17
1531	Positive	CD8+	PMA/Iono	Fresh PBMC	7+F+2+M-T+	0.11
1728	Positive	CD8+	PMA/Iono	Fresh PBMC	7+F+2+M-T+	0.06
1740	Positive	CD8+	PMA/Iono	Fresh PBMC	7+F+2+M-T+	0.0
1788	Positive	CD8+	PMA/Iono	Fresh PBMC	7+F+2+M-T+	0.02
3641	Positive	CD8+	PMA/Iono	Fresh PBMC	7+F+2+M-T+	0.0
4014	Positive	CD8+	PMA/Iono	Fresh PBMC	7+F+2+M-T+	0.01
1247	Positive	CD8+	SEB	Fresh PBMC	7+F+2+M-T+	0.05
1517	Positive	CD8+	SEB	Fresh PBMC	7+F+2+M-T+	0.19
1531	Positive	CD8+	SEB	Fresh PBMC	7+F+2+M-T+	0.06
1651	Positive	CD8+	SEB	Fresh PBMC	7+F+2+M-T+	0.06
1728	Positive	CD8+	SEB	Fresh PBMC	7+F+2+M-T+	0.05
1740	Positive	CD8+	SEB	Fresh PBMC	7+F+2+M-T+	0.0
1788	Positive	CD8+	SEB	Fresh PBMC	7+F+2+M-T+	0.21
3641	Positive	CD8+	SEB	Fresh PBMC	7+F+2+M-T+	0.06
4014	Positive	CD8+	SEB	Fresh PBMC	7+F+2+M-T+	0.08
1247	Positive	CD8+	DMSO	Fresh GALT	7+F+2+M-T+	0.0
1517	Positive	CD8+	DMSO	Fresh GALT	7+F+2+M-T+	0.0
1531	Positive	CD8+	DMSO	Fresh GALT	7+F+2+M-T+	0.0
1651	Positive	CD8+	DMSO	Fresh GALT	7+F+2+M-T+	0.01
1728	Positive	CD8+	DMSO	Fresh GALT	7+F+2+M-T+	0.0
1740	Positive	CD8+	DMSO	Fresh GALT	7+F+2+M-T+	0.0
1788	Positive	CD8+	DMSO	Fresh GALT	7+F+2+M-T+	0.0
3641	Positive	CD8+	DMSO	Fresh GALT	7+F+2+M-T+	0.0
4014	Positive	CD8+	DMSO	Fresh GALT	7+F+2+M-T+	0.0
1247	Positive	CD8+	Gag	Fresh GALT	7+F+2+M-T+	0.0
1517	Positive	CD8+	Gag	Fresh GALT	7+F+2+M-T+	0.0
1531	Positive	CD8+	Gag	Fresh GALT	7+F+2+M-T+	0.0
1651	Positive	CD8+	Gag	Fresh GALT	7+F+2+M-T+	0.0
1728	Positive	CD8+	Gag	Fresh GALT	7+F+2+M-T+	0.0
1740	Positive	CD8+	Gag	Fresh GALT	7+F+2+M-T+	0.0
1788	Positive	CD8+	Gag	Fresh GALT	7+F+2+M-T+	0.0
3641	Positive	CD8+	Gag	Fresh GALT	7+F+2+M-T+	0.0
4014	Positive	CD8+	Gag	Fresh GALT	7+F+2+M-T+	0.0
1247	Positive	CD8+	PMA/Iono	Fresh GALT	7+F+2+M-T+	0.0
1517	Positive	CD8+	PMA/Iono	Fresh GALT	7+F+2+M-T+	0.0
1531	Positive	CD8+	PMA/Iono	Fresh GALT	7+F+2+M-T+	0.1
1651	Positive	CD8+	PMA/Iono	Fresh GALT	7+F+2+M-T+	0.0
1728	Positive	CD8+	PMA/Iono	Fresh GALT	7+F+2+M-T+	0.74
1740	Positive	CD8+	PMA/Iono	Fresh GALT	7+F+2+M-T+	0.27
1788	Positive	CD8+	PMA/Iono	Fresh GALT	7+F+2+M-T+	0.32
3641	Positive	CD8+	PMA/Iono	Fresh GALT	7+F+2+M-T+	0.4
4014	Positive	CD8+	PMA/Iono	Fresh GALT	7+F+2+M-T+	0.0
1247	Positive	CD8+	SEB	Fresh GALT	7+F+2+M-T+	0.0
1517	Positive	CD8+	SEB	Fresh GALT	7+F+2+M-T+	0.0
1531	Positive	CD8+	SEB	Fresh GALT	7+F+2+M-T+	0.07
1651	Positive	CD8+	SEB	Fresh GALT	7+F+2+M-T+	0.24
1728	Positive	CD8+	SEB	Fresh GALT	7+F+2+M-T+	0.1
1740	Positive	CD8+	SEB	Fresh GALT	7+F+2+M-T+	0.12
1788	Positive	CD8+	SEB	Fresh GALT	7+F+2+M-T+	0.22
3641	Positive	CD8+	SEB	Fresh GALT	7+F+2+M-T+	0.68
4014	Positive	CD8+	SEB	Fresh GALT	7+F+2+M-T+	0.17
1878	Negative	CD4+	CEF	Frozen PBMC	7+F+2+M-T-	0.0
1880	Negative	CD4+	CEF	Frozen PBMC	7+F+2+M-T-	0.0
1926	Negative	CD4+	CEF	Frozen PBMC	7+F+2+M-T-	0.0
7221	Negative	CD4+	CEF	Frozen PBMC	7+F+2+M-T-	0.0
7226	Negative	CD4+	CEF	Frozen PBMC	7+F+2+M-T-	0.0
7229	Negative	CD4+	CEF	Frozen PBMC	7+F+2+M-T-	0.0
7232	Negative	CD4+	CEF	Frozen PBMC	7+F+2+M-T-	0.0
7234	Negative	CD4+	CEF	Frozen PBMC	7+F+2+M-T-	0.0
7236	Negative	CD4+	CEF	Frozen PBMC	7+F+2+M-T-	0.0
1878	Negative	CD4+	DMSO	Frozen PBMC	7+F+2+M-T-	0.0
1880	Negative	CD4+	DMSO	Frozen PBMC	7+F+2+M-T-	0.0
1926	Negative	CD4+	DMSO	Frozen PBMC	7+F+2+M-T-	0.0
7221	Negative	CD4+	DMSO	Frozen PBMC	7+F+2+M-T-	0.0
7226	Negative	CD4+	DMSO	Frozen PBMC	7+F+2+M-T-	0.0
7229	Negative	CD4+	DMSO	Frozen PBMC	7+F+2+M-T-	0.0
7232	Negative	CD4+	DMSO	Frozen PBMC	7+F+2+M-T-	0.0
7234	Negative	CD4+	DMSO	Frozen PBMC	7+F+2+M-T-	0.0
7236	Negative	CD4+	DMSO	Frozen PBMC	7+F+2+M-T-	0.0
1878	Negative	CD4+	PMA/Iono	Frozen PBMC	7+F+2+M-T-	0.0
1880	Negative	CD4+	PMA/Iono	Frozen PBMC	7+F+2+M-T-	0.0
1926	Negative	CD4+	PMA/Iono	Frozen PBMC	7+F+2+M-T-	0.0
7221	Negative	CD4+	PMA/Iono	Frozen PBMC	7+F+2+M-T-	0.0
7226	Negative	CD4+	PMA/Iono	Frozen PBMC	7+F+2+M-T-	0.0
7229	Negative	CD4+	PMA/Iono	Frozen PBMC	7+F+2+M-T-	0.0
7232	Negative	CD4+	PMA/Iono	Frozen PBMC	7+F+2+M-T-	0.0
7234	Negative	CD4+	PMA/Iono	Frozen PBMC	7+F+2+M-T-	0.0
7236	Negative	CD4+	PMA/Iono	Frozen PBMC	7+F+2+M-T-	0.0
1878	Negative	CD4+	SEB	Frozen PBMC	7+F+2+M-T-	0.0
1880	Negative	CD4+	SEB	Frozen PBMC	7+F+2+M-T-	0.0
1926	Negative	CD4+	SEB	Frozen PBMC	7+F+2+M-T-	0.0
7221	Negative	CD4+	SEB	Frozen PBMC	7+F+2+M-T-	0.0
7226	Negative	CD4+	SEB	Frozen PBMC	7+F+2+M-T-	0.0
7229	Negative	CD4+	SEB	Frozen PBMC	7+F+2+M-T-	0.0
7232	Negative	CD4+	SEB	Frozen PBMC	7+F+2+M-T-	0.0
7234	Negative	CD4+	SEB	Frozen PBMC	7+F+2+M-T-	0.0
7236	Negative	CD4+	SEB	Frozen PBMC	7+F+2+M-T-	0.0
1878	Negative	CD4+	CEF	Frozen GALT Suspension	7+F+2+M-T-	0.0
1880	Negative	CD4+	CEF	Frozen GALT Suspension	7+F+2+M-T-	0.0
7226	Negative	CD4+	CEF	Frozen GALT Suspension	7+F+2+M-T-	0.0
7236	Negative	CD4+	CEF	Frozen GALT Suspension	7+F+2+M-T-	0.0
1878	Negative	CD4+	DMSO	Frozen GALT Suspension	7+F+2+M-T-	0.0
1880	Negative	CD4+	DMSO	Frozen GALT Suspension	7+F+2+M-T-	0.0
7226	Negative	CD4+	DMSO	Frozen GALT Suspension	7+F+2+M-T-	0.0
7236	Negative	CD4+	DMSO	Frozen GALT Suspension	7+F+2+M-T-	0.02
1878	Negative	CD4+	PMA/Iono	Frozen GALT Suspension	7+F+2+M-T-	0.0
1880	Negative	CD4+	PMA/Iono	Frozen GALT Suspension	7+F+2+M-T-	0.0
7226	Negative	CD4+	PMA/Iono	Frozen GALT Suspension	7+F+2+M-T-	0.0
7236	Negative	CD4+	PMA/Iono	Frozen GALT Suspension	7+F+2+M-T-	0.08
1878	Negative	CD4+	SEB	Frozen GALT Suspension	7+F+2+M-T-	0.0
1880	Negative	CD4+	SEB	Frozen GALT Suspension	7+F+2+M-T-	0.0
7236	Negative	CD4+	SEB	Frozen GALT Suspension	7+F+2+M-T-	0.0
1878	Negative	CD4+	CEF	Frozen GALT Biopsies	7+F+2+M-T-	0.0
1880	Negative	CD4+	CEF	Frozen GALT Biopsies	7+F+2+M-T-	0.0
1926	Negative	CD4+	CEF	Frozen GALT Biopsies	7+F+2+M-T-	0.0
7226	Negative	CD4+	CEF	Frozen GALT Biopsies	7+F+2+M-T-	0.0
7229	Negative	CD4+	CEF	Frozen GALT Biopsies	7+F+2+M-T-	0.0
7234	Negative	CD4+	CEF	Frozen GALT Biopsies	7+F+2+M-T-	0.0
7236	Negative	CD4+	CEF	Frozen GALT Biopsies	7+F+2+M-T-	0.0
1878	Negative	CD4+	DMSO	Frozen GALT Biopsies	7+F+2+M-T-	0.0
1880	Negative	CD4+	DMSO	Frozen GALT Biopsies	7+F+2+M-T-	0.0
1926	Negative	CD4+	DMSO	Frozen GALT Biopsies	7+F+2+M-T-	0.0
7226	Negative	CD4+	DMSO	Frozen GALT Biopsies	7+F+2+M-T-	0.0
7229	Negative	CD4+	DMSO	Frozen GALT Biopsies	7+F+2+M-T-	0.0
7234	Negative	CD4+	DMSO	Frozen GALT Biopsies	7+F+2+M-T-	0.0
7236	Negative	CD4+	DMSO	Frozen GALT Biopsies	7+F+2+M-T-	0.0
1878	Negative	CD4+	PMA/Iono	Frozen GALT Biopsies	7+F+2+M-T-	0.14
1880	Negative	CD4+	PMA/Iono	Frozen GALT Biopsies	7+F+2+M-T-	0.0
1926	Negative	CD4+	PMA/Iono	Frozen GALT Biopsies	7+F+2+M-T-	0.0
7226	Negative	CD4+	PMA/Iono	Frozen GALT Biopsies	7+F+2+M-T-	0.0
7229	Negative	CD4+	PMA/Iono	Frozen GALT Biopsies	7+F+2+M-T-	0.0
7234	Negative	CD4+	PMA/Iono	Frozen GALT Biopsies	7+F+2+M-T-	0.0
7236	Negative	CD4+	PMA/Iono	Frozen GALT Biopsies	7+F+2+M-T-	0.05
1878	Negative	CD4+	SEB	Frozen GALT Biopsies	7+F+2+M-T-	0.0
1880	Negative	CD4+	SEB	Frozen GALT Biopsies	7+F+2+M-T-	0.0
1926	Negative	CD4+	SEB	Frozen GALT Biopsies	7+F+2+M-T-	0.0
7226	Negative	CD4+	SEB	Frozen GALT Biopsies	7+F+2+M-T-	0.0
7229	Negative	CD4+	SEB	Frozen GALT Biopsies	7+F+2+M-T-	0.0
7234	Negative	CD4+	SEB	Frozen GALT Biopsies	7+F+2+M-T-	0.0
7236	Negative	CD4+	SEB	Frozen GALT Biopsies	7+F+2+M-T-	0.0
1878	Negative	CD4+	CEF	Fresh PBMC	7+F+2+M-T-	0.0
1880	Negative	CD4+	CEF	Fresh PBMC	7+F+2+M-T-	0.0
1926	Negative	CD4+	CEF	Fresh PBMC	7+F+2+M-T-	0.0
7221	Negative	CD4+	CEF	Fresh PBMC	7+F+2+M-T-	0.0
7226	Negative	CD4+	CEF	Fresh PBMC	7+F+2+M-T-	0.0
7229	Negative	CD4+	CEF	Fresh PBMC	7+F+2+M-T-	0.0
7232	Negative	CD4+	CEF	Fresh PBMC	7+F+2+M-T-	0.0
7234	Negative	CD4+	CEF	Fresh PBMC	7+F+2+M-T-	0.0
7236	Negative	CD4+	CEF	Fresh PBMC	7+F+2+M-T-	0.0
1878	Negative	CD4+	DMSO	Fresh PBMC	7+F+2+M-T-	0.0
1880	Negative	CD4+	DMSO	Fresh PBMC	7+F+2+M-T-	0.0
1926	Negative	CD4+	DMSO	Fresh PBMC	7+F+2+M-T-	0.0
7221	Negative	CD4+	DMSO	Fresh PBMC	7+F+2+M-T-	0.0
7226	Negative	CD4+	DMSO	Fresh PBMC	7+F+2+M-T-	0.0
7229	Negative	CD4+	DMSO	Fresh PBMC	7+F+2+M-T-	0.0
7232	Negative	CD4+	DMSO	Fresh PBMC	7+F+2+M-T-	0.0
7234	Negative	CD4+	DMSO	Fresh PBMC	7+F+2+M-T-	0.0
7236	Negative	CD4+	DMSO	Fresh PBMC	7+F+2+M-T-	0.0
1878	Negative	CD4+	PMA/Iono	Fresh PBMC	7+F+2+M-T-	0.0
1880	Negative	CD4+	PMA/Iono	Fresh PBMC	7+F+2+M-T-	0.0
1926	Negative	CD4+	PMA/Iono	Fresh PBMC	7+F+2+M-T-	0.0
7221	Negative	CD4+	PMA/Iono	Fresh PBMC	7+F+2+M-T-	0.0
7226	Negative	CD4+	PMA/Iono	Fresh PBMC	7+F+2+M-T-	0.01
7229	Negative	CD4+	PMA/Iono	Fresh PBMC	7+F+2+M-T-	0.0
7232	Negative	CD4+	PMA/Iono	Fresh PBMC	7+F+2+M-T-	0.01
7234	Negative	CD4+	PMA/Iono	Fresh PBMC	7+F+2+M-T-	0.0
7236	Negative	CD4+	PMA/Iono	Fresh PBMC	7+F+2+M-T-	0.04
1878	Negative	CD4+	SEB	Fresh PBMC	7+F+2+M-T-	0.0
1880	Negative	CD4+	SEB	Fresh PBMC	7+F+2+M-T-	0.0
1926	Negative	CD4+	SEB	Fresh PBMC	7+F+2+M-T-	0.0
7221	Negative	CD4+	SEB	Fresh PBMC	7+F+2+M-T-	0.0
7226	Negative	CD4+	SEB	Fresh PBMC	7+F+2+M-T-	0.0
7229	Negative	CD4+	SEB	Fresh PBMC	7+F+2+M-T-	0.0
7232	Negative	CD4+	SEB	Fresh PBMC	7+F+2+M-T-	0.0
7234	Negative	CD4+	SEB	Fresh PBMC	7+F+2+M-T-	0.0
7236	Negative	CD4+	SEB	Fresh PBMC	7+F+2+M-T-	0.0
1878	Negative	CD4+	CEF	Fresh GALT	7+F+2+M-T-	0.0
1880	Negative	CD4+	CEF	Fresh GALT	7+F+2+M-T-	0.0
1926	Negative	CD4+	CEF	Fresh GALT	7+F+2+M-T-	0.0
7221	Negative	CD4+	CEF	Fresh GALT	7+F+2+M-T-	0.0
7226	Negative	CD4+	CEF	Fresh GALT	7+F+2+M-T-	0.0
7229	Negative	CD4+	CEF	Fresh GALT	7+F+2+M-T-	0.0
7232	Negative	CD4+	CEF	Fresh GALT	7+F+2+M-T-	0.0
7234	Negative	CD4+	CEF	Fresh GALT	7+F+2+M-T-	0.0
7236	Negative	CD4+	CEF	Fresh GALT	7+F+2+M-T-	0.0
1878	Negative	CD4+	DMSO	Fresh GALT	7+F+2+M-T-	0.01
1880	Negative	CD4+	DMSO	Fresh GALT	7+F+2+M-T-	0.0
1926	Negative	CD4+	DMSO	Fresh GALT	7+F+2+M-T-	0.03
7221	Negative	CD4+	DMSO	Fresh GALT	7+F+2+M-T-	0.0
7226	Negative	CD4+	DMSO	Fresh GALT	7+F+2+M-T-	0.0
7229	Negative	CD4+	DMSO	Fresh GALT	7+F+2+M-T-	0.0
7232	Negative	CD4+	DMSO	Fresh GALT	7+F+2+M-T-	0.0
7234	Negative	CD4+	DMSO	Fresh GALT	7+F+2+M-T-	0.0
7236	Negative	CD4+	DMSO	Fresh GALT	7+F+2+M-T-	0.01
1878	Negative	CD4+	PMA/Iono	Fresh GALT	7+F+2+M-T-	0.1
1880	Negative	CD4+	PMA/Iono	Fresh GALT	7+F+2+M-T-	0.1
1926	Negative	CD4+	PMA/Iono	Fresh GALT	7+F+2+M-T-	0.0
7221	Negative	CD4+	PMA/Iono	Fresh GALT	7+F+2+M-T-	0.0
7226	Negative	CD4+	PMA/Iono	Fresh GALT	7+F+2+M-T-	0.06
7229	Negative	CD4+	PMA/Iono	Fresh GALT	7+F+2+M-T-	0.0
7232	Negative	CD4+	PMA/Iono	Fresh GALT	7+F+2+M-T-	0.0
7234	Negative	CD4+	PMA/Iono	Fresh GALT	7+F+2+M-T-	0.0
7236	Negative	CD4+	PMA/Iono	Fresh GALT	7+F+2+M-T-	0.11
1878	Negative	CD4+	SEB	Fresh GALT	7+F+2+M-T-	0.0
1880	Negative	CD4+	SEB	Fresh GALT	7+F+2+M-T-	0.0
1926	Negative	CD4+	SEB	Fresh GALT	7+F+2+M-T-	0.0
7221	Negative	CD4+	SEB	Fresh GALT	7+F+2+M-T-	0.0
7226	Negative	CD4+	SEB	Fresh GALT	7+F+2+M-T-	0.0
7229	Negative	CD4+	SEB	Fresh GALT	7+F+2+M-T-	0.0
[truncated: 17,745 more rows]
