# Supplementary material for: Cryopreservation of human mucosal tissues
Source: PLoS One. 2018 Jul 30;13(7):e0200653. doi: 10.1371/journal.pone.0200653 (PMC6066204; doi:10.1371/journal.pone.0200653)
Supplement: S2 File — (ZIP) [file pone.0200653.s006.zip › data/clean/Shacklett-Ferre-proportions-T-cells.csv]

Ptid	HIV	Tissue	Stimulation	CellType	Percent
1247	Positive	Fresh	DMSO	CD3 of total	1.303023516237402
1247	Positive	Fresh	Gag	CD3 of total	1.1941847206385405
1247	Positive	Fresh	PI	CD3 of total	1.217476851851852
1247	Positive	Fresh	SEB	CD3 of total	1.1965277777777779
4014	Positive	Fresh	DMSO	CD3 of total	3.2939698492462313
4014	Positive	Fresh	Gag	CD3 of total	2.9943661971830986
4014	Positive	Fresh	PI	CD3 of total	2.2491509433962267
4014	Positive	Fresh	SEB	CD3 of total	2.2963106796116506
1517	Positive	Fresh	DMSO	CD3 of total	2.2570224719101124
1517	Positive	Fresh	Gag	CD3 of total	2.002857142857143
1517	Positive	Fresh	PI	CD3 of total	1.963483870967742
1517	Positive	Fresh	SEB	CD3 of total	2.4389349112426033
1531	Positive	Fresh	DMSO	CD3 of total	1.584285714285714
1531	Positive	Fresh	Gag	CD3 of total	1.2215079365079364
1531	Positive	Fresh	PI	CD3 of total	2.079238095238095
1531	Positive	Fresh	SEB	CD3 of total	1.3125242718446601
1651	Positive	Fresh	DMSO	CD3 of total	2.394017857142857
1651	Positive	Fresh	Gag	CD3 of total	2.707663551401869
1651	Positive	Fresh	PI	CD3 of total	3.9059782608695652
1651	Positive	Fresh	SEB	CD3 of total	3.6075490196078435
1788	Positive	Fresh	DMSO	CD3 of total	3.146220472440945
1788	Positive	Fresh	Gag	CD3 of total	1.637925925925926
1788	Positive	Fresh	PI	CD3 of total	1.7603947368421053
1788	Positive	Fresh	SEB	CD3 of total	2.6086290322580643
1728	Positive	Fresh	DMSO	CD3 of total	8.888650306748467
1728	Positive	Fresh	Gag	CD3 of total	7.828176795580111
1728	Positive	Fresh	PI	CD3 of total	9.217647058823529
1728	Positive	Fresh	SEB	CD3 of total	8.761336515513127
1740	Positive	Fresh	DMSO	CD3 of total	8.43252688172043
1740	Positive	Fresh	Gag	CD3 of total	7.2061624649859946
1740	Positive	Fresh	PI	CD3 of total	5.122178988326849
1740	Positive	Fresh	SEB	CD3 of total	5.776487252124646
3641	Positive	Fresh	DMSO	CD3 of total	5.2975
3641	Positive	Fresh	Gag	CD3 of total	4.879775280898876
3641	Positive	Fresh	PI	CD3 of total	3.9861538461538464
3641	Positive	Fresh	SEB	CD3 of total	3.837603305785124
1878	Negative	Fresh	CEF	CD3 of total	2.370021645021645
1878	Negative	Fresh	DMSO	CD3 of total	2.9810267857142856
1878	Negative	Fresh	PI	CD3 of total	3.0033557046979866
1878	Negative	Fresh	SEB	CD3 of total	2.953854389721627
1880	Negative	Fresh	CEF	CD3 of total	1.8715367965367966
1880	Negative	Fresh	DMSO	CD3 of total	2.216730769230769
1880	Negative	Fresh	PI	CD3 of total	2.0210526315789474
1880	Negative	Fresh	SEB	CD3 of total	1.0510948905109487
1926	Negative	Fresh	CEF	CD3 of total	0.3915395284327323
1926	Negative	Fresh	DMSO	CD3 of total	0.9645432692307693
1926	Negative	Fresh	PI	CD3 of total	0.8002372479240807
1926	Negative	Fresh	SEB	CD3 of total	0.8493317132442285
7221	Negative	Fresh	CEF	CD3 of total	1.918034825870647
7221	Negative	Fresh	DMSO	CD3 of total	2.29737876802097
7221	Negative	Fresh	PI	CD3 of total	2.0781763826606876
7221	Negative	Fresh	SEB	CD3 of total	2.009189189189189
7226	Negative	Fresh	CEF	CD3 of total	1.975675675675676
7226	Negative	Fresh	DMSO	CD3 of total	2.136605504587156
7226	Negative	Fresh	PI	CD3 of total	1.806216216216216
7226	Negative	Fresh	SEB	CD3 of total	1.775090909090909
7229	Negative	Fresh	CEF	CD3 of total	1.2993865030674847
7229	Negative	Fresh	DMSO	CD3 of total	1.4292838874680307
7229	Negative	Fresh	PI	CD3 of total	1.7018232819074335
7229	Negative	Fresh	SEB	CD3 of total	1.366836086404066
7232	Negative	Fresh	CEF	CD3 of total	1.0883620689655171
7232	Negative	Fresh	DMSO	CD3 of total	1.5700806451612905
7232	Negative	Fresh	PI	CD3 of total	1.7216132368148913
7232	Negative	Fresh	SEB	CD3 of total	0.9921985815602836
7234	Negative	Fresh	CEF	CD3 of total	1.9026269702276708
7234	Negative	Fresh	DMSO	CD3 of total	2.719212598425197
7234	Negative	Fresh	PI	CD3 of total	1.2468879668049793
7234	Negative	Fresh	SEB	CD3 of total	1.5652751423149904
7236	Negative	Fresh	CEF	CD3 of total	2.9394117647058824
7236	Negative	Fresh	DMSO	CD3 of total	3.1452620967741938
7236	Negative	Fresh	PI	CD3 of total	4.4334038054968286
7236	Negative	Fresh	SEB	CD3 of total	4.489180327868852
1517	Positive	Frozen Biopsy	DMSO	CD3 of total	1.82225988700565
1517	Positive	Frozen Biopsy	Gag	CD3 of total	1.713641133263379
1517	Positive	Frozen Biopsy	PI	CD3 of total	1.5198520345252775
1517	Positive	Frozen Biopsy	SEB	CD3 of total	1.3761958997722095
1517	Positive	Frozen Suspension	DMSO	CD3 of total	1.6213793103448275
1517	Positive	Frozen Suspension	Gag	CD3 of total	1.5682365826944142
1517	Positive	Frozen Suspension	PI	CD3 of total	1.502280912364946
1517	Positive	Frozen Suspension	SEB	CD3 of total	0.9961992136304063
1247	Positive	Frozen Biopsy	DMSO	CD3 of total	0.6242053789731051
1247	Positive	Frozen Biopsy	Gag	CD3 of total	0.5430952380952381
1247	Positive	Frozen Biopsy	PI	CD3 of total	0.5797202797202797
1247	Positive	Frozen Biopsy	SEB	CD3 of total	0.5322388059701493
1247	Positive	Frozen Suspension	DMSO	CD3 of total	0.5530318602261048
1247	Positive	Frozen Suspension	Gag	CD3 of total	0.6232905982905983
1531	Positive	Frozen Biopsy	DMSO	CD3 of total	0.7707692307692308
1531	Positive	Frozen Biopsy	Gag	CD3 of total	1.4118840579710146
1531	Positive	Frozen Biopsy	PI	CD3 of total	1.1489855072463768
1531	Positive	Frozen Biopsy	SEB	CD3 of total	1.2043609022556392
1531	Positive	Frozen Suspension	DMSO	CD3 of total	1.0162105263157895
1531	Positive	Frozen Suspension	Gag	CD3 of total	1.0491304347826087
1531	Positive	Frozen Suspension	PI	CD3 of total	1.000642398286938
1531	Positive	Frozen Suspension	SEB	CD3 of total	0.9813131313131314
1878	Negative	Frozen Biopsy	DMSO	CD3 of total	1.696283185840708
1878	Negative	Frozen Biopsy	CEF	CD3 of total	0.7704334365325077
1878	Negative	Frozen Biopsy	PI	CD3 of total	1.8397727272727273
1878	Negative	Frozen Biopsy	SEB	CD3 of total	0.5167493796526055
1878	Negative	Frozen Suspension	DMSO	CD3 of total	2.6794670846394983
1878	Negative	Frozen Suspension	CEF	CD3 of total	2.6549356223175966
1878	Negative	Frozen Suspension	PI	CD3 of total	2.198832116788321
1878	Negative	Frozen Suspension	SEB	CD3 of total	1.5114630467571644
1651	Positive	Frozen Biopsy	DMSO	CD3 of total	1.6591156462585035
1651	Positive	Frozen Biopsy	Gag	CD3 of total	2.4326797385620913
1651	Positive	Frozen Biopsy	PI	CD3 of total	2.475103448275862
1651	Positive	Frozen Biopsy	SEB	CD3 of total	2.4612
1651	Positive	Frozen Suspension	DMSO	CD3 of total	3.081329113924051
1651	Positive	Frozen Suspension	Gag	CD3 of total	2.7525316455696203
1651	Positive	Frozen Suspension	PI	CD3 of total	4.1172992700729925
1651	Positive	Frozen Suspension	SEB	CD3 of total	3.9390728476821195
1788	Positive	Frozen Biopsy	DMSO	CD3 of total	1.2007096774193549
1788	Positive	Frozen Biopsy	Gag	CD3 of total	1.2502564102564102
1788	Positive	Frozen Biopsy	PI	CD3 of total	1.3837908496732028
1788	Positive	Frozen Biopsy	SEB	CD3 of total	1.277516339869281
1788	Positive	Frozen Suspension	DMSO	CD3 of total	1.810802919708029
1788	Positive	Frozen Suspension	Gag	CD3 of total	1.6697810218978104
1788	Positive	Frozen Suspension	PI	CD3 of total	3.0133070866141733
1788	Positive	Frozen Suspension	SEB	CD3 of total	2.022898550724638
1728	Positive	Frozen Biopsy	DMSO	CD3 of total	4.195115681233933
1728	Positive	Frozen Biopsy	Gag	CD3 of total	3.5939240506329115
1728	Positive	Frozen Biopsy	PI	CD3 of total	3.118925831202046
1728	Positive	Frozen Biopsy	SEB	CD3 of total	3.848054919908467
1728	Positive	Frozen Suspension	DMSO	CD3 of total	2.842008639308855
1728	Positive	Frozen Suspension	Gag	CD3 of total	2.7040791100123607
1740	Positive	Frozen Biopsy	DMSO	CD3 of total	4.838852097130244
1740	Positive	Frozen Biopsy	Gag	CD3 of total	3.7347517730496453
1740	Positive	Frozen Biopsy	PI	CD3 of total	3.215658362989324
1740	Positive	Frozen Biopsy	SEB	CD3 of total	3.550872817955112
1740	Positive	Frozen Suspension	DMSO	CD3 of total	3.591106290672451
1740	Positive	Frozen Suspension	Gag	CD3 of total	2.260544217687075
1880	Negative	Frozen Biopsy	DMSO	CD3 of total	1.9111644657863147
1880	Negative	Frozen Biopsy	CEF	CD3 of total	1.739111111111111
1880	Negative	Frozen Biopsy	PI	CD3 of total	1.9291381668946648
1880	Negative	Frozen Biopsy	SEB	CD3 of total	1.737768817204301
1880	Negative	Frozen Suspension	DMSO	CD3 of total	1.9211009174311928
1880	Negative	Frozen Suspension	CEF	CD3 of total	2.0854054054054054
1880	Negative	Frozen Suspension	PI	CD3 of total	1.9414414414414414
1880	Negative	Frozen Suspension	SEB	CD3 of total	2.217289719626168
1926	Negative	Frozen Biopsy	DMSO	CD3 of total	0.8854054054054055
1926	Negative	Frozen Biopsy	CEF	CD3 of total	2.085944055944056
1926	Negative	Frozen Biopsy	PI	CD3 of total	2.675441176470588
1926	Negative	Frozen Biopsy	SEB	CD3 of total	1.123813559322034
1926	Negative	Frozen Suspension	DMSO	CD3 of total	1.979385964912281
1926	Negative	Frozen Suspension	CEF	CD3 of total	3.0355737704918035
1926	Negative	Frozen Suspension	PI	CD3 of total	1.5764356435643563
1926	Negative	Frozen Suspension	SEB	CD3 of total	1.151509433962264
3641	Positive	Frozen Biopsy	DMSO	CD3 of total	1.1876208897485494
3641	Positive	Frozen Biopsy	Gag	CD3 of total	2.255846422338569
4014	Positive	Frozen Biopsy	DMSO	CD3 of total	1.1438280166435506
4014	Positive	Frozen Biopsy	Gag	CD3 of total	2.010689655172414
4014	Positive	Frozen Biopsy	PI	CD3 of total	1.7389610389610388
4014	Positive	Frozen Biopsy	SEB	CD3 of total	0.9313546423135465
4014	Positive	Frozen Suspension	DMSO	CD3 of total	1.7242070116861434
4014	Positive	Frozen Suspension	Gag	CD3 of total	1.7936267071320182
4014	Positive	Frozen Suspension	PI	CD3 of total	1.4881670533642692
4014	Positive	Frozen Suspension	SEB	CD3 of total	2.81922480620155
7221	Negative	Frozen Biopsy	CEF	CD3 of total	0.698151001540832
7221	Negative	Frozen Biopsy	DMSO	CD3 of total	0.8105177993527508
7221	Negative	Frozen Biopsy	PI	CD3 of total	0.7095015576323987
7221	Negative	Frozen Biopsy	SEB	CD3 of total	0.6178623718887263
7221	Negative	Frozen Suspension	CEF	CD3 of total	0.3145491803278689
7221	Negative	Frozen Suspension	DMSO	CD3 of total	0.3778723404255319
7221	Negative	Frozen Suspension	PI	CD3 of total	0.2952789699570815
7221	Negative	Frozen Suspension	SEB	CD3 of total	0.2927565392354125
7226	Negative	Frozen Suspension	CEF	CD3 of total	1.8936893203883496
7226	Negative	Frozen Suspension	DMSO	CD3 of total	2.477007874015748
7226	Negative	Frozen Suspension	PI	CD3 of total	1.8824902723735408
7226	Negative	Frozen Suspension	SEB	CD3 of total	1.8640070921985816
7226	Negative	Frozen Biopsy	CEF	CD3 of total	2.4342565597667636
7226	Negative	Frozen Biopsy	DMSO	CD3 of total	1.8904090267983076
7226	Negative	Frozen Biopsy	PI	CD3 of total	1.9787965616045844
7226	Negative	Frozen Biopsy	SEB	CD3 of total	1.9573991031390137
7229	Negative	Frozen Biopsy	CEF	CD3 of total	0.8117103235747304
7229	Negative	Frozen Biopsy	DMSO	CD3 of total	0.7368501529051987
7229	Negative	Frozen Biopsy	PI	CD3 of total	0.9610894941634242
7229	Negative	Frozen Biopsy	SEB	CD3 of total	0.7082167832167833
7229	Negative	Frozen Suspension	CEF	CD3 of total	1.0783664459161149
7229	Negative	Frozen Suspension	DMSO	CD3 of total	1.3282474226804124
7229	Negative	Frozen Suspension	PI	CD3 of total	0.7587951807228915
7229	Negative	Frozen Suspension	SEB	CD3 of total	0.4719339622641509
7232	Negative	Frozen Biopsy	CEF	CD3 of total	0.5669306930693069
7232	Negative	Frozen Biopsy	DMSO	CD3 of total	0.2986717267552182
7232	Negative	Frozen Biopsy	PI	CD3 of total	0.7539094650205761
7232	Negative	Frozen Biopsy	SEB	CD3 of total	0.7147727272727272
7232	Negative	Frozen Suspension	CEF	CD3 of total	0.7802736602052451
7232	Negative	Frozen Suspension	DMSO	CD3 of total	0.864251968503937
7232	Negative	Frozen Suspension	PI	CD3 of total	0.6184027777777777
7232	Negative	Frozen Suspension	SEB	CD3 of total	0.6469072164948454
7234	Negative	Frozen Biopsy	CEF	CD3 of total	1.2536903039073806
7234	Negative	Frozen Biopsy	DMSO	CD3 of total	1.3674382716049382
7234	Negative	Frozen Biopsy	PI	CD3 of total	1.5983974358974358
7234	Negative	Frozen Biopsy	SEB	CD3 of total	1.0823338735818475
7234	Negative	Frozen Suspension	PI	CD3 of total	1.690625
7234	Negative	Frozen Suspension	SEB	CD3 of total	2.235569755058573
7236	Negative	Frozen Suspension	CEF	CD3 of total	2.701949152542373
7236	Negative	Frozen Suspension	DMSO	CD3 of total	2.2358196721311474
7236	Negative	Frozen Suspension	PI	CD3 of total	3.1132796780684107
7236	Negative	Frozen Suspension	SEB	CD3 of total	1.7648437499999998
7236	Negative	Frozen Biopsy	CEF	CD3 of total	6.948291925465838
7236	Negative	Frozen Biopsy	DMSO	CD3 of total	6.4656848306332835
7236	Negative	Frozen Biopsy	PI	CD3 of total	2.527529411764706
7236	Negative	Frozen Biopsy	SEB	CD3 of total	2.7184257602862254
1247	Positive	Fresh	DMSO	CD4 of CD3	20.960811275352352
1247	Positive	Fresh	Gag	CD4 of CD3	22.30497469683949
1247	Positive	Fresh	PI	CD4 of CD3	35.687803023101054
1247	Positive	Fresh	SEB	CD4 of CD3	19.897465660669376
4014	Positive	Fresh	DMSO	CD4 of CD3	60.381388253241795
4014	Positive	Fresh	Gag	CD4 of CD3	63.103077543340945
4014	Positive	Fresh	PI	CD4 of CD3	74.14957426282454
4014	Positive	Fresh	SEB	CD4 of CD3	58.785726365635036
1517	Positive	Fresh	DMSO	CD4 of CD3	33.88674548848787
1517	Positive	Fresh	Gag	CD4 of CD3	34.703399904897765
1517	Positive	Fresh	PI	CD4 of CD3	69.58993231254517
1517	Positive	Fresh	SEB	CD4 of CD3	35.501479935950314
1531	Positive	Fresh	DMSO	CD4 of CD3	7.05740907724677
1531	Positive	Fresh	Gag	CD4 of CD3	7.250990838801898
1531	Positive	Fresh	PI	CD4 of CD3	15.564309270795162
1531	Positive	Fresh	SEB	CD4 of CD3	6.043346401361047
1651	Positive	Fresh	DMSO	CD4 of CD3	7.198000969678888
1651	Positive	Fresh	Gag	CD4 of CD3	7.165539141239819
1651	Positive	Fresh	PI	CD4 of CD3	30.496730207318766
1651	Positive	Fresh	SEB	CD4 of CD3	7.299508112074355
1788	Positive	Fresh	DMSO	CD4 of CD3	26.623620391921314
1788	Positive	Fresh	Gag	CD4 of CD3	23.349312590448626
1788	Positive	Fresh	PI	CD4 of CD3	43.72524104940578
1788	Positive	Fresh	SEB	CD4 of CD3	26.15389371502767
1728	Positive	Fresh	DMSO	CD4 of CD3	19.453359561031164
1728	Positive	Fresh	Gag	CD4 of CD3	20.142564754040514
1728	Positive	Fresh	PI	CD4 of CD3	23.51627313337588
1728	Positive	Fresh	SEB	CD4 of CD3	20.103514028874965
1740	Positive	Fresh	DMSO	CD4 of CD3	27.00755522968536
1740	Positive	Fresh	Gag	CD4 of CD3	27.24869781543963
1740	Positive	Fresh	PI	CD4 of CD3	35.90853843816469
1740	Positive	Fresh	SEB	CD4 of CD3	24.33916924133196
3641	Positive	Fresh	DMSO	CD4 of CD3	52.10594620103822
3641	Positive	Fresh	Gag	CD4 of CD3	52.28336787167088
3641	Positive	Fresh	PI	CD4 of CD3	65.49594751061366
3641	Positive	Fresh	SEB	CD4 of CD3	47.410358565737056
1878	Negative	Fresh	CEF	CD4 of CD3	63.934426229508205
1878	Negative	Fresh	DMSO	CD4 of CD3	67.25570947210782
1878	Negative	Fresh	PI	CD4 of CD3	72.43202979515829
1878	Negative	Fresh	SEB	CD4 of CD3	60.32476711732937
1880	Negative	Fresh	CEF	CD4 of CD3	43.19666917249754
1880	Negative	Fresh	DMSO	CD4 of CD3	45.07243862236488
1880	Negative	Fresh	PI	CD4 of CD3	59.09722222222222
1880	Negative	Fresh	SEB	CD4 of CD3	39.155092592592595
1926	Negative	Fresh	CEF	CD4 of CD3	44.52709883103082
1926	Negative	Fresh	DMSO	CD4 of CD3	47.2398753894081
1926	Negative	Fresh	PI	CD4 of CD3	68.05514378891195
1926	Negative	Fresh	SEB	CD4 of CD3	44.43490701001431
7221	Negative	Fresh	CEF	CD4 of CD3	16.6396472342909
7221	Negative	Fresh	DMSO	CD4 of CD3	17.07456215414456
7221	Negative	Fresh	PI	CD4 of CD3	71.82622455585125
7221	Negative	Fresh	SEB	CD4 of CD3	16.68011837503363
7226	Negative	Fresh	CEF	CD4 of CD3	54.20884632922937
7226	Negative	Fresh	DMSO	CD4 of CD3	54.96586371248229
7226	Negative	Fresh	PI	CD4 of CD3	68.31263404658586
7226	Negative	Fresh	SEB	CD4 of CD3	53.753969066885176
7229	Negative	Fresh	CEF	CD4 of CD3	32.92728989612843
7229	Negative	Fresh	DMSO	CD4 of CD3	33.372103426679786
7229	Negative	Fresh	PI	CD4 of CD3	54.54920059337399
7229	Negative	Fresh	SEB	CD4 of CD3	33.42009854048526
7232	Negative	Fresh	CEF	CD4 of CD3	21.86930693069307
7232	Negative	Fresh	DMSO	CD4 of CD3	23.966305408598284
7232	Negative	Fresh	PI	CD4 of CD3	58.29529072561268
7232	Negative	Fresh	SEB	CD4 of CD3	19.43224752374145
7234	Negative	Fresh	CEF	CD4 of CD3	35.9259941089838
7234	Negative	Fresh	DMSO	CD4 of CD3	38.36798517403139
7234	Negative	Fresh	PI	CD4 of CD3	75.60732113144759
7234	Negative	Fresh	SEB	CD4 of CD3	32.743362831858406
7236	Negative	Fresh	CEF	CD4 of CD3	42.89573744246548
7236	Negative	Fresh	DMSO	CD4 of CD3	42.27108105509439
7236	Negative	Fresh	PI	CD4 of CD3	67.33428707677635
7236	Negative	Fresh	SEB	CD4 of CD3	44.700068166325835
1517	Positive	Frozen Biopsy	DMSO	CD4 of CD3	36.08234637564333
1517	Positive	Frozen Biopsy	Gag	CD4 of CD3	35.582634253873
1517	Positive	Frozen Biopsy	PI	CD4 of CD3	62.30731786467629
1517	Positive	Frozen Biopsy	SEB	CD4 of CD3	33.518166018372916
1517	Positive	Frozen Suspension	DMSO	CD4 of CD3	3.8352474124486036
1517	Positive	Frozen Suspension	Gag	CD4 of CD3	3.4851236206174043
1517	Positive	Frozen Suspension	PI	CD4 of CD3	0.3995525011986575
1517	Positive	Frozen Suspension	SEB	CD4 of CD3	3.1311669517168794
1247	Positive	Frozen Biopsy	DMSO	CD4 of CD3	22.09165687426557
1247	Positive	Frozen Biopsy	Gag	CD4 of CD3	19.68434896975011
1247	Positive	Frozen Biopsy	PI	CD4 of CD3	32.20747889022919
1247	Positive	Frozen Biopsy	SEB	CD4 of CD3	17.9472798653954
1247	Positive	Frozen Suspension	DMSO	CD4 of CD3	8.49284519606021
1247	Positive	Frozen Suspension	Gag	CD4 of CD3	10.507370586218718
1531	Positive	Frozen Biopsy	DMSO	CD4 of CD3	9.830339321357286
1531	Positive	Frozen Biopsy	Gag	CD4 of CD3	10.983370971053171
1531	Positive	Frozen Biopsy	PI	CD4 of CD3	18.390514631685168
1531	Positive	Frozen Biopsy	SEB	CD4 of CD3	10.85029341990261
1531	Positive	Frozen Suspension	DMSO	CD4 of CD3	10.213383053656514
1531	Positive	Frozen Suspension	Gag	CD4 of CD3	9.83008702859511
1531	Positive	Frozen Suspension	PI	CD4 of CD3	23.090092017975607
1531	Positive	Frozen Suspension	SEB	CD4 of CD3	10.42717447246526
1878	Negative	Frozen Biopsy	DMSO	CD4 of CD3	59.83931552587646
1878	Negative	Frozen Biopsy	CEF	CD4 of CD3	60.63893911995177
1878	Negative	Frozen Biopsy	PI	CD4 of CD3	45.138974675725756
1878	Negative	Frozen Biopsy	SEB	CD4 of CD3	48.403361344537814
1878	Negative	Frozen Suspension	DMSO	CD4 of CD3	8.31237203860778
1878	Negative	Frozen Suspension	CEF	CD4 of CD3	6.859575385278586
1878	Negative	Frozen Suspension	PI	CD4 of CD3	9.90572301155225
1878	Negative	Frozen Suspension	SEB	CD4 of CD3	11.186508332501747
1651	Positive	Frozen Biopsy	DMSO	CD4 of CD3	10.049612530239042
1651	Positive	Frozen Biopsy	Gag	CD4 of CD3	10.910800644814616
1651	Positive	Frozen Biopsy	PI	CD4 of CD3	6.453230794951099
1651	Positive	Frozen Biopsy	SEB	CD4 of CD3	10.504361016306408
1651	Positive	Frozen Suspension	DMSO	CD4 of CD3	5.182294341172846
1651	Positive	Frozen Suspension	Gag	CD4 of CD3	4.84479190618533
1651	Positive	Frozen Suspension	PI	CD4 of CD3	28.21281046678604
1651	Positive	Frozen Suspension	SEB	CD4 of CD3	5.341291190316073
1788	Positive	Frozen Biopsy	DMSO	CD4 of CD3	23.52909569609371
1788	Positive	Frozen Biopsy	Gag	CD4 of CD3	25.53322395406071
1788	Positive	Frozen Biopsy	PI	CD4 of CD3	16.97052711127905
1788	Positive	Frozen Biopsy	SEB	CD4 of CD3	25.71881714928886
1788	Positive	Frozen Suspension	DMSO	CD4 of CD3	11.988068365043535
1788	Positive	Frozen Suspension	Gag	CD4 of CD3	10.347088651862215
1788	Positive	Frozen Suspension	PI	CD4 of CD3	42.101962423894015
1788	Positive	Frozen Suspension	SEB	CD4 of CD3	10.570998710416966
1728	Positive	Frozen Biopsy	DMSO	CD4 of CD3	19.731601201053987
1728	Positive	Frozen Biopsy	Gag	CD4 of CD3	21.928712313327697
1728	Positive	Frozen Biopsy	PI	CD4 of CD3	34.259942599426
1728	Positive	Frozen Biopsy	SEB	CD4 of CD3	18.9581351094196
1728	Positive	Frozen Suspension	DMSO	CD4 of CD3	1.272941444693544
1728	Positive	Frozen Suspension	Gag	CD4 of CD3	1.3942219784238434
1740	Positive	Frozen Biopsy	DMSO	CD4 of CD3	14.854014598540147
1740	Positive	Frozen Biopsy	Gag	CD4 of CD3	13.659956956576783
1740	Positive	Frozen Biopsy	PI	CD4 of CD3	31.750774679061532
1740	Positive	Frozen Biopsy	SEB	CD4 of CD3	11.92499473277618
1740	Positive	Frozen Suspension	DMSO	CD4 of CD3	0.6161280579885231
1740	Positive	Frozen Suspension	Gag	CD4 of CD3	0.4012438559534557
1880	Negative	Frozen Biopsy	DMSO	CD4 of CD3	36.66457286432161
1880	Negative	Frozen Biopsy	CEF	CD4 of CD3	39.119601328903656
1880	Negative	Frozen Biopsy	PI	CD4 of CD3	56.0487874060417
1880	Negative	Frozen Biopsy	SEB	CD4 of CD3	38.60314022739578
1880	Negative	Frozen Suspension	DMSO	CD4 of CD3	30.271675687148463
1880	Negative	Frozen Suspension	CEF	CD4 of CD3	37.00103680663556
1880	Negative	Frozen Suspension	PI	CD4 of CD3	51.70765661252901
1880	Negative	Frozen Suspension	SEB	CD4 of CD3	34.98840885142255
1926	Negative	Frozen Biopsy	DMSO	CD4 of CD3	39.05168905168905
1926	Negative	Frozen Biopsy	CEF	CD4 of CD3	42.20724798015354
1926	Negative	Frozen Biopsy	PI	CD4 of CD3	64.23074808992469
1926	Negative	Frozen Biopsy	SEB	CD4 of CD3	42.43269738330442
1926	Negative	Frozen Suspension	DMSO	CD4 of CD3	1.236428096609794
1926	Negative	Frozen Suspension	CEF	CD4 of CD3	1.2015985310795485
1926	Negative	Frozen Suspension	PI	CD4 of CD3	0.3831176987815601
1926	Negative	Frozen Suspension	SEB	CD4 of CD3	2.8756349336391938
3641	Positive	Frozen Biopsy	DMSO	CD4 of CD3	41.123778501628664
3641	Positive	Frozen Biopsy	Gag	CD4 of CD3	46.48769921089277
4014	Positive	Frozen Biopsy	DMSO	CD4 of CD3	51.667272947738574
4014	Positive	Frozen Biopsy	Gag	CD4 of CD3	54.17023952438118
4014	Positive	Frozen Biopsy	PI	CD4 of CD3	75.34644427848312
4014	Positive	Frozen Biopsy	SEB	CD4 of CD3	50.36770714168982
4014	Positive	Frozen Suspension	DMSO	CD4 of CD3	2.4690162664601085
4014	Positive	Frozen Suspension	Gag	CD4 of CD3	2.4280879864636207
4014	Positive	Frozen Suspension	PI	CD4 of CD3	0.3585905830994699
4014	Positive	Frozen Suspension	SEB	CD4 of CD3	3.0576330840299164
7221	Negative	Frozen Biopsy	CEF	CD4 of CD3	18.62723460604723
7221	Negative	Frozen Biopsy	DMSO	CD4 of CD3	19.524855260531044
7221	Negative	Frozen Biopsy	PI	CD4 of CD3	77.58507135016465
7221	Negative	Frozen Biopsy	SEB	CD4 of CD3	22.440758293838865
7221	Negative	Frozen Suspension	CEF	CD4 of CD3	5.472312703583062
7221	Negative	Frozen Suspension	DMSO	CD4 of CD3	4.617117117117117
7221	Negative	Frozen Suspension	PI	CD4 of CD3	4.651162790697675
7221	Negative	Frozen Suspension	SEB	CD4 of CD3	4.4673539518900345
7226	Negative	Frozen Suspension	CEF	CD4 of CD3	8.587541655985644
7226	Negative	Frozen Suspension	DMSO	CD4 of CD3	11.424756818615297
7226	Negative	Frozen Suspension	PI	CD4 of CD3	69.01612236461348
7226	Negative	Frozen Suspension	SEB	CD4 of CD3	8.789118234566727
7226	Negative	Frozen Biopsy	CEF	CD4 of CD3	52.799568836457276
7226	Negative	Frozen Biopsy	DMSO	CD4 of CD3	52.615086174737
7226	Negative	Frozen Biopsy	PI	CD4 of CD3	68.41152620909354
7226	Negative	Frozen Biopsy	SEB	CD4 of CD3	52.172584956090105
7229	Negative	Frozen Biopsy	CEF	CD4 of CD3	40.48974943052392
7229	Negative	Frozen Biopsy	DMSO	CD4 of CD3	39.28200871550114
7229	Negative	Frozen Biopsy	PI	CD4 of CD3	50.93117408906883
7229	Negative	Frozen Biopsy	SEB	CD4 of CD3	34.287830165391256
7229	Negative	Frozen Suspension	CEF	CD4 of CD3	12.118730808597748
7229	Negative	Frozen Suspension	DMSO	CD4 of CD3	12.573734864948774
7229	Negative	Frozen Suspension	PI	CD4 of CD3	3.7789774531597335
7229	Negative	Frozen Suspension	SEB	CD4 of CD3	11.994002998500749
7232	Negative	Frozen Biopsy	CEF	CD4 of CD3	44.25427872860636
7232	Negative	Frozen Biopsy	DMSO	CD4 of CD3	42.058449809402795
7232	Negative	Frozen Biopsy	PI	CD4 of CD3	70.50582241630276
7232	Negative	Frozen Biopsy	SEB	CD4 of CD3	43.30286168521463
7232	Negative	Frozen Suspension	CEF	CD4 of CD3	3.638754932047348
7232	Negative	Frozen Suspension	DMSO	CD4 of CD3	4.518950437317784
7232	Negative	Frozen Suspension	PI	CD4 of CD3	3.00393037619315
7232	Negative	Frozen Suspension	SEB	CD4 of CD3	4.50199203187251
7234	Negative	Frozen Biopsy	CEF	CD4 of CD3	66.69744892069723
7234	Negative	Frozen Biopsy	DMSO	CD4 of CD3	65.42150998758605
7234	Negative	Frozen Biopsy	PI	CD4 of CD3	83.15620613595348
7234	Negative	Frozen Biopsy	SEB	CD4 of CD3	64.63012878107219
7234	Negative	Frozen Suspension	PI	CD4 of CD3	4.805914972273567
7234	Negative	Frozen Suspension	SEB	CD4 of CD3	16.477705792682926
7236	Negative	Frozen Suspension	CEF	CD4 of CD3	55.179876423172225
7236	Negative	Frozen Suspension	DMSO	CD4 of CD3	53.68258972760934
7236	Negative	Frozen Suspension	PI	CD4 of CD3	73.43436954695277
7236	Negative	Frozen Suspension	SEB	CD4 of CD3	52.26079807753115
7236	Negative	Frozen Biopsy	CEF	CD4 of CD3	20.218115180905983
7236	Negative	Frozen Biopsy	DMSO	CD4 of CD3	21.65960548494374
7236	Negative	Frozen Biopsy	PI	CD4 of CD3	67.52932414820332
7236	Negative	Frozen Biopsy	SEB	CD4 of CD3	14.431429323506187
1247	Positive	Fresh	DMSO	CD8 of CD3	61.833963561361294
1247	Positive	Fresh	Gag	CD8 of CD3	59.285782488303255
1247	Positive	Fresh	PI	CD8 of CD3	62.89571252020154
1247	Positive	Fresh	SEB	CD8 of CD3	61.656026310698394
4014	Positive	Fresh	DMSO	CD8 of CD3	23.69488939740656
4014	Positive	Fresh	Gag	CD8 of CD3	22.339067329659994
4014	Positive	Fresh	PI	CD8 of CD3	24.118115850845182
4014	Positive	Fresh	SEB	CD8 of CD3	23.017081007948587
1517	Positive	Fresh	DMSO	CD8 of CD3	29.468574984443062
1517	Positive	Fresh	Gag	CD8 of CD3	30.863647170708514
1517	Positive	Fresh	PI	CD8 of CD3	27.870145232305976
1517	Positive	Fresh	SEB	CD8 of CD3	30.069387160949102
1531	Positive	Fresh	DMSO	CD8 of CD3	75.7980162308386
1531	Positive	Fresh	Gag	CD8 of CD3	73.98479630953155
1531	Positive	Fresh	PI	CD8 of CD3	81.93019421033345
1531	Positive	Fresh	SEB	CD8 of CD3	81.0636881426141
1651	Positive	Fresh	DMSO	CD8 of CD3	63.91675679707605
1651	Positive	Fresh	Gag	CD8 of CD3	63.751208062957346
1651	Positive	Fresh	PI	CD8 of CD3	68.16474189508835
1651	Positive	Fresh	SEB	CD8 of CD3	65.15205043889448
1788	Positive	Fresh	DMSO	CD8 of CD3	50.18144505343244
1788	Positive	Fresh	Gag	CD8 of CD3	46.657923299565844
1788	Positive	Fresh	PI	CD8 of CD3	54.563121309514905
1788	Positive	Fresh	SEB	CD8 of CD3	49.88716109685597
1728	Positive	Fresh	DMSO	CD8 of CD3	67.83310901749664
1728	Positive	Fresh	Gag	CD8 of CD3	67.6617968805138
1728	Positive	Fresh	PI	CD8 of CD3	75.04786215698788
1728	Positive	Fresh	SEB	CD8 of CD3	66.2489784799782
1740	Positive	Fresh	DMSO	CD8 of CD3	60.64586056297618
1740	Positive	Fresh	Gag	CD8 of CD3	60.66236492264635
1740	Positive	Fresh	PI	CD8 of CD3	61.95685202066241
1740	Positive	Fresh	SEB	CD8 of CD3	60.79152567309107
3641	Positive	Fresh	DMSO	CD8 of CD3	25.188768286927797
3641	Positive	Fresh	Gag	CD8 of CD3	25.481617929234783
3641	Positive	Fresh	PI	CD8 of CD3	31.62871478193748
3641	Positive	Fresh	SEB	CD8 of CD3	26.95165284806719
1878	Negative	Fresh	CEF	CD8 of CD3	17.2108315448194
1878	Negative	Fresh	DMSO	CD8 of CD3	16.60426806439536
1878	Negative	Fresh	PI	CD8 of CD3	23.027932960893853
1878	Negative	Fresh	SEB	CD8 of CD3	19.718003552140345
1880	Negative	Fresh	CEF	CD8 of CD3	39.74440525067946
1880	Negative	Fresh	DMSO	CD8 of CD3	36.69211416673896
1880	Negative	Fresh	PI	CD8 of CD3	37.25115740740741
1880	Negative	Fresh	SEB	CD8 of CD3	33.88888888888889
1926	Negative	Fresh	CEF	CD8 of CD3	27.523910733262486
1926	Negative	Fresh	DMSO	CD8 of CD3	25.071651090342677
1926	Negative	Fresh	PI	CD8 of CD3	30.180847909872515
1926	Negative	Fresh	SEB	CD8 of CD3	28.526466380543635
7221	Negative	Fresh	CEF	CD8 of CD3	29.0707476817327
7221	Negative	Fresh	DMSO	CD8 of CD3	29.180215642649326
7221	Negative	Fresh	PI	CD8 of CD3	26.202977774581026
7221	Negative	Fresh	SEB	CD8 of CD3	27.502017756255043
7226	Negative	Fresh	CEF	CD8 of CD3	26.420428636570907
7226	Negative	Fresh	DMSO	CD8 of CD3	26.342908669328867
7226	Negative	Fresh	PI	CD8 of CD3	29.886777395381316
7226	Negative	Fresh	SEB	CD8 of CD3	26.492881286489812
7229	Negative	Fresh	CEF	CD8 of CD3	42.97450424929178
7229	Negative	Fresh	DMSO	CD8 of CD3	41.146998300080526
7229	Negative	Fresh	PI	CD8 of CD3	40.35767265534861
7229	Negative	Fresh	SEB	CD8 of CD3	43.08822162312912
7232	Negative	Fresh	CEF	CD8 of CD3	33.44158415841584
7232	Negative	Fresh	DMSO	CD8 of CD3	33.25799989727259
7232	Negative	Fresh	PI	CD8 of CD3	40.17299375300337
7232	Negative	Fresh	SEB	CD8 of CD3	36.30143980394159
7234	Negative	Fresh	CEF	CD8 of CD3	22.772459499263622
7234	Negative	Fresh	DMSO	CD8 of CD3	21.543985637342907
7234	Negative	Fresh	PI	CD8 of CD3	21.08153078202995
7234	Negative	Fresh	SEB	CD8 of CD3	22.426960843738637
7236	Negative	Fresh	CEF	CD8 of CD3	31.308785271162698
7236	Negative	Fresh	DMSO	CD8 of CD3	32.438062882599915
7236	Negative	Fresh	PI	CD8 of CD3	30.920362422508347
7236	Negative	Fresh	SEB	CD8 of CD3	30.777096114519427
1517	Positive	Frozen Biopsy	DMSO	CD8 of CD3	35.25144168165189
1517	Positive	Frozen Biopsy	Gag	CD8 of CD3	35.1846182107648
1517	Positive	Frozen Biopsy	PI	CD8 of CD3	36.88950186597436
1517	Positive	Frozen Biopsy	SEB	CD8 of CD3	35.84374741372176
1517	Positive	Frozen Suspension	DMSO	CD8 of CD3	31.95094286119382
1517	Positive	Frozen Suspension	Gag	CD8 of CD3	31.3800810169018
1517	Positive	Frozen Suspension	PI	CD8 of CD3	33.01102764903308
1517	Positive	Frozen Suspension	SEB	CD8 of CD3	31.7458229180371
1247	Positive	Frozen Biopsy	DMSO	CD8 of CD3	62.828045436741085
1247	Positive	Frozen Biopsy	Gag	CD8 of CD3	61.68347216133275
1247	Positive	Frozen Biopsy	PI	CD8 of CD3	64.17370325693607
1247	Positive	Frozen Biopsy	SEB	CD8 of CD3	62.5350532809871
1247	Positive	Frozen Suspension	DMSO	CD8 of CD3	61.3268909124698
1247	Positive	Frozen Suspension	Gag	CD8 of CD3	58.570449091532396
1531	Positive	Frozen Biopsy	DMSO	CD8 of CD3	74.9500998003992
1531	Positive	Frozen Biopsy	Gag	CD8 of CD3	79.02381441182509
1531	Positive	Frozen Biopsy	PI	CD8 of CD3	79.80575176589304
1531	Positive	Frozen Biopsy	SEB	CD8 of CD3	79.17342989137221
1531	Positive	Frozen Suspension	DMSO	CD8 of CD3	73.70002071680133
1531	Positive	Frozen Suspension	Gag	CD8 of CD3	73.34438458350601
1531	Positive	Frozen Suspension	PI	CD8 of CD3	74.41686282901776
1531	Positive	Frozen Suspension	SEB	CD8 of CD3	72.40349974266597
1878	Negative	Frozen Biopsy	DMSO	CD8 of CD3	24.890442404006677
1878	Negative	Frozen Biopsy	CEF	CD8 of CD3	24.110910186859556
1878	Negative	Frozen Biopsy	PI	CD8 of CD3	25.87399629400865
1878	Negative	Frozen Biopsy	SEB	CD8 of CD3	27.947178871548616
1878	Negative	Frozen Suspension	DMSO	CD8 of CD3	20.614214682655746
1878	Negative	Frozen Suspension	CEF	CD8 of CD3	21.30617523440026
1878	Negative	Frozen Suspension	PI	CD8 of CD3	23.376709600318684
1878	Negative	Frozen Suspension	SEB	CD8 of CD3	23.600439077936333
1651	Positive	Frozen Biopsy	DMSO	CD8 of CD3	60.711796301611386
1651	Positive	Frozen Biopsy	Gag	CD8 of CD3	65.55883933369157
1651	Positive	Frozen Biopsy	PI	CD8 of CD3	67.56666388029758
1651	Positive	Frozen Biopsy	SEB	CD8 of CD3	64.99268649439298
1651	Positive	Frozen Suspension	DMSO	CD8 of CD3	69.3971449111636
1651	Positive	Frozen Suspension	Gag	CD8 of CD3	67.85467923660612
1651	Positive	Frozen Suspension	PI	CD8 of CD3	69.7555267963196
1651	Positive	Frozen Suspension	SEB	CD8 of CD3	69.43006052454606
1788	Positive	Frozen Biopsy	DMSO	CD8 of CD3	45.150717317715326
1788	Positive	Frozen Biopsy	Gag	CD8 of CD3	46.180270713699755
1788	Positive	Frozen Biopsy	PI	CD8 of CD3	53.632155677309655
1788	Positive	Frozen Biopsy	SEB	CD8 of CD3	51.57065384221836
1788	Positive	Frozen Suspension	DMSO	CD8 of CD3	57.58223153821348
1788	Positive	Frozen Suspension	Gag	CD8 of CD3	59.512152474208776
1788	Positive	Frozen Suspension	PI	CD8 of CD3	56.259635736496904
1788	Positive	Frozen Suspension	SEB	CD8 of CD3	58.9518555667001
1728	Positive	Frozen Biopsy	DMSO	CD8 of CD3	60.254917580734116
1728	Positive	Frozen Biopsy	Gag	CD8 of CD3	56.91744153282615
1728	Positive	Frozen Biopsy	PI	CD8 of CD3	63.86223862238622
1728	Positive	Frozen Biopsy	SEB	CD8 of CD3	59.050903901046624
1728	Positive	Frozen Suspension	DMSO	CD8 of CD3	56.86438423832504
1728	Positive	Frozen Suspension	Gag	CD8 of CD3	55.17462058877308
1740	Positive	Frozen Biopsy	DMSO	CD8 of CD3	61.74726277372263
1740	Positive	Frozen Biopsy	Gag	CD8 of CD3	64.38156728699835
1740	Positive	Frozen Biopsy	PI	CD8 of CD3	67.05400619743249
1740	Positive	Frozen Biopsy	SEB	CD8 of CD3	64.77280707914882
1740	Positive	Frozen Suspension	DMSO	CD8 of CD3	65.20084566596195
1740	Positive	Frozen Suspension	Gag	CD8 of CD3	67.48921657137124
1880	Negative	Frozen Biopsy	DMSO	CD8 of CD3	38.253768844221106
1880	Negative	Frozen Biopsy	CEF	CD8 of CD3	39.86072067467416
1880	Negative	Frozen Biopsy	PI	CD8 of CD3	42.157140831087794
1880	Negative	Frozen Biopsy	SEB	CD8 of CD3	39.910279217263515
1880	Negative	Frozen Suspension	DMSO	CD8 of CD3	38.27867982595776
1880	Negative	Frozen Suspension	CEF	CD8 of CD3	41.55866597546225
1880	Negative	Frozen Suspension	PI	CD8 of CD3	46.39907192575406
1880	Negative	Frozen Suspension	SEB	CD8 of CD3	42.141201264488934
1926	Negative	Frozen Biopsy	DMSO	CD8 of CD3	34.49328449328449
1926	Negative	Frozen Biopsy	CEF	CD8 of CD3	32.81705722618928
1926	Negative	Frozen Biopsy	PI	CD8 of CD3	33.71901280712362
1926	Negative	Frozen Biopsy	SEB	CD8 of CD3	38.47371993062364
1926	Negative	Frozen Suspension	DMSO	CD8 of CD3	34.93020163970751
1926	Negative	Frozen Suspension	CEF	CD8 of CD3	33.960684776151645
1926	Negative	Frozen Suspension	PI	CD8 of CD3	43.47443788468786
1926	Negative	Frozen Suspension	SEB	CD8 of CD3	40.54563329510077
3641	Positive	Frozen Biopsy	DMSO	CD8 of CD3	34.9185667752443
3641	Positive	Frozen Biopsy	Gag	CD8 of CD3	30.713291041312086
4014	Positive	Frozen Biopsy	DMSO	CD8 of CD3	25.427428155692976
4014	Positive	Frozen Biopsy	Gag	CD8 of CD3	22.237466415137483
4014	Positive	Frozen Biopsy	PI	CD8 of CD3	22.288606754626173
4014	Positive	Frozen Biopsy	SEB	CD8 of CD3	23.909135479653536
4014	Positive	Frozen Suspension	DMSO	CD8 of CD3	22.68590240123935
4014	Positive	Frozen Suspension	Gag	CD8 of CD3	22.99492385786802
4014	Positive	Frozen Suspension	PI	CD8 of CD3	23.666978484565014
4014	Positive	Frozen Suspension	SEB	CD8 of CD3	21.469423669159703
7221	Negative	Frozen Biopsy	CEF	CD8 of CD3	23.019201059368793
7221	Negative	Frozen Biopsy	DMSO	CD8 of CD3	23.47774006787782
7221	Negative	Frozen Biopsy	PI	CD8 of CD3	20.724478594950604
7221	Negative	Frozen Biopsy	SEB	CD8 of CD3	23.95734597156398
7221	Negative	Frozen Suspension	CEF	CD8 of CD3	19.022801302931597
7221	Negative	Frozen Suspension	DMSO	CD8 of CD3	18.58108108108108
7221	Negative	Frozen Suspension	PI	CD8 of CD3	18.8953488372093
7221	Negative	Frozen Suspension	SEB	CD8 of CD3	15.189003436426116
7226	Negative	Frozen Suspension	CEF	CD8 of CD3	24.754336494915833
7226	Negative	Frozen Suspension	DMSO	CD8 of CD3	27.662279865217116
7226	Negative	Frozen Suspension	PI	CD8 of CD3	26.44687887556842
7226	Negative	Frozen Suspension	SEB	CD8 of CD3	25.273470940740033
7226	Negative	Frozen Biopsy	CEF	CD8 of CD3	24.61824061321037
7226	Negative	Frozen Biopsy	DMSO	CD8 of CD3	25.106319480713275
7226	Negative	Frozen Biopsy	PI	CD8 of CD3	28.37387778743122
7226	Negative	Frozen Biopsy	SEB	CD8 of CD3	26.26956853760977
7229	Negative	Frozen Biopsy	CEF	CD8 of CD3	35.5542900531511
7229	Negative	Frozen Biopsy	DMSO	CD8 of CD3	32.06059348412534
7229	Negative	Frozen Biopsy	PI	CD8 of CD3	36.821862348178136
7229	Negative	Frozen Biopsy	SEB	CD8 of CD3	37.2747469760553
7229	Negative	Frozen Suspension	CEF	CD8 of CD3	34.75946775844422
7229	Negative	Frozen Suspension	DMSO	CD8 of CD3	35.113318845079164
7229	Negative	Frozen Suspension	PI	CD8 of CD3	26.452842172118135
7229	Negative	Frozen Suspension	SEB	CD8 of CD3	33.483258370814596
7232	Negative	Frozen Biopsy	CEF	CD8 of CD3	24.484806147397833
7232	Negative	Frozen Biopsy	DMSO	CD8 of CD3	22.87166454891995
7232	Negative	Frozen Biopsy	PI	CD8 of CD3	27.52911208151383
7232	Negative	Frozen Biopsy	SEB	CD8 of CD3	27.404610492845787
7232	Negative	Frozen Suspension	CEF	CD8 of CD3	27.72175946222417
7232	Negative	Frozen Suspension	DMSO	CD8 of CD3	28.972303206997086
7232	Negative	Frozen Suspension	PI	CD8 of CD3	27.31611454239192
7232	Negative	Frozen Suspension	SEB	CD8 of CD3	27.649402390438247
7234	Negative	Frozen Biopsy	CEF	CD8 of CD3	15.375735888260417
7234	Negative	Frozen Biopsy	DMSO	CD8 of CD3	15.054734228642367
7234	Negative	Frozen Biopsy	PI	CD8 of CD3	14.44756366553038
7234	Negative	Frozen Biopsy	SEB	CD8 of CD3	15.678346810422283
7234	Negative	Frozen Suspension	PI	CD8 of CD3	19.593345656192238
7234	Negative	Frozen Suspension	SEB	CD8 of CD3	16.24904725609756
7236	Negative	Frozen Suspension	CEF	CD8 of CD3	26.622337923031083
7236	Negative	Frozen Suspension	DMSO	CD8 of CD3	26.54984052498442
7236	Negative	Frozen Suspension	PI	CD8 of CD3	24.248691268661542
7236	Negative	Frozen Suspension	SEB	CD8 of CD3	26.484538038322896
7236	Negative	Frozen Biopsy	CEF	CD8 of CD3	28.08679911502447
7236	Negative	Frozen Biopsy	DMSO	CD8 of CD3	28.18094847615143
7236	Negative	Frozen Biopsy	PI	CD8 of CD3	29.193818655743808
7236	Negative	Frozen Biopsy	SEB	CD8 of CD3	28.217952092655963
