# Supplementary material for: Cryopreservation of human mucosal tissues
Source: PLoS One. 2018 Jul 30;13(7):e0200653. doi: 10.1371/journal.pone.0200653 (PMC6066204; doi:10.1371/journal.pone.0200653)
Supplement: S2 File — (ZIP) [file pone.0200653.s006.zip › data/clean/Shacklett-Ferre-yield-and-viability.csv]

Ptid	Tissue	HIV	SampleDate	AssayDate	CellNumber	Viability
7221	Fresh GALT	Negative	8/19/2013	8/20/2013	12.5	98
7226	Fresh GALT	Negative	9/23/2013	9/24/2013	16	97
7229	Fresh GALT	Negative	9/30/2013	10/1/2013	11	94
7232	Fresh GALT	Negative	10/16/2013	10/17/2013	19	97
7234	Fresh GALT	Negative	10/21/2013	10/22/2013	7.6	91
7236	Fresh GALT	Negative	11/4/2013	11/5/2013	18	98
1926	Fresh GALT	Negative	10/31/2016	11/1/2016	9.1	90
1880	Fresh GALT	Negative	11/7/2016	11/8/2016	8.1	93
1878	Fresh GALT	Negative	11/7/2016	11/8/2016	12.6	93
1728	Fresh GALT	Positive	6/17/2013	6/18/2013	14	100
1740	Fresh GALT	Positive	6/17/2013	6/18/2013	14	100
3641	Fresh GALT	Positive	6/17/2013	6/18/2013	8.8	98
1247	Fresh GALT	Positive	6/24/2013	6/25/2013	14	96
4014	Fresh GALT	Positive	6/24/2013	6/25/2013	20	98
1517	Fresh GALT	Positive	7/15/2013	7/16/2013	18	96
1651	Fresh GALT	Positive	10/24/2016	10/25/2016	14.8	94
1788	Fresh GALT	Positive	10/24/2016	10/25/2016	11.4	92
1531	Fresh GALT	Positive	11/14/2016	11/15/2016	10.2	87
7221	Frozen GALT Suspension	Negative	8/19/2013	12/10/2013	7	88
7226	Frozen GALT Suspension	Negative	9/23/2013	12/10/2013	6.4	78
7229	Frozen GALT Suspension	Negative	9/30/2013	12/17/2013	5	93
7232	Frozen GALT Suspension	Negative	10/16/2013	12/17/2013	7	88
7234	Frozen GALT Suspension	Negative	10/21/2013	1/8/2014	2.2	91
7236	Frozen GALT Suspension	Negative	11/4/2013	1/8/2014	7.2	86
1926	Frozen GALT Suspension	Negative	10/31/2016	12/6/2016	7.3	83
1880	Frozen GALT Suspension	Negative	11/7/2016	12/6/2016	5.3	67
1878	Frozen GALT Suspension	Negative	11/7/2016	12/13/2016	6	77
1728	Frozen GALT Suspension	Positive	6/17/2013	8/26/2013	3.4	85
1740	Frozen GALT Suspension	Positive	6/17/2013	10/9/2013	2.2	53
3641	Frozen GALT Suspension	Positive	6/17/2013	NA	NA	NA
1247	Frozen GALT Suspension	Positive	6/24/2013	10/30/2013	4.2	75
4014	Frozen GALT Suspension	Positive	6/24/2013	11/13/2013	6	86
1517	Frozen GALT Suspension	Positive	7/15/2013	11/19/2013	9	79
1651	Frozen GALT Suspension	Positive	10/24/2016	11/29/2016	13.3	84
1788	Frozen GALT Suspension	Positive	10/24/2016	11/29/2016	11.6	81
1531	Frozen GALT Suspension	Positive	11/14/2016	12/13/2016	6.6	85
7221	Frozen GALT Biopsies	Negative	8/19/2013	12/10/2013	12	94
7226	Frozen GALT Biopsies	Negative	9/23/2013	12/10/2013	10.6	93
7229	Frozen GALT Biopsies	Negative	9/30/2013	12/17/2013	8	91
7232	Frozen GALT Biopsies	Negative	10/16/2013	12/17/2013	11	90
7234	Frozen GALT Biopsies	Negative	10/21/2013	1/8/2014	6.4	89
7236	Frozen GALT Biopsies	Negative	11/4/2013	1/8/2014	11.8	92
1926	Frozen GALT Biopsies	Negative	10/31/2016	12/6/2016	6.2	97
1880	Frozen GALT Biopsies	Negative	11/7/2016	12/6/2016	6	83
1878	Frozen GALT Biopsies	Negative	11/7/2016	12/13/2016	9.6	87
1728	Frozen GALT Biopsies	Positive	6/17/2013	8/26/2013	6.6	94
1740	Frozen GALT Biopsies	Positive	6/17/2013	10/9/2013	6.6	90
3641	Frozen GALT Biopsies	Positive	6/17/2013	11/13/2013	3.4	77
1247	Frozen GALT Biopsies	Positive	6/24/2013	10/30/2013	6.2	82
4014	Frozen GALT Biopsies	Positive	6/24/2013	11/13/2013	8.6	84
1517	Frozen GALT Biopsies	Positive	7/15/2013	11/19/2013	11	86
1651	Frozen GALT Biopsies	Positive	10/24/2016	11/29/2016	15.4	88
1788	Frozen GALT Biopsies	Positive	10/24/2016	11/29/2016	14.6	92
1531	Frozen GALT Biopsies	Positive	11/14/2016	12/13/2016	11.2	88
7221	Fresh PBMC	Negative	8/19/2013	8/20/2013	15	100
7226	Fresh PBMC	Negative	9/23/2013	9/24/2013	15	94
7229	Fresh PBMC	Negative	9/30/2013	10/1/2013	16	96
7232	Fresh PBMC	Negative	10/16/2013	10/17/2013	23	97
7234	Fresh PBMC	Negative	10/21/2013	10/22/2013	22.5	95
7326	Fresh PBMC	Negative	11/4/2013	11/5/2013	25.2	100
1926	Fresh PBMC	Negative	10/31/2016	11/1/2016	35	96
1880	Fresh PBMC	Negative	11/7/2016	11/8/2016	30	97
1878	Fresh PBMC	Negative	11/7/2016	11/8/2016	30	95
1728	Fresh PBMC	Positive	6/17/2013	6/18/2013	19	100
1740	Fresh PBMC	Positive	6/17/2013	6/18/2013	20	100
3641	Fresh PBMC	Positive	6/17/2013	6/18/2013	16	100
1247	Fresh PBMC	Positive	6/24/2013	6/25/2013	46	100
4014	Fresh PBMC	Positive	6/24/2013	6/25/2013	30	100
1517	Fresh PBMC	Positive	7/15/2013	7/16/2013	18	96
1651	Fresh PBMC	Positive	10/24/2016	10/25/2016	10.5	89
1788	Fresh PBMC	Positive	10/24/2016	10/25/2016	40	93
1531	Fresh PBMC	Positive	11/14/2016	11/15/2016	40	97
7221	Frozen PBMC	Negative	8/19/2013	12/10/2013	6.4	91
7226	Frozen PBMC	Negative	9/23/2013	12/10/2013	9	94
7229	Frozen PBMC	Negative	9/30/2013	12/17/2013	12.6	94
7232	Frozen PBMC	Negative	10/16/2013	12/17/2013	20	96
7234	Frozen PBMC	Negative	10/21/2013	1/8/2014	16	95
7326	Frozen PBMC	Negative	11/4/2013	1/8/2014	12	94
1926	Frozen PBMC	Negative	10/31/2016	12/6/2016	31.8	98
1880	Frozen PBMC	Negative	11/7/2016	12/6/2016	13.1	98
1878	Frozen PBMC	Negative	11/7/2016	12/13/2016	13.5	100
1728	Frozen PBMC	Positive	6/17/2013	8/26/2013	21	94
1740	Frozen PBMC	Positive	6/17/2013	10/9/2013	11	95
3641	Frozen PBMC	Positive	6/17/2013	11/13/2013	13.2	89
1247	Frozen PBMC	Positive	6/24/2013	10/30/2013	34.5	93
4014	Frozen PBMC	Positive	6/24/2013	11/13/2013	16.1	90
1517	Frozen PBMC	Positive	7/15/2013	11/19/2013	14.4	96
1651	Frozen PBMC	Positive	10/24/2016	11/29/2016	3.7	90
1788	Frozen PBMC	Positive	10/24/2016	11/29/2016	24.4	100
1531	Frozen PBMC	Positive	11/14/2016	12/13/2016	24	95
