# Supplementary material for: Cryopreservation of human mucosal tissues
Source: PLoS One. 2018 Jul 30;13(7):e0200653. doi: 10.1371/journal.pone.0200653 (PMC6066204; doi:10.1371/journal.pone.0200653)
Supplement: S2 File — (ZIP) [file pone.0200653.s006.zip › data/dezzutti-drug-levels-raw-to-clean.R]

source("source-all.R")

# Email from Pam Kunjara 16 Aug 2017
# Sample type (Tissue column): 
#     NDRI = cervix
#     CVX  = cervix
#     CR   = colorectal
# Treatment (Conditions column):
#     CPA = cryopreserved
#     FF  = frozen fresh

d <- read_excel("data/raw/Dezzutti-Bushman-050817-MK-2048.xlsx", skip = 6) 

d <- d %>% 
   dplyr::select(`Tissue `, Explant, Conditions, `MK-2048 CVB pg/mg`, 
      `Sample  LLOQ (pg/mg)`) %>% 
   purrr::set_names(c("TissueId", "Explant", "Condition", "Concentration", 
      "LLOQ")) %>% 
   mutate(Drug = "MK-2048", Units = "pg/mg")

cryopreserved <- filter(d, str_detect(Condition, "^FF|^CPA"))

cryopreserved <- cryopreserved %>% 
   mutate(
      InVitroMicromolar = str_replace(Condition, ".{1,4}MK-2048 ", ""), 
      InVitroMicromolar = as.numeric(str_replace(InVitroMicromolar, " *µM *", "")),
      Condition = ifelse(str_detect(Condition, "^FF"), "Fresh", "Cryopreserved"), 
      TissueType = ifelse(str_detect(TissueId, "CR"), "Colorectal", "Cervical"))

write_csv(cryopreserved, "data/clean/Dezzutti-Bushman-MK-2048.csv")

# Tenofovir and dapivirine -----------------------------------------------------
d <- read_excel("data/raw/Dezzutti-Rohan-DPV-TFV-tissue-PK-CPA-vs-FF.xlsx", 
   sheet = "Cleaner", col_names = FALSE)

# Data is in the form of a sets of 6 rows each 
# function to process one set at a time
handle_one_set_of_data <- function(d) {
   # get drug for this group and remove that row
   drug <- str_extract(d[[1]][2], "^...")
   d <- d[c(1, 3:6), ]
   
   # transpose the data
   d <- as_data_frame(t(d))
   
   # fix column names
   # delete " (ng/mg)" including optional trailing space
   colnames(d) <- str_replace(d[1, ], " \\(ng/mg\\) *", "")
   # remove row with names
   d <- d[2:nrow(d), ]
   
   # add biopsy ID (always 2 biopsies per condition, 2 dilutions per biopsy, 
   # with pattern 12123434)
   d$Explant <- c(1, 2, 1, 2, 3, 4, 3, 4)
   
   # make tidy
   d <- gather(d, TissueId, Concentration, -NewSet, -Dilution, -Explant)
   
   # Add or change metadata columns
   d$Condition <- ifelse(d$NewSet == "FF", "Fresh", "Cryopreserved")
   d <- dplyr::select(d, -NewSet)
   d$Units <- "ng/mg"
   d$Drug <- if (drug == "DPV") { "dapivirine" }
             else if (drug == "TFV") { "tenofovir" }
             else { stop("unidentified drug") }
   d$TissueType <- ifelse(str_detect(d$TissueId, "CR"), "Colorectal", "Cervical")
   
   # Add in vitro concentration information
   concentrations <- tribble(
      ~Drug,        ~Dilution,   ~InVitroMicromolar,
      "dapivirine", "1 to 20",   7.59E-2,
      "dapivirine", "1 to 200",  7.59E-3,
      "dapivirine", "1 to 2000", 7.59E-4,
      "tenofovir", "1 to 10",    3.48,
      "tenofovir", "1 to 30",    1.161,
      "tenofovir", "1 to 300",   1.161E-1,
      "tenofovir", "1 to 3000",  1.161E-2
   )

   left_join(d, concentrations) %>% 
      dplyr::select(-Dilution)
} 

# indices of the different groups of data in the file
set_indices <- list(1:6, 7:12, 13:18, 19:24)
# extract all data
lapply(set_indices, function(i) handle_one_set_of_data(d[i, ])) %>% 
   bind_rows() %>% 
   write_csv("data/clean/Dezzutti-Rohan-DPV-TFV.csv")
