# Supplementary material for: Cryopreservation of human mucosal tissues
Source: PLoS One. 2018 Jul 30;13(7):e0200653. doi: 10.1371/journal.pone.0200653 (PMC6066204; doi:10.1371/journal.pone.0200653)
Supplement: S2 File — (ZIP) [file pone.0200653.s006.zip › data/dezzutti-files-raw-to-clean.R]

source("source-all.R")

parse_experiment <- function(text) {
   # don't run this code if the text is just an empty line
   if (length(text) == 1) return(NULL)
   
   # split up first line into a vector by commas
   line_one <- str_split(text[1], ",")[[1]]
   # the tissue id is the first element of the first line
   tissue_id <- line_one[1]
   # the column names are the rest of line one
   col_names <- line_one[line_one != tissue_id & line_one != ""]
   # but there is no name for the Condition column, so add it
   col_names <- c("Condition", col_names)   
   
   # read in data 
   data <- read.csv(textConnection(text[2:length(text)]), 
      header = FALSE, stringsAsFactors = FALSE)
   # remove columns that are all NA
   data <- data[colSums(!is.na(data)) > 0]
   # remove rows that are all NA
   data <- data[rowSums(!is.na(data)) > 1, ]

   # give data the correct column names
   colnames(data) <- col_names
   
   # Add replicates (i.e. biopsy identifier within experiment)
   data$Replicate <- 1:(nrow(data))
   
   # melt the data
   data <- tidyr::gather(data, key = "Day", value = "Hiv", -Condition, -Replicate)
   
   # convert the Day column to numeric
   data <- data %>% 
      mutate(Day = as.numeric(str_replace(Day, "D", "")))

   data$TissueId <- tissue_id
   
   data
}

parse_file <- function(file) {
   # read in the file as text
   whole_file <- readLines(file)
   # split it into chunks by experiment
   delimiters <- which(str_replace_all(whole_file, ",", "") == "")
   # give all the lines in the same experiment the same number as ID
   groups <- sapply(1:length(whole_file), 
      function(i) {
         suppressWarnings(max(delimiters[delimiters < i]))
      })
   grouped <- split(whole_file, groups)
   
   # parse each experiment and then combine the results into one 
   # data frame
   data <- lapply(grouped, parse_experiment) %>% 
      bind_rows() %>% 
      filter(!is.na(Hiv))
   
   # fix the names of the conditions
   data <- data %>% 
      mutate(Condition = str_trim(Condition), 
         Condition = str_replace_all(Condition, "/", "+"), 
         Condition = str_replace_all(Condition, ", ", "+"),
         Condition = str_replace_all(Condition, "\\+FBS", " in FBS"),
         Condition = str_replace_all(Condition, "% ", "%"),
         Condition = str_replace_all(Condition, " mM", "mM"), 
         Condition = str_replace_all(Condition, "2X ", ""), 
         Condition = str_replace_all(Condition, "Trehalose", "trehalose"), 
         Condition = ifelse(str_detect(Condition, "ontrol"), "Fresh", Condition), 
         Condition = str_replace_all(Condition, "%", "% "), 
         Condition = str_replace_all(Condition, "\\+", " + "), 
         Condition = str_replace_all(Condition, " in FBS", ""))
   data
}

cervix <- parse_file("data/raw/Dezzutti-cervix-infection.csv")
write.csv(cervix, "data/clean/Dezzutti-cervix-infection.csv", row.names = FALSE)

rectum <- parse_file("data/raw/Dezzutti-rectum-infection.csv")
# remove CR521 where the thawing was interrupted by a fire drill
rectum <- filter(rectum, TissueId != "CR521")

write.csv(rectum, "data/clean/Dezzutti-rectum-infection.csv", row.names = FALSE)
