# Supplementary material for: Cryopreservation of human mucosal tissues
Source: PLoS One. 2018 Jul 30;13(7):e0200653. doi: 10.1371/journal.pone.0200653 (PMC6066204; doi:10.1371/journal.pone.0200653)
Supplement: S2 File — (ZIP) [file pone.0200653.s006.zip › data/hughes-infection-raw-to-clean.R]

source("source-all.R")

# function to read and combine combine two plates from one tissue
read_one_tissue <- function(tissueId) {
   prefix <- paste0("data/raw/Hughes-infection/", tissueId, "-", "data-plate")
   
   data <- rbind(
      read_plate(paste0(prefix, "1.csv")), 
      read_plate(paste0(prefix, "2.csv")))
   
   data$TissueId <- tissueId
   
   data
}

# read in all of the data
data <- Reduce(rbind, 
   lapply(c(331, 335, 338, 340, 341, 344, 346, 347), read_one_tissue))

# remove replicate 1 for Slow cooling and Fresh for tissue 331 because the 
# biopsies got stuck out of the culture medium
data <- data %>% 
   filter(!(TissueId == 331 & Replicate == 1 & Conditions %in% c("Fresh", "Slow cooling")))

# recode Inoculumn and Wash as -1 and 0 and make Day numeric
data <- data %>% 
   mutate(Day = ifelse(Day == "Inoculum", 1, ifelse(Day == "Wash", 2, Day)))

# recode "Slow cooling" as "Cryopreservation"
data <- data %>% 
   mutate(Conditions = ifelse(Conditions == "Slow cooling", "Cryopreservation", 
      as.character(Conditions)))

# rename and reorder columns
data <- data %>% 
   mutate(Condition = Conditions, Hiv = Luminescence) %>% 
   select(Condition, Replicate, Day, Hiv, TissueId)

write.csv(data, "data/clean/Hughes-vagina-infection.csv", row.names = FALSE)
