# Supplementary material for: Cryopreservation of human mucosal tissues
Source: PLoS One. 2018 Jul 30;13(7):e0200653. doi: 10.1371/journal.pone.0200653 (PMC6066204; doi:10.1371/journal.pone.0200653)
Supplement: S2 File — (ZIP) [file pone.0200653.s006.zip › data/raw/colorectal-vitrification-vs-cryopreservation-phenotyping.xls]

## Sheet: 20160602_LAM14 Table
Sample	$SRC	TUBE NAME	CD45_Total	Live_CD45	CD3	CD4	CD8	CD4_8dn	CD4_8dp	CD3n	CD3nCD13p	CD3nCD33p	CD3nCD33pCD206nCD13p	CD3nCD33pCD206pCD13p	CD3nCD33pCD206pCD13n	CD3nCD33pCD206nCD13n	CD3nCD66bp
1: 2161_20160516_R_FMO#56A4F23.fcs	2161_20160516_R	FMO_FITC	39.8	100	51.7	73.6	21.9	2.72	1.4	48.1	28.1	4.45	88.8	2.16	0	9.03	1.55
2: 2161_20160516_R_FMO#56A4F22.fcs	2161_20160516_R	FMO_BV421	36.7	100	50.7	73.8	21.8	2.6	1.39	49	29.8	4.65	56	21.9	1.86	20.3	0.186
3: 2161_20160516_R_FMO#56A4F24.fcs	2161_20160516_R	FMO_PECF594	36	100	49.6	73.8	21.8	2.69	1.38	50.2	0.153	4.74	0.0497	2.66	19.4	77.9	1.91
4: 2161_20160516_R_Uns#56A4F26.fcs	2161_20160516_R	Unstained	0.0716	100	5.99	78.9	5.26	0	10.5	93.4	91.2	86.1	0.392	95.3	3.14	1.18	5.07
5: 2161_20160516_R_Vit#56A4F27.fcs	2161_20160516_R	Vitrified	41.7	100	63.8	88.3	10	1.22	0.335	36	31.9	0.903	78.4	8.58	1.12	11.9	0.438
6: 2161_20160516_R_Frz#56A4F25.fcs	2161_20160516_R	Frz_Whole	38.5	100	49.4	74.1	21.7	2.67	1.34	50.3	26.6	4.04	57.2	17.3	2.16	23.3	1.36
7: 1247_20160411_R_Frz#56A4F1C.fcs	1247_20160411_R	Frz_Whole	40.7	100	64.1	36.5	57	5.39	0.855	35.7	24.8	1.55	72.5	14.6	0	12.9	1.25
8: 1247_20160411_R_Vit#56A4F1D.fcs	1247_20160411_R	Vitrified	14.8	100	70.7	57.5	39.2	2.98	0.0444	28.9	64	0.707	53.8	23.1	0	23.1	2.34
9: 3610_20160418_R_Frz#56A4F28.fcs	3610_20160418_R	Frz_Whole	40.8	100	60.2	6.01	88.3	5.45	0.149	39.6	27.6	2.13	67.7	4.94	0.0695	27.3	0.812
10: 3610_20160418_R_Vit#56A4F29.fcs	3610_20160418_R	Vitrified	24.7	100	35.6	6.83	85.5	7.31	0.114	64.2	45.2	0.494	46	6.95	0.267	46.8	0.68
11: 1740_20160502_R_Frz#56A4F1E.fcs	1740_20160502_R	Frz_Whole	61	100	51	61.5	34.5	2.5	1.35	48.8	16	3.36	55.6	28.2	0.131	16	0.324
12: 1740_20160502_R_Vit#56A4F1F.fcs	1740_20160502_R	Vitrified	8.74	99.9	65.3	70.9	25.9	2.65	0.275	34.4	35.7	0.973	52.1	11.6	0.826	35.5	0.611
13: 2013_20160502_R_Frz#56A4F20.fcs	2013_20160502_R	Frz_Whole	41.5	100	47.5	60.8	32.6	3.63	2.65	52.3	19.1	3.31	73.6	21.4	0.0695	5.01	0.859
14: 2013_20160502_R_Vit#56A4F21.fcs	2013_20160502_R	Vitrified	33.7	100	40.6	82.3	14.6	2.43	0.361	59.2	13	0.146	71.4	2.04	0	26.5	1.55
