# Supplementary material for: Cryopreservation of human mucosal tissues
Source: PLoS One. 2018 Jul 30;13(7):e0200653. doi: 10.1371/journal.pone.0200653 (PMC6066204; doi:10.1371/journal.pone.0200653)
Supplement: S2 File — (ZIP) [file pone.0200653.s006.zip › data/raw/colorectal-vitrification-vs-cryopreservation-viacount.xlsx]

## Sheet: Sheet1
DATE	USER	Study	Rec	PID	Freezing Method	Events_uL	pct_viable	Dilution factor	Resuspended Vol	1000uL_mL	Total Viable cells
2016-06-02	LS	3009		2013	Whole	101.7	0.7635	40	1	1000	4068000
2016-06-02	LS	3009		1740	Whole	205.4	0.8696	40	1	1000	8216000
2016-06-02	LS	3009		2161	Whole	218.3	0.834	40	1	1000	8732000
2016-06-02	LS	3009		3610	Whole	142.6	0.8562	40	1	1000	5704000
2016-06-02	LS	3009		1247	Whole	185	0.8143	40	1	1000	7400000
2016-06-02	LS	3009		2013	VT	7.8	0.678	40	0.5	1000	156000
2016-06-02	LS	3009		1740	VT	11.4	0.7269	40	0.5	1000	228000
2016-06-02	LS	3009		2161	VT	13.8	0.7357	40	0.5	1000	276000
2016-06-02	LS	3009		3610	VT	33	0.7058	40	0.5	1000	660000
2016-06-02	LS	3009		1247	VT	2	0.5133	40	0.5	1000	40000
