# Supplementary material for: Cryopreservation of human mucosal tissues
Source: PLoS One. 2018 Jul 30;13(7):e0200653. doi: 10.1371/journal.pone.0200653 (PMC6066204; doi:10.1371/journal.pone.0200653)
Supplement: S2 File — (ZIP) [file pone.0200653.s006.zip › data/raw/Dezzutti Data Freeze Thaw For Hladik 01 Dec 2016.xlsx]

## Sheet: Cervix Compiled
CVX492A			D4	D7	D11	D14	D18	D21
		Control from fresh tissue	655.667	118.244	1764.22	4598.11	6574.06	9416.51
		Control from fresh tissue	118.256	141.167	5755.19	8524.53	6833.96	7598.11
		Control from fresh tissue	147.678	113.478	913.333	2121.67	4203.3	3798.58
		2X 10% DMSO in FBS	237.697	2199.7	3809.2	4355.76	2116.52	2001.67
		2X 10% DMSO in FBS	191.348	1404.39	4025.86	3166.67	3923.94	2085.61
		2X 10% DMSO in FBS	178.227	1353.33	6900	4336.78	3062.64	3398.48
		2X 6% DMSO, 5% EG, 50mM Trehalose in FBS	140.939	472.924	4168.18	3864.7	3008.94	2163.94
		2X 6% DMSO, 5% EG, 50mM Trehalose in FBS	165.576	4418.39	12301.1	4258.05	3352.3	3390
		2X 6% DMSO, 5% EG, 50mM Trehalose in FBS	177.803	1805	4155.17	3318.03	3092.12	2487.73
		2X 8% DMSO, 50mM trehalose in FBS	147.288	1353.48	3117.24	3833.79	2428.03	1055
		2X 8% DMSO, 50mM trehalose in FBS	193.455	3713.79	5270.11	4653.03	2977.27	1834.55
		2X 8% DMSO, 50mM trehalose in FBS	196.924	3898.48	7381.61	4023.56	3616.36	2073.18
NDRI 109			D3	D7	D10
		Control	34.7757	434.898	7564.29
		Control	40.1776	895.51	31831.6
		Control	49.1495	1182.35	12688.8
		2X 10% DMSO in FBS	128.243	470.771	34743.9
		2X 10% DMSO in FBS	110.871	385.814	2395.57
		2X 10% DMSO in FBS	55.7857	1632.14	16234.8
		2X 6% DMSO, 5% EG, 50mM Trehalose in FBS	94.3714	215.371	1962.43
		2X 6% DMSO, 5% EG, 50mM Trehalose in FBS	69.1571	445.829	3836.86
		2X 6% DMSO, 5% EG, 50mM Trehalose in FBS	101.357	154.929	1413.29
		2X 8% DMSO, 50mM trehalose in FBS	121.914	1832.71	14315.2
		2X 8% DMSO, 50mM trehalose in FBS	118.7	126.371	847.857
		2X 8% DMSO, 50mM trehalose in FBS	108.757	1312.57	12440.9
NDRI 113			D4	D7	D11
		Control	80.4265	308.25	1309.71
		Control	77.3676	364.882	2727.35
		2X 10% DMSO in FBS	67.1667	1094.9	9421.57
		2X 10% DMSO in FBS	53.7549	40.902	1160.2
		2X 6% DMSO, 5% EG, 50mM Trehalose in FBS	87.0882	52.7549	100.431
		2X 6% DMSO, 5% EG, 50mM Trehalose in FBS	48.3627	39.8333	1135.29
		2X 8% DMSO, 50mM trehalose in FBS	34.2157	190.431	4210.78
		2X 8% DMSO, 50mM trehalose in FBS	60.8333	90.049	3750
CVX546A			D4	D7	D11
		Fresh Control	159.59	2303.7	12480
		Fresh Control	32.87	35.9	470.2
		10% DMSO+50mM Trehalose in FBS	59.82	1772.8	12284
		10% DMSO+50mM Trehalose in FBS	39.42	1862.8	16687
		8% DMSO+50mM Trehalose in FBS	37.2	732.8	21497
		8% DMSO+50mM Trehalose in FBS	38.25	872.9	4892
CVX 547			D4	D7	D11
		Fresh Control	24.28	16.57	61814.2
		Fresh Control	88.43	545.4	1372.74
		10% DMSO in FBS	28.53	97.08	4213.27
		10% DMSO in FBS	17.98	11.12	14.13
		10% DMSO+50mM Trehalose in FBS	21.55	471.06	15547.8
		10% DMSO+50mM Trehalose in FBS	15.51	1370.8	21075.2
NDRI 119			D4	D7	D11
		Control	133.626	253.319	15056
		Control	95.5385	72.0769	832.308
		6% DMSO, 5% EG, 50mM Trehalose in FBS	52.386	829.636	10811.8
		6% DMSO, 5% EG, 50mM Trehalose in FBS	86.3333	341.727	19942.7
		7% DMSO in FBS	60.0614	139.781	6948.18
		7% DMSO in FBS	67.7456	475.091	10520
		10% DMSO in FBS	101.404	1923.82	15144.5
		10% DMSO in FBS	56.4211	211.211	8334.55
NDRI 121			4	7	11
		Freeze/Thaw Control	74.1857	465.971	27757.1
		Freeze/Thaw Control	298.129	68.4714	61.9429
		Freeze/Thaw Control	65.5429	465.429	14012.9
		6% DMSO, 5% EG, 50 mM Trehalose in FBS	65.8333	244.833	22353.5
		6% DMSO, 5% EG, 50 mM Trehalose in FBS	111.819	130.097	4580.56
		6% DMSO, 5% EG, 50 mM Trehalose in FBS	72.5833	337.861	4260.14
		7% DMSO in FBS	58.2917	106.25	6778.87
		7% DMSO in FBS	58.5833	69.5833	1689.17
		7% DMSO in FBS	81.5278	73.2083	1674.44
		10% DMSO in FBS	90.4028	2121.67	15062
		10% DMSO in FBS	73.0278	429.75	9485.92
		10% DMSO in FBS	122.958	337.319	4858.47
NDRI 137A			D4	D7	D11
		Control	36.9104	424.552	18788.2
		Control	35.7015	123.567	2093.58
		Control	43.9403	85.806	2096.87
		6% DMSO, 5% EG, 50mM Trehalose in FBS	37.9158	31.0105	316.621
		6% DMSO, 5% EG, 50mM Trehalose in FBS	25.4421	30.1368	115.853
		6% DMSO, 5% EG, 50mM Trehalose in FBS	26.8	735.474	10273
		10% DMSO in FBS	25.4105	16.1684	9.06316
		10% DMSO in FBS	25.3263	243.884	12111.2
		10% DMSO in FBS	34.9789	24.7895	628.526
NDRI 147A			D4	D7	D11
		Fresh Control	31.218	1267.52	23963.2
		Fresh Control	19.1579	544.867	21867.7
		10% DMSO in FBS	23.9248	1481.15	7751.88
		10% DMSO in FBS	19.6391	65.1858	3386.47
		6% DMSO+5%EG+50mM Trehalose in FBS	23.4962	15437.3	14361.7
		6% DMSO+5%EG+50mM Trehalose in FBS	16.188	156.336	5035.34
NDRI 149A			D4	D7	D11
		Fresh Control	147.75	62.75	246.11
		Fresh Control	59.78	91.62	4077.94
		10% DMSO in FBS	129.13	817.57	17066.2
		10% DMSO in FBS	86.87	156.76	5664.71
		10% DMSO+50mM Trehalose in FBS	85.91	67.34	40292.7
		10% DMSO+50mM Trehalose in FBS	92.05	44.31	18601.5
		8% DMSO+50mM Trehalose in FBS	98.25	28.88	22.08
		8% DMSO+50mM Trehalose in FBS	53.42	59.23	11989.7
NDRI 153A			D4	D7	D11
		Fresh Control	34.21	54.06	852.55
		Fresh Control	21.82	995.2	13046.1
		10% DMSO in FBS	34.3	212.19	19001
		10% DMSO in FBS	23.7	166.36	15320.6
		10% DMSO+50mM Trehalose in FBS	54.99	1518.24	16506.9
		10% DMSO+50mM Trehalose in FBS	35.8	22.14	45.44
NDRI 162C			4	7	11
		Control Fresh	9.43158	54.2421	684.632
		Control Fresh	7.47368	464	8922.11
		10%DMSO/FBS	8.88421	18.7895	71.2316
		10%DMSO/FBS	9.10526	73.6211	582.421
		10%DMSO/50mM Trehalose/FBS	9.88421	52.0316	186.937
		10%DMSO/50mM Trehalose/FBS	6.94737	72.7579	178.337

## Sheet: CR compiled
CR487	D4	D7	D11	D14	D17	D21
Fresh control	20.2035	872.478	9957.52	24014.2	18171.1	27298.2
Fresh control	14.7257	11.1239	11.8496	8.57522	8.20354	8.00885
Fresh control	10.6018	12.0531	9.13274	1479.82	13323.9	17146
2X 10% DMSO in FBS	49.4648	89.8592	1187.88	2334.09	3892.88	29504.5
2X 10% DMSO in FBS	41.0282	19	11.2817	5.64789	3.29577	1.6338
2X 10% DMSO in FBS	92.1268	53	167.803	164.169	115.07	113.197
2X 6% DMSO, 5% EG, 50mM Trehalose in FBS	29.5211	24.3944	459.408	4424.39	9819.7	4819.7
2X 6% DMSO, 5% EG, 50mM Trehalose in FBS	37.9155	21.2535	16.0423	7.90141	6.87324	5.52113
2X 6% DMSO, 5% EG, 50mM Trehalose in FBS	58.1972	25.6197	18.1831	3.92958	2.78873	2.32394
2X 8% DMSO, 50mM trehalose in FBS	39.6761	59.4789	740.303	808.939	394.93	406.085
2X 8% DMSO, 50mM trehalose in FBS	44.6479	198.324	2583.03	3665.45	4464.55	3846.67
2X 8% DMSO, 50mM trehalose in FBS	33.7465	19.7887	14.6338	6	4.30986	8.04225
CR497	D4	D7	D11	D14
Control	43.863	53.2877	NA	17023.9
Control	35.3562	100.315	NA	36976.1
Control	34.2055	48.8904	NA	21966.2
2X 10% DMSO in FBS	14.1644	12118.1	49447.3	86768.7
2X 10% DMSO in FBS	23.7671	15573.6	47570.3	91656.7
2X 10% DMSO in FBS	2.24658	17556.9	92074.6	169164
2X 6% DMSO, 5% EG, 50mM Trehalose in FBS	14.8356	18350	93559.7	137127
2X 6% DMSO, 5% EG, 50mM Trehalose in FBS	16.6301	146.151	1863.92	1592.3
2X 6% DMSO, 5% EG, 50mM Trehalose in FBS	1.58904	4658.75	46918.9	46432.4
2X 8% DMSO, 50mM trehalose in FBS	8.0137	325.055	1922.43	45882.4
2X 8% DMSO, 50mM trehalose in FBS	10.3014	22486.1	64917.9	96716.4
2X 8% DMSO, 50mM trehalose in FBS	31.8	20536.1	77529.9	126716
CR500	D3	D7	D10	D14
Control	10.7576	66.1717	6973.74	185370
Control	10.9192	63.6869	3680.81	168192
Control	12.1212	5622.22	155137	477890
2X 10% DMSO in FBS	8.13433	279.94	7422.73	32739.4
2X 10% DMSO in FBS	10.8806	13.3284	437.149	6406.06
2X 10% DMSO in FBS	10.5672	406.657	11422.7	104477
2X 6% DMSO, 5% EG, 50mM Trehalose in FBS	11.8209	1.29851	4.40299	409.552
2X 6% DMSO, 5% EG, 50mM Trehalose in FBS	7.97015	7.04478	440.448	14872.7
2X 6% DMSO, 5% EG, 50mM Trehalose in FBS	6.86567	1.9403	1	1
2X 8% DMSO, 50mM trehalose in FBS	8.8209	1814.33	19312.1	242947
2X 8% DMSO, 50mM trehalose in FBS	17.3433	5	25.8209	6022.73
2X 8% DMSO, 50mM trehalose in FBS	7.77612	75.9104	3919.55	16166.7
CR590A	D4	D7	D11	D14
Fresh Control	15.7064	8.05505	6.78899	7.57798
Fresh Control	11.6881	40.2844	882.11	2384.22
10% DMSO in FBS	14.7798	25.3394	46978.3	109322
10% DMSO in FBS	11.0459	13.4312	15915.7	18785.2
10% DMSO+50mM Trehalose in FBS	9.59633	6.3211	4.36697	4.61468
10% DMSO+50mM Trehalose in FBS	11.7798	66.0642	237.716	211.807
CR593	4	7	11	14
Control	8.58182	22.8636	2624.79	21428.2
Control	11.4727	4.28182	35.7727	1875.77
10%DMSO/FBS	33.3182	51.5636	7688.89	45700.9
10%DMSO/FBS	25.5818	817.297	14901.7	58320.5
8%DMSO/50mM Trehalose/FBS	53.0364	407.477	3646.15	10730.8
8%DMSO/50mM Trehalose/FBS	34.9818	1273.15	49410.3	76585.5
CR627A	4	7	11	14
Control Fresh	1	1268.33	22013.2	119308
Control Fresh	1	2274.47	20571.1	29866.3
10%DMSO/FBS	1	45.1593	205.142	1474.12
10%DMSO/FBS	1	1	46.9115	679.123
10%DMSO/50mM Trehalose/FBS	1	1	1	75.8938
10%DMSO/50mM Trehalose/FBS	1	3265.79	40843	76802.3
CR639B	4	7	11	14
Control	44.5145	47.3751	57.3517	136.91
Control	41.9145	50.8208	614.564	11319.6
10%DMSO/FBS	42.1229	72.054	1673.76	3520.52
10%DMSO/FBS	42.6503	2240.02	29569.8	39214.5
10%DMSO/FBS/50mM Trehalose	44.4329	43.4898	40.7664	1369.19
10%DMSO/FBS/50mM Trehalose	39.6358	44.5827	43.8616	138.286
8%DMSO/FBS/50mM Trehalose	1	1	184.523	585.113
8%DMSO/FBS/50mM Trehalose	1	1	573.586	15107.6
PRE006A	4	7	11	14
Fresh Control	1	568.519	19258.3	15972.2
Fresh Control	1	4.66355	574.444	22282.5
10% DMSO	1	510.291	47500	23972.2
10% DMSO	1	188.62	1812.96	3045.37
10% DMSO, 50 mM Trehalose	1	1	83.2778	2605.56
10% DMSO, 50 mM Trehalose	1	1	1	1
PASS074A	4	7	11	14
Fresh Control	1	1083.89	45388.9	100454
Fresh Control	1	129.495	16481.5	48250
10% DMSO	1	1	462.427	12325.9
10% DMSO	1	1024.76	2635.19	2001.85
10% DMSO	1	7772.22	216417	200769
10% DMSO, 50 mM Trehalose	1	1924.37	11113	8749.07
10% DMSO, 50 mM Trehalose	1	1745.34	14559.3	58509.3
10% DMSO, 50 mM Trehalose	1	30944.4	172204	159565
CR521	D4	D7	D11	D14	Thawing process affected by fire drill
Control	6.28571	44.2198	81111.1	145215
Control	2.84615	51.8022	243486	233396
Control	13.5055	7500	803.077	10949.5
6% DMSO, 5% EG, 50mM Trehalose in FBS	1.98246	4.25439	380.273	1645.36
6% DMSO, 5% EG, 50mM Trehalose in FBS	19.9912	2.51754	1.02632	1
6% DMSO, 5% EG, 50mM Trehalose in FBS	24.6754	7.01754	3.55263	2.45614
7% DMSO in FBS	7.77193	1	1	1
7% DMSO in FBS	1	1	1	1
7% DMSO in FBS	1	1	1	1
10% DMSO in FBS	6.92105	1	360.455	1130.55
10% DMSO in FBS	14.6842	1.95614	1	1.35965
10% DMSO in FBS	2.18421	1	1	1
CR529B	4	7	11
Freeze/Thaw Control	22.9429	1324.29	78385.7
Freeze/Thaw Control	52.9571	467.3	47044.3
Freeze/Thaw Control	50.4571	6890	201957
6% DMSO, 5% EG, 50 mM Trehalose in FBS	44.3429	5.2	7.62857
6% DMSO, 5% EG, 50 mM Trehalose in FBS	21.7429	2.71429	193.857
6% DMSO, 5% EG, 50 mM Trehalose in FBS	28.4714	189.129	11314.3
7% DMSO in FBS	38.6857	21.6	25.7143
7% DMSO in FBS	13.2429	49.2286	41038.6
7% DMSO in FBS	39.5714	47.5714	24.7571
10% DMSO in FBS	28.1286	25.5571	155.114
10% DMSO in FBS	23.8857	19.5857	72.6429
10% DMSO in FBS	20.9714	168.429	131921
CR536B	4	7	11
Control	7.74286	23.7571	646.286
Control	30.2143	307.671	15825.7
Control	1	3953	92721.4
6% DMSO, 5% EG, 50 mM Trehalose in FBS	25.3529	30.9265	876.452
6% DMSO, 5% EG, 50 mM Trehalose in FBS	22.9853	29.1912	20.5882
6% DMSO, 5% EG, 50 mM Trehalose in FBS	23.8824	411.162	4553.39
7% DMSO in FBS	13.2647	44.4853	44.2059
7% DMSO in FBS	22.1471	63.5294	472.691
7% DMSO in FBS	13.9412	63.4118	586.935
10% DMSO in FBS	28.5147	26.2647	301.588
10% DMSO in FBS	15.5147	20.3235	17.1471
10% DMSO in FBS	48.1176	29.3235	12.3676
