# Supplementary material for: Cryopreservation of human mucosal tissues
Source: PLoS One. 2018 Jul 30;13(7):e0200653. doi: 10.1371/journal.pone.0200653 (PMC6066204; doi:10.1371/journal.pone.0200653)
Supplement: S2 File — (ZIP) [file pone.0200653.s006.zip › data/raw/Dezzutti-Bushman-050817-MK-2048.xlsx]

## Sheet: DBS-IC PK
					PROTOCOL #FAME-2 : Human Tissue								corrected* :	final concentration corrected for dilution and tissue wgt.
CAVP Receipt Information					Process Data							uncorrected	corrected*	ASSAY	ASSAY	MK-2048
Study ID	Received Date	FAME-2 Shipment #	Tissue	Explant	Concentration (µM)	Pre-weight	Post-weight	Final (mg)	Conditions	Comments	CAVP #	MK-2048 pg/mL	MK-2048 CVB pg/mg	DATE	Run #	LLOQ	comments	Sample LLOQ (pg/mg)
FAME-2	2017-03-21	12	NDRI 214	1				26.21	T=0	2017-02-28	125	20097	7667.7	2017-04-25	172	25		1.90767
FAME-2	2017-03-21	12	NDRI 214	2				34.28	T=0	2017-02-28	126	29333.2	8556.93	2017-04-25	172	25		1.45858
FAME-2	2017-03-21	12	NDRI 214	3				23.91	T=120hr	2017-03-04	127	4185.84	1750.67	2017-04-25	172	25		2.09118
FAME-2	2017-03-21	12	NDRI 214	4				22	T=120hr	2017-03-04	128	2472.73	1123.97	2017-04-25	172	25		2.27273
FAME-2	2017-03-21	12	NDRI 214	5				31.76	T=144hr	2017-03-05	129	5535.98	1743.07	2017-04-25	172	25		1.57431
FAME-2	2017-03-21	12	NDRI 214	6				23.63	T=144hr	2017-03-05	130	2996.55	1268.11	2017-04-25	172	25		2.11595
FAME-2	2017-03-21	12	NDRI 214	7				20.94	T=168hr	2017-03-06	131	3703.92	1768.82	2017-04-25	172	25		2.38777
FAME-2	2017-03-21	12	NDRI 214	8				23.59	T=168hr	2017-03-06	132	3443.7	1459.81	2017-04-25	172	25		2.11954
FAME-2	2017-03-21	12	NDRI 214	9				25.6	T=192hr	2017-03-07	133	4960.35	1937.64	2017-04-25	172	25		1.95312
FAME-2	2017-03-21	12	NDRI 214	10				34.32	T=192hr	2017-03-07	134	5802.45	1690.69	2017-04-25	172	25		1.45688
FAME-2	2017-03-21	12	CR 670	1				13.76	T=0	2016-12-01	135	16563	12037	2017-04-25	172	25		3.63372
FAME-2	2017-03-21	12	CR 670	2				20.43	T=0	2016-12-01	136	16225.1	7941.79	2017-04-25	172	25		2.44738
FAME-2	2017-03-21	12	CR 670	3				21.76	T=6hr	2016-12-01	137	11820.2	5432.06	2017-04-25	172	25		2.29779
FAME-2	2017-03-21	12	CR 670	4				26.66	T=6hr	2016-12-01	138	6606.64	24781.1	2017-05-02	175	25	Sample originally ran on run 172 4/25/17, was repeated with 100x Dilution -FA	1.87547
FAME-2	2017-03-21	12	CR 670	5				14.51	T=0.5hr	2016-12-01	139	17278.5	11908	2017-04-25	172	25		3.4459
FAME-2	2017-03-21	12	CR 670	6				18.09	T=0.5hr	2016-12-01	140	11912	6584.87	2017-04-25	172	25		2.76396
FAME-2	2017-03-21	12	CR 670	7				16.67	T=24hr	2016-12-02	141	39444.6	23662	2017-04-25	172	25		2.9994
FAME-2	2017-03-21	12	CR 670	8				14.08	T=24hr	2016-12-02	142	12371.9	8786.85	2017-04-25	172	25		3.55114
FAME-2	2017-03-21	12	CR 670	9				25.53	T=1hr	2016-12-01	143	13518.9	52953.1	2017-05-02	175	25	Sample originally ran on run 172 4/25/17, was repeated with 100x Dilution -FA	1.95848
FAME-2	2017-03-21	12	CR 670	10				13.63	T=1hr	2016-12-01	144	5700.31	41821.8	2017-05-02	175	25	Sample originally ran on run 172 4/25/17, was repeated with 100x Dilution -FA	3.66838
FAME-2	2017-03-21	12	CR 670	11				21.63	T=48hr	2016-12-03	145	5780.01	26722.2	2017-05-02	175	25	Sample originally ran on run 172 4/25/17, was repeated with 100x Dilution -FA	2.3116
FAME-2	2017-03-21	12	CR 670	12				12.55	T=48hr	2016-12-03	146	5607.05	44677.7	2017-05-02	175	25	Sample originally ran on run 172 4/25/17, was repeated with 100x Dilution -FA	3.98406
FAME-2	2017-03-21	12	CR 674A	9				24	MK-2048 10µM	2017-02-15	147	253.398	1055.82	2017-05-02	175	25		2.08333
FAME-2	2017-03-21	12	CR 674A	10				25.12	MK-2048 10µM	2017-02-15	148	201.223	801.047	2017-05-02	175	25		1.99045
FAME-2	2017-03-21	12	CR 674A	11				21.27	MK-2048 1µM	2017-02-15	149	196.878	92.5615	2017-05-03	176	25	Sample originally ran on run 175 5/2/17, was repeated with 10x dilution- FA	2.35073
FAME-2	2017-03-21	12	CR 674A	12				26.79	MK-2048 1µM	2017-02-15	150	155.052	57.8768	2017-05-03	176	25	Sample originally ran on run 175 5/2/17, was repeated with 10x dilution- FA	1.86637
FAME-2	2017-03-21	12	CR 674A	13				27.75	MK-2048 0.1µM	2017-02-15	151	98.8589	7.12496	2017-05-03	176	25	Sample originally ran on run 175 5/2/17, was repeated with 2x dilution- FA	1.8018
FAME-2	2017-03-21	12	CR 674A	14				22.51	MK-2048 0.1µM	2017-02-15	152	93.932	8.3458	2017-05-03	176	25	Sample originally ran on run 175 5/2/17, was repeated with 2x dilution- FA	2.22124
FAME-2	2017-03-21	12	NDRI 197B	1				27.78	FF MK-2048 10µM	2016-10-07	153	6874.6	2474.66	2017-04-26	173	25		1.79986
FAME-2	2017-03-21	12	NDRI 197B	2				17.74	FF MK-2048 10µM	2016-10-07	154	4277.87	2411.42	2017-04-26	173	25		2.81849
FAME-2	2017-03-21	12	NDRI 197B	3				16.92	FF MK-2048 100µM	2016-10-07	155	8249.4	48755.3	2017-05-02	175	25	Sample originally ran on run 173 4/26/17, was repeated with 100x Dilution -FA	2.95508
FAME-2	2017-03-21	12	NDRI 197B	4				22.18	FF MK-2048 100µM	2016-10-07	156	6472.11	29179.9	2017-05-02	175	25	Sample originally ran on run 173 4/26/17, was repeated with 100x Dilution -FA	2.25428
FAME-2	2017-03-21	12	NDRI 197B	5				28.88	CPA MK-2048 10µM	2016-11-04	157	4077.36	1411.83	2017-04-26	173	25		1.7313
FAME-2	2017-03-21	12	NDRI 197B	6				36.87	CPA MK-2048 10µM	2016-11-04	158	5949.73	1613.7	2017-04-26	173	25		1.35612
FAME-2	2017-03-21	12	NDRI 197B	7				20.49	CPA MK-2048 100µM	2016-11-04	159	36147.7	17641.6	2017-04-26	173	25		2.44021
FAME-2	2017-03-21	12	NDRI 197B	8				68.9	CPA MK-2048 100µM	2016-11-04	160	16120.7	23397.3	2017-05-02	175	25	Sample originally ran on run 173 4/26/17, was repeated with 100x Dilution -FA	0.725689
FAME-2	2017-03-21	12	NDRI 201B	9				28.45	FF MK-2048 100 µM	2016-11-05	161	7788.76	27377	2017-05-02	175	25	Sample originally ran on run 173 4/26/17, was repeated with 100x Dilution -FA	1.75747
FAME-2	2017-03-21	12	NDRI 201B	10				27.58	FF MK-2048 100 µM	2016-11-05	162	6641.23	24079.9	2017-05-02	175	25	Sample originally ran on run 173 4/26/17, was repeated with 100x Dilution -FA	1.81291
FAME-2	2017-03-21	12	NDRI 201B	11				23.99	FF MK-2048 10 µM	2016-11-05	163	10466.6	4362.9	2017-04-26	173	25		2.0842
FAME-2	2017-03-21	12	NDRI 201B	12				20.95	FF MK-2048 10 µM	2016-11-05	164	8931.67	4263.33	2017-04-26	173	25		2.38663
FAME-2	2017-03-21	12	NDRI 201B	13				32.67	CPA MK-2048 100 µM	2016-11-10	165	9030.52	27641.6	2017-05-02	175	25	Sample originally ran on run 173 4/26/17, was repeated with 100x Dilution -FA	1.53046
FAME-2	2017-03-21	12	NDRI 201B	14				27.38	CPA MK-2048 100 µM	2016-11-10	166	12944.8	47278.4	2017-05-02	175	25	Sample originally ran on run 173 4/26/17, was repeated with 100x Dilution -FA	1.82615
FAME-2	2017-03-21	12	NDRI 201B	15				30.59	CPA MK-2048 10 µM	2016-11-10	167	6681.54	2184.22	2017-04-26	173	25		1.63452
FAME-2	2017-03-21	12	NDRI 201B	16				30.92	CPA MK-2048 10 µM	2016-11-10	168	6694.28	2165.03	2017-04-26	173	25		1.61708
FAME-2	2017-03-21	12	NDRI 203	1				29.07	FF MK-2048 100 µM	2016-11-17	169	20106.1	69164.5	2017-05-02	175	25	Sample originally ran on run 173 4/26/17, was repeated with 100x Dilution -FA	1.71999
FAME-2	2017-03-21	12	NDRI 203	2				29.67	FF MK-2048 100 µM	2016-11-17	170	7980.53	26897.6	2017-05-02	175	25	Sample originally ran on run 173 4/26/17, was repeated with 100x Dilution -FA	1.6852
FAME-2	2017-03-21	12	NDRI 203	3				32.57	FF MK-2048 10 µM	2016-11-17	171	22493.3	6906.15	2017-04-26	173	25		1.53516
FAME-2	2017-03-21	12	NDRI 203	4				19.56	FF MK-2048 10 µM	2016-11-17	172	23179.4	11850.4	2017-04-26	173	25		2.55624
FAME-2	2017-03-21	12	NDRI 203	5				17.97	CPA MK-2048 100 µM	2016-12-05	173	6489.48	36112.8	2017-05-02	175	25	Sample originally ran on run 173 4/26/17, was repeated with 100x Dilution -FA	2.78242
FAME-2	2017-03-21	12	NDRI 203	6				29.49	CPA MK-2048 100 µM	2016-12-05	174	15803.3	53588.5	2017-05-02	175	25	Sample originally ran on run 173 4/26/17, was repeated with 100x Dilution -FA	1.69549
FAME-2	2017-03-21	12	NDRI 203	7				31.05	CPA MK-2048 10 µM	2016-12-05	175	24889.1	8015.83	2017-04-26	173	25		1.61031
FAME-2	2017-03-21	12	NDRI 203	8				24.57	CPA MK-2048 10 µM	2016-12-05	176	25562.3	10403.9	2017-04-26	173	25		2.035
FAME-2	2017-03-21	12	CR 673B	1				45.6	FF MK-2048 10 µM	2017-01-27	177	1194.4	2619.3	2017-05-01	174	25		1.09649
FAME-2	2017-03-21	12	CR 673B	2				45.9	FF MK-2048 10 µM	2017-01-27	178	1954.87	4258.98	2017-05-01	174	25		1.08932
FAME-2	2017-03-21	12	CR 673B	3				26.9	FF MK-2048 1 µM	2017-01-27	179	186.663	693.914	2017-05-01	174	25		1.85874
FAME-2	2017-03-21	12	CR 673B	4				43.95	FF MK-2048 1 µM	2017-01-27	180	244.44	556.177	2017-05-01	174	25		1.13766
FAME-2	2017-03-21	12	CR 673B	5				42.65	CPA MK-2048 10 µM	2017-02-03	181	1958.27	4591.48	2017-05-01	174	25		1.17233
FAME-2	2017-03-21	12	CR 673B	6				47.51	CPA MK-2048 10 µM	2017-02-03	182	957.242	2014.82	2017-05-01	174	25		1.05241
FAME-2	2017-03-21	12	CR 673B	7				36.58	CPA MK-2048 1 µM	2/3/2017, 10 uM on tube -DN	183	130.734	357.391	2017-05-01	174	25		1.36687
FAME-2	2017-03-21	12	CR 673B	8				39.21	CPA MK-2048 1 µM	2/3/2017, 10 uM on tube -DN	184	132.81	338.715	2017-05-01	174	25		1.27518
FAME-2	2017-03-21	12	CR 675C	1				51.9	FF MK-2048 10 µM	2017-02-28	185	1281.9	2469.95	2017-05-01	174	25		0.963391
FAME-2	2017-03-21	12	CR 675C	2				54.57	FF MK-2048 10 µM	2017-02-28	186	1308.7	2398.21	2017-05-01	174	25		0.916254
FAME-2	2017-03-21	12	CR 675C	3				46.93	FF MK-2048 1 µM	2017-02-28	187	91.3212	194.59	2017-05-01	174	25		1.06542
FAME-2	2017-03-21	12	CR 675C	4				55.34	FF MK-2048 1 µM	2017-02-28	188	217.865	393.685	2017-05-01	174	25		0.903506
FAME-2	2017-03-21	12	CR 675C	5				45.16	CPA MK-2048 10 µM	2017-03-09	189	402.642	891.59	2017-05-01	174	25		1.10717
FAME-2	2017-03-21	12	CR 675C	6				46.59	CPA MK-2048 10 µM	2017-03-09	190	1232.03	2644.41	2017-05-01	174	25		1.07319
FAME-2	2017-03-21	12	CR 675C	7				48.43	CPA MK-2048 1 µM	2017-03-09	191	28.8431	59.5562	2017-05-01	174	25		1.03242
FAME-2	2017-03-21	12	CR 675C	8				46.9	CPA MK-2048 1 µM	2017-03-09	192	50.6732	108.045	2017-05-01	174	25		1.0661
FAME-2	2017-03-21	12	CR 677B	1				30.92	FF MK-2048 10 µM	3/7/2017, Tissue 677 on tube -DN	193	7735.68	25018.4	2017-05-01	174	25		1.61708
FAME-2	2017-03-21	12	CR 677B	2				65.28	FF MK-2048 10 µM	3/7/2017, Tissue 677 on tube -DN	194	23778.5	36425.4	2017-05-01	174	25		0.765931
FAME-2	2017-03-21	12	CR 677B	3				20.97	CPA MK-2048 10 µM	2017-03-10	195	11183.9	53333	2017-05-01	174	25		2.38436
FAME-2	2017-03-21	12	CR 677B	4				62.07	CPA MK-2048 10 µM	2017-03-10	196	11381.9	18337.2	2017-05-01	174	25		0.805542
FAME-2	2017-03-21	12	CR 677B	5				74.23	FF MK-2048 1 µM	3/7/2017, Tissue 677 on tube -DN	197	3750.84	5052.99	2017-05-01	174	25		0.673582
FAME-2	2017-03-21	12	CR 677B	6				31.09	FF MK-2048 1 µM	3/7/2017, Tissue 677 on tube -DN	198	1184.86	3811.07	2017-05-01	174	25		1.60823
FAME-2	2017-03-21	12	CR 677B	7				39.83	CPA MK-2048 1 µM	2017-03-10	199	659.665	1656.2	2017-05-01	174	25		1.25534
FAME-2	2017-03-21	12	CR 677B	8				41.17	CPA MK-2048 1 µM	2017-03-10	200	826.926	2008.56	2017-05-01	174	25		1.21448
