# Supplementary material for: Cryopreservation of human mucosal tissues
Source: PLoS One. 2018 Jul 30;13(7):e0200653. doi: 10.1371/journal.pone.0200653 (PMC6066204; doi:10.1371/journal.pone.0200653)
Supplement: S2 File — (ZIP) [file pone.0200653.s006.zip › data/raw/Dezzutti-Bushman-062117-MK-2048.xlsx]

## Sheet: DBS-IC PK
					PROTOCOL #FAME-2 : Human Tissue								corrected* :	final concentration corrected for dilution and tissue wgt.
CAVP Receipt Information					Process Data							uncorrected	corrected*	ASSAY	ASSAY	MK-2048
Study ID	Received Date	FAME-2 Shipment #	Tissue	Explant	Concentration (µM)	Pre-weight	Post-weight	Final (mg)	Conditions	Comments	CAVP #	MK-2048 pg/mL	MK-2048 CVB pg/mg	DATE	Run #	LLOQ	comments	Sample LLOQ (pg/mg)
FAME-2	2017-05-17	14	CR 686	1	10			27.32	T=0 10µM Ext PK		201	236.748	866.573	2017-06-12	178	25		1.83016
FAME-2	2017-05-17	14	CR 686	2	10			27.03	T=0 10µM Ext PK		202	152.78	565.223	2017-06-12	178	25		1.8498
FAME-2	2017-05-17	14	CR 686	3	10			32.85	T=0.5 10µM Ext PK		203	247.961	754.829	2017-06-12	178	25		1.52207
FAME-2	2017-05-17	14	CR 686	4	10			36.31	T=0.5 10µM Ext PK		204	247.937	682.834	2017-06-12	178	25		1.37703
FAME-2	2017-05-17	14	CR 686	5	10			35.7	T=1 10µM Ext PK		205	206.279	577.811	2017-06-12	178	25		1.40056
FAME-2	2017-05-17	14	CR 686	6	10			19.52	T=1 10µM Ext PK		206	417.614	2139.42	2017-06-12	178	25		2.56148
FAME-2	2017-05-17	14	CR 686	7	10			22.79	T=6 10µM Ext PK		207	143.98	631.77	2017-06-12	178	25		2.19394
FAME-2	2017-05-17	14	CR 686	8	10			17.06	T=6 10µM Ext PK		208	60.8601	356.741	2017-06-12	178	25		2.93083
FAME-2	2017-05-17	14	CR 686	9	10			29.8	T=24 10µM Ext PK		209	250.97	842.18	2017-06-12	178	25		1.67785
FAME-2	2017-05-17	14	CR 686	10	10			24.02	T=24 10µM Ext PK		210	388.044	1615.5	2017-06-12	178	25		2.0816
FAME-2	2017-05-17	14	CR 686	11	10			26.13	T=48 10µM Ext PK		211	229.197	877.142	2017-06-12	178	25		1.91351
FAME-2	2017-05-17	14	CR 686	12	10			34.36	T=48 10µM Ext PK		212	100.56	292.667	2017-06-12	178	25		1.45518
FAME-2	2017-05-17	14	CR 687A	1	10			34.99	T=0 10µM Ext PK		213	213.433	609.983	2017-06-12	178	25		1.42898
FAME-2	2017-05-17	14	CR 687A	2	10			20.78	T=0 10µM Ext PK		214	187.443	902.034	2017-06-12	178	25		2.40616
FAME-2	2017-05-17	14	CR 687A	3	10			22.67	T=0.5 10µM Ext PK		215	272.734	1203.06	2017-06-12	178	25		2.20556
FAME-2	2017-05-17	14	CR 687A	4	10			34.55	T=0.5 10µM Ext PK		216	610.966	1768.35	2017-06-12	178	25		1.44718
FAME-2	2017-05-17	14	CR 687A	5	10			23.06	T=1 10µM Ext PK		217	210.713	913.758	2017-06-12	178	25		2.16826
FAME-2	2017-05-17	14	CR 687A	6	10			18.64	T=1 10µM Ext PK		218	377.79	2026.77	2017-06-12	178	25		2.6824
FAME-2	2017-05-17	14	CR 687A	7	10			25.16	T=6 10µM Ext PK		219	362.706	1441.6	2017-06-12	178	25		1.98728
FAME-2	2017-05-17	14	CR 687A	8	10			25.29	T=6 10µM Ext PK		220	235.735	932.126	2017-06-12	178	25		1.97707
FAME-2	2017-05-17	14	CR 687A	9	10			23.86	T=24 10µM Ext PK		221	338.173	1417.32	2017-06-12	178	25		2.09556
FAME-2	2017-05-17	14	CR 687A	10	10			22.07	T=24 10µM Ext PK		222	234.464	1062.36	2017-06-12	178	25		2.26552
FAME-2	2017-05-17	14	CR 687A	11	10			15.63	T=48 10µM Ext PK		223	97.4115	623.234	2017-06-12	178	25		3.19898
FAME-2	2017-05-17	14	CR 687A	12	10			27.98	T=48 10µM Ext PK		224	286.372	1023.49	2017-06-12	178	25		1.78699
FAME-2	2017-05-17	14	CR 693	1	10			26.32	T=0 10µM Ext PK		225	939.126	356.811	2017-06-15	181	25		1.8997
FAME-2	2017-05-17	14	CR 693	2	10			30.18	T=0 10µM Ext PK		226	1333.64	441.896	2017-06-15	181	25		1.65673
FAME-2	2017-05-17	14	CR 693	3	10			22.69	T=0.5 10µM Ext PK		227	802.94	353.874	2017-06-15	181	25		2.20361
FAME-2	2017-05-17	14	CR 693	4	10			12.61	T=0.5 10µM Ext PK		228	499.802	396.354	2017-06-15	181	25		3.96511
FAME-2	2017-05-17	14	CR 693	5	10			21.81	T=1 10µM Ext PK		229	1332.3	610.868	2017-06-15	181	25		2.29253
FAME-2	2017-05-17	14	CR 693	6	10			21.62	T=1 10µM Ext PK		230	551.591	255.13	2017-06-15	181	25		2.31267
FAME-2	2017-05-17	14	CR 693	7	10			22.01	T=6 10µM Ext PK		231	294.149	133.643	2017-06-15	181	25		2.27169
FAME-2	2017-05-17	14	CR 693	8	10			19.12	T=6 10µM Ext PK		232	242.411	126.784	2017-06-15	181	25		2.61506
FAME-2	2017-05-17	14	CR 693	9	10			14.48	T=24 10µM Ext PK		233	124.939	86.284	2017-06-15	181	25		3.45304
FAME-2	2017-05-17	14	CR 693	10	10			12.49	T=24 10µM Ext PK		234	162.625	130.204	2017-06-15	181	25		4.0032
FAME-2	2017-05-17	14	CR 680	1	10			25.56	T=0 10µM Ext PK	No concentration on tube -DN	235	3715.05	1453.46	2017-06-13	179	25		1.95618
FAME-2	2017-05-17	14	CR 680	2	10			33.2	T=0 10µM Ext PK	No concentration on tube -DN	236	4793.69	1443.88	2017-06-13	179	25		1.50602
FAME-2	2017-05-17	14	CR 680	3	10			23.25	T=120hr 10µM Ext PK	No concentration on tube -DN	237	257.01	110.542	2017-06-13	179	25		2.15054
FAME-2	2017-05-17	14	CR 680	4	10			23.78	T=120hr 10µM Ext PK	No concentration on tube -DN	238	1218.84	512.546	2017-06-13	179	25		2.10261
FAME-2	2017-05-17	14	CR 680	5	10			24.39	T=144hr 10µM Ext PK	No concentration on tube -DN	239	1017.05	416.996	2017-06-13	179	25		2.05002
FAME-2	2017-05-17	14	CR 680	6	10			18.97	T=144hr 10µM Ext PK	No concentration on tube -DN	240	269.911	142.283	2017-06-13	179	25		2.63574
FAME-2	2017-05-17	14	CR 680	7	10			21.43	T=168hr 10µM Ext PK	No concentration on tube -DN	241	443.224	206.824	2017-06-13	179	25		2.33318
FAME-2	2017-05-17	14	CR 680	8	10			22.14	T=168hr 10µM Ext PK	No concentration on tube -DN	242	395.892	178.813	2017-06-13	179	25		2.25836
FAME-2	2017-05-17	14	CR 681A	1	10			21.3	T=0 10µM Ext PK	No concentration on tube -DN	243	18013.5	8457.06	2017-06-13	179	25		2.34742
FAME-2	2017-05-17	14	CR 681A	2	10			26.52	T=0 10µM Ext PK	No concentration on tube -DN	244	11360.3	4283.67	2017-06-13	179	25		1.88537
FAME-2	2017-05-17	14	CR 681A	3	10			34.17	T=120hr 10µM Ext PK	No concentration on tube -DN	245	3078.67	900.987	2017-06-13	179	25		1.46327
FAME-2	2017-05-17	14	CR 681A	4	10			20.3	T=120hr 10µM Ext PK	No concentration on tube -DN	246	3568.97	1758.11	2017-06-13	179	25		2.46305
FAME-2	2017-05-17	14	CR 681A	5	10			15.24	T=144hr 10µM Ext PK	No concentration on tube -DN	247	2483.32	1629.47	2017-06-13	179	25		3.28084
FAME-2	2017-05-17	14	CR 681A	6	10			15.17	T=144hr 10µM Ext PK	No concentration on tube -DN	248	9023.07	5947.97	2017-06-13	179	25		3.29598
FAME-2	2017-05-17	14	CR 681A	7	10			18.58	T=168hr 10µM Ext PK	No concentration on tube -DN	249	6575.14	3538.82	2017-06-13	179	25		2.69107
FAME-2	2017-05-17	14	CR 681A	8	10			17.09	T=168hr 10µM Ext PK	No concentration on tube -DN	250	6753.3	3951.61	2017-06-13	179	25		2.92569
FAME-2	2017-05-17	14	CR 682	1	10			30.81	T=0 10µM Ext PK	No concentration on tube -DN	251	987.698	320.577	2017-06-13	179	25		1.62285
FAME-2	2017-05-17	14	CR 682	2	10			25.55	T=0 10µM Ext PK	No concentration on tube -DN	252	2892.85	1132.23	2017-06-13	179	25		1.95695
FAME-2	2017-05-17	14	CR 682	3	10			23.57	T=120hr 10µM Ext PK	No concentration on tube -DN	253	484.11	205.392	2017-06-13	179	25		2.12134
FAME-2	2017-05-17	14	CR 682	4	10			16.19	T=120hr 10µM Ext PK	No concentration on tube -DN	254	337.412	208.407	2017-06-13	179	25		3.08833
FAME-2	2017-05-17	14	CR 682	5	10			20.24	T=144hr 10µM Ext PK	No concentration on tube -DN	255	231.015	114.138	2017-06-13	179	25		2.47036
FAME-2	2017-05-17	14	CR 682	6	10			22.51	T=144hr 10µM Ext PK	No concentration on tube -DN	256	422.327	187.618	2017-06-13	179	25		2.22124
FAME-2	2017-05-17	14	CR 682	7	10			16.03	T=168hr 10µM Ext PK	No concentration on tube -DN	257	437.086	272.667	2017-06-13	179	25		3.11915
FAME-2	2017-05-17	14	CR 682	8	10			21.02	T=168hr 10µM Ext PK	No concentration on tube -DN	258	498.863	237.328	2017-06-13	179	25		2.37869
FAME-2	2017-05-17	14	CVX 605	1	100			46.19	T=0 100µM Ext PK	No concentration on tube -DN	259	3098.64	6708.47	2017-06-14	180	25		1.08249
FAME-2	2017-05-17	14	CVX 605	2	100			38.31	T=0 100µM Ext PK	No concentration on tube -DN	260	5801.26	15142.9	2017-06-14	180	25		1.30514
FAME-2	2017-05-17	14	CVX 605	3	100			30.27	T=120hr 100µM Ext PK	No concentration on tube -DN	261	2724.28	8999.94	2017-06-14	180	25		1.6518
FAME-2	2017-05-17	14	CVX 605	4	100			30.58	T=120hr 100µM Ext PK	No concentration on tube -DN	262	2062.77	6745.49	2017-06-14	180	25		1.63506
FAME-2	2017-05-17	14	CVX 605	5	100			30.57	T=144hr 100µM Ext PK	No concentration on tube -DN	263	2536.01	8295.74	2017-06-14	180	25		1.63559
FAME-2	2017-05-17	14	CVX 605	6	100			28.96	T=144hr 100µM Ext PK	No concentration on tube -DN	264	2608.69	9007.92	2017-06-14	180	25		1.72652
FAME-2	2017-05-17	14	CVX 605	7	100			13.38	T=168hr 100µM Ext PK	No concentration on tube -DN	265	1231.21	9201.88	2017-06-14	180	25		3.73692
FAME-2	2017-05-17	14	CVX 605	8	100			26.19	T=168hr 100µM Ext PK	No concentration on tube -DN	266	2565.27	9794.86	2017-06-14	180	25		1.90913
FAME-2	2017-05-17	14	CVX 605	9	100			26.73	T=192hr 100µM Ext PK	No concentration on tube -DN	267	2624.76	9819.54	2017-06-14	180	25		1.87056
FAME-2	2017-05-17	14	CVX 605	10	100			23.84	T=192hr 100µM Ext PK	No concentration on tube -DN	268	1864.67	7821.59	2017-06-14	180	25		2.09732
FAME-2	2017-05-17	14	NDRI 218	1	100			19.72	T=0 100µM Ext PK	No concentration on tube -DN	269	1456.35	7385.13	2017-06-14	180	25		2.5355
FAME-2	2017-05-17	14	NDRI 218	2	100			21.4	T=0 100µM Ext PK	No concentration on tube -DN	270	1749.83	8176.78	2017-06-14	180	25		2.33645
FAME-2	2017-05-17	14	NDRI 218	3	100			26.15	T=120hr 100µM Ext PK	No concentration on tube -DN	271	815.107	3117.04	2017-06-14	180	25		1.91205
FAME-2	2017-05-17	14	NDRI 218	4	100			15.8	T=120hr 100µM Ext PK	No concentration on tube -DN	272	372.19	2355.63	2017-06-14	180	25		3.16456
FAME-2	2017-05-17	14	NDRI 218	5	100			23.27	T=144hr 100µM Ext PK	No concentration on tube -DN	273	683.517	2937.33	2017-06-14	180	25		2.14869
FAME-2	2017-05-17	14	NDRI 218	6	100			29.27	T=144hr 100µM Ext PK	No concentration on tube -DN	274	1153.85	3942.08	2017-06-14	180	25		1.70823
FAME-2	2017-05-17	14	NDRI 218	7	100			14.45	T=168hr 100µM Ext PK	No concentration on tube -DN	275	336.055	2325.64	2017-06-14	180	25		3.46021
FAME-2	2017-05-17	14	NDRI 218	8	100			15.24	T=168hr 100µM Ext PK	No concentration on tube -DN	276	385.855	2531.86	2017-06-14	180	25		3.28084
FAME-2	2017-05-17	14	NDRI 218	9	100			26.13	T=192hr 100µM Ext PK	No concentration on tube -DN	277	880.368	3369.19	2017-06-14	180	25		1.91351
FAME-2	2017-05-17	14	NDRI 218	10	100			14.28	T=192hr 100µM Ext PK	No concentration on tube -DN	278	418.991	2934.11	2017-06-14	180	25		3.5014
FAME-2	2017-05-17	14	CVX608B	1	100			10.74	100 µM MK-2048 Validation		279	8997.96	8377.99	2017-05-30	177	25	homogenizer correlation:Tissue processed using Precellys	4.65549
FAME-2	2017-05-17	14	CVX608B	2	100			13.43	100 µM MK-2048 Validation		280	3196.35	23800	2017-05-30	177	25	homogenizer correlation:Tissue processed using Beadbug	3.72301
FAME-2	2017-05-17	14	CVX608B	3	100			9	100 µM MK-2048 Validation		281	5651.39	6279.32	2017-05-30	177	25	homogenizer correlation:Tissue processed using Precellys	5.55556
FAME-2	2017-05-17	14	CVX608B	4	1			14.97	1 µM MK-2048 Validation		282	1023.73	136.771	2017-05-30	177	25	homogenizer correlation:Tissue processed using Precellys	3.34001
FAME-2	2017-05-17	14	CVX608B	5	1			16.09	1 µM MK-2048 Validation		283	1006.87	125.155	2017-05-30	177	25	homogenizer correlation:Tissue processed using Beadbug	3.10752
FAME-2	2017-05-17	14	CVX608B	6	1			10.76	1 µM MK-2048 Validation		284	682.903	126.934	2017-05-30	177	25	homogenizer correlation:Tissue processed using Precellys	4.64684
FAME-2	2017-05-17	14	CVX 613	1	100			38.2	MK-2048 100µM Validation		285	2987.34	7820.25	2017-05-30	177	25	homogenizer correlation:Tissue processed using Beadbug	1.3089
FAME-2	2017-05-17	14	CVX 613	2	100			19.5	MK-2048 100µM Validation		286	1908.32	9786.26	2017-05-30	177	25	homogenizer correlation:Tissue processed using Precellys	2.5641
FAME-2	2017-05-17	14	CVX 613	3	100			30.18	MK-2048 100µM Validation		287	2731.03	9049.15	2017-05-30	177	25	homogenizer correlation:Tissue processed using Beadbug	1.65673
FAME-2	2017-05-17	14	CVX 613	4	1			25.32	MK-2048 1µM Validation		288	1549.56	122.398	2017-05-30	177	25	homogenizer correlation:Tissue processed using Beadbug	1.97472
FAME-2	2017-05-17	14	CVX 613	5	1			28.49	MK-2048 1µM Validation		289	1844.55	129.488	2017-05-30	177	25	homogenizer correlation:Tissue processed using Precellys	1.755
FAME-2	2017-05-17	14	CVX 613	6	1			32.77	MK-2048 1µM Validation		290	2291.07	139.827	2017-05-30	177	25	homogenizer correlation:Tissue processed using Beadbug	1.52579
FAME-2	2017-05-17	14	NDRI 222	1	100			31.62	MK-2048 100 µM Validation		291	2251.66	7120.99	2017-05-30	177	25	homogenizer correlation:Tissue processed using Precellys	1.58128
FAME-2	2017-05-17	14	NDRI 222	2	100			22.25	MK-2048 100 µM Validation		292	1430.02	6427.07	2017-05-30	177	25	homogenizer correlation:Tissue processed using Beadbug	2.24719
FAME-2	2017-05-17	14	NDRI 222	3	100			27.63	MK-2048 100 µM Validation		293	2093.1	7575.44	2017-05-30	177	25	homogenizer correlation:Tissue processed using Precellys	1.80963
FAME-2	2017-05-17	14	NDRI 222	4	100			24.73	MK-2048 100 µM Validation		294	2303.65	9315.21	2017-05-30	177	25	homogenizer correlation:Tissue processed using Beadbug	2.02184
FAME-2	2017-05-17	14	NDRI 222	5	100			25.19	MK-2048 100 µM Validation		295	2579.13	10238.7	2017-05-30	177	25	homogenizer correlation:Tissue processed using Precellys	1.98491
FAME-2	2017-05-17	14	NDRI 222	6	100			28.54	MK-2048 100 µM Validation		296	4105.4	14384.7	2017-05-30	177	25	homogenizer correlation:Tissue processed using Beadbug	1.75193
FAME-2	2017-05-17	14	NDRI 222	7	1			24.13	MK-2048 1 µM Validation		297	1076.66	89.2382	2017-05-30	177	25	homogenizer correlation:Tissue processed using Precellys	2.07211
FAME-2	2017-05-17	14	NDRI 222	8	1			25.44	MK-2048 1 µM Validation		298	1204.6	94.7016	2017-05-30	177	25	homogenizer correlation:Tissue processed using Beadbug	1.96541
FAME-2	2017-05-17	14	NDRI 222	9	1			24.22	MK-2048 1 µM Validation		299	1109.3	91.6021	2017-05-30	177	25	homogenizer correlation:Tissue processed using Precellys	2.06441
FAME-2	2017-05-17	14	NDRI 222	10	1			17.4	MK-2048 1 µM Validation		300	722.451	83.0404	2017-05-30	177	25	homogenizer correlation:Tissue processed using Beadbug	2.87356
FAME-2	2017-05-17	14	NDRI 222	11	1			27.13	MK-2048 1 µM Validation		301	1348.7	99.4248	2017-05-30	177	25	homogenizer correlation:Tissue processed using Precellys	1.84298
FAME-2	2017-05-17	14	NDRI 222	12	1			22.43	MK-2048 1 µM Validation		302	947.179	84.4565	2017-05-30	177	25	homogenizer correlation:Tissue processed using Beadbug	2.22916
