# Supplementary material for: Cryopreservation of human mucosal tissues
Source: PLoS One. 2018 Jul 30;13(7):e0200653. doi: 10.1371/journal.pone.0200653 (PMC6066204; doi:10.1371/journal.pone.0200653)
Supplement: S2 File — (ZIP) [file pone.0200653.s006.zip › data/raw/Dezzutti-cervix-infection.csv]

CVX492A			D4	D7	D11	D14	D18	D21
		Control from fresh tissue	655.67	118.24	1764.22	4598.11	6574.06	9416.51
		Control from fresh tissue	118.26	141.17	5755.19	8524.53	6833.96	7598.11
		Control from fresh tissue	147.68	113.48	913.33	2121.67	4203.30	3798.58
		2X 10% DMSO in FBS	237.70	2199.70	3809.20	4355.76	2116.52	2001.67
		2X 10% DMSO in FBS	191.35	1404.39	4025.86	3166.67	3923.94	2085.61
		2X 10% DMSO in FBS	178.23	1353.33	6900.00	4336.78	3062.64	3398.48
		2X 6% DMSO, 5% EG, 50mM Trehalose in FBS	140.94	472.92	4168.18	3864.70	3008.94	2163.94
		2X 6% DMSO, 5% EG, 50mM Trehalose in FBS	165.58	4418.39	12301.15	4258.05	3352.30	3390.00
		2X 6% DMSO, 5% EG, 50mM Trehalose in FBS	177.80	1805.00	4155.17	3318.03	3092.12	2487.73
		2X 8% DMSO, 50mM trehalose in FBS	147.29	1353.48	3117.24	3833.79	2428.03	1055.00
		2X 8% DMSO, 50mM trehalose in FBS	193.45	3713.79	5270.11	4653.03	2977.27	1834.55
		2X 8% DMSO, 50mM trehalose in FBS	196.92	3898.48	7381.61	4023.56	3616.36	2073.18
NDRI 109			D3	D7	D10
		Control	34.78	434.90	7564.29
		Control	40.18	895.51	31831.63
		Control	49.15	1182.35	12688.78
		2X 10% DMSO in FBS	128.24	470.77	34743.94
		2X 10% DMSO in FBS	110.87	385.81	2395.57
		2X 10% DMSO in FBS	55.79	1632.14	16234.85
		2X 6% DMSO, 5% EG, 50mM Trehalose in FBS	94.37	215.37	1962.43
		2X 6% DMSO, 5% EG, 50mM Trehalose in FBS	69.16	445.83	3836.86
		2X 6% DMSO, 5% EG, 50mM Trehalose in FBS	101.36	154.93	1413.29
		2X 8% DMSO, 50mM trehalose in FBS	121.91	1832.71	14315.15
		2X 8% DMSO, 50mM trehalose in FBS	118.70	126.37	847.86
		2X 8% DMSO, 50mM trehalose in FBS	108.76	1312.57	12440.91
NDRI 113			D4	D7	D11
		Control	80.43	308.25	1309.71
		Control	77.37	364.88	2727.35
		2X 10% DMSO in FBS	67.17	1094.90	9421.57
		2X 10% DMSO in FBS	53.75	40.90	1160.20
		2X 6% DMSO, 5% EG, 50mM Trehalose in FBS	87.09	52.75	100.43
		2X 6% DMSO, 5% EG, 50mM Trehalose in FBS	48.36	39.83	1135.29
		2X 8% DMSO, 50mM trehalose in FBS	34.22	190.43	4210.78
		2X 8% DMSO, 50mM trehalose in FBS	60.83	90.05	3750.00
CVX546A			D4	D7	D11
		Fresh Control	159.59	2303.70	12480.00
		Fresh Control	32.87	35.90	470.20
		10% DMSO+50mM Trehalose in FBS	59.82	1772.80	12284.00
		10% DMSO+50mM Trehalose in FBS	39.42	1862.80	16687.00
		8% DMSO+50mM Trehalose in FBS	37.20	732.80	21497.00
		8% DMSO+50mM Trehalose in FBS	38.25	872.90	4892.00
CVX 547			D4	D7	D11
		Fresh Control	24.28	16.57	61814.16
		Fresh Control	88.43	545.40	1372.74
		10% DMSO in FBS	28.53	97.08	4213.27
		10% DMSO in FBS	17.98	11.12	14.13
		10% DMSO+50mM Trehalose in FBS	21.55	471.06	15547.79
		10% DMSO+50mM Trehalose in FBS	15.51	1370.80	21075.22
NDRI 119			D4	D7	D11
		Control	133.6263736	253.3186813	15056.04396
		Control	95.53846154	72.07692308	832.3076923
		6% DMSO, 5% EG, 50mM Trehalose in FBS	52.38596491	829.6363636	10811.81818
		6% DMSO, 5% EG, 50mM Trehalose in FBS	86.33333333	341.7272727	19942.72727
		7% DMSO in FBS	60.06140351	139.7807018	6948.181818
		7% DMSO in FBS	67.74561404	475.0909091	10520
		10% DMSO in FBS	101.4035088	1923.818182	15144.54545
		10% DMSO in FBS	56.42105263	211.2105263	8334.545455
NDRI 121			4	7	11
		Freeze/Thaw Control	74.18571429	465.9714286	27757.14286
		Freeze/Thaw Control	298.1285714	68.47142857	61.94285714
		Freeze/Thaw Control	65.54285714	465.4285714	14012.85714
		6% DMSO, 5% EG, 50 mM Trehalose in FBS	65.83333333	244.8333333	22353.52113
		6% DMSO, 5% EG, 50 mM Trehalose in FBS	111.8194444	130.0972222	4580.555556
		6% DMSO, 5% EG, 50 mM Trehalose in FBS	72.58333333	337.8611111	4260.138889
		7% DMSO in FBS	58.29166667	106.25	6778.873239
		7% DMSO in FBS	58.58333333	69.58333333	1689.166667
		7% DMSO in FBS	81.52777778	73.20833333	1674.444444
		10% DMSO in FBS	90.40277778	2121.666667	15061.97183
		10% DMSO in FBS	73.02777778	429.75	9485.915493
		10% DMSO in FBS	122.9583333	337.3194444	4858.472222
NDRI 137A			D4	D7	D11
		Control	36.91044776	424.5522388	18788.23529
		Control	35.70149254	123.5671642	2093.58209
		Control	43.94029851	85.80597015	2096.865672
		6% DMSO, 5% EG, 50mM Trehalose in FBS	37.91578947	31.01052632	316.6210526
		6% DMSO, 5% EG, 50mM Trehalose in FBS	25.44210526	30.13684211	115.8526316
		6% DMSO, 5% EG, 50mM Trehalose in FBS	26.8	735.4736842	10273.03371
		10% DMSO in FBS	25.41052632	16.16842105	9.063157895
		10% DMSO in FBS	25.32631579	243.8842105	12111.23596
		10% DMSO in FBS	34.97894737	24.78947368	628.5263158
NDRI 147A			D4	D7	D11
		Fresh Control	31.21804511	1267.522124	23963.15789
		Fresh Control	19.15789474	544.8672566	21867.66917
		10% DMSO in FBS	23.92481203	1481.150442	7751.879699
		10% DMSO in FBS	19.63909774	65.18584071	3386.466165
		6% DMSO+5%EG+50mM Trehalose in FBS	23.4962406	15437.2549	14361.65414
		6% DMSO+5%EG+50mM Trehalose in FBS	16.18796992	156.3362832	5035.338346
NDRI 149A			D4	D7	D11
		Fresh Control	147.75	62.75	246.11
		Fresh Control	59.78	91.62	4077.94
		10% DMSO in FBS	129.13	817.57	17066.18
		10% DMSO in FBS	86.87	156.76	5664.71
		10% DMSO+50mM Trehalose in FBS	85.91	67.34	40292.65
		10% DMSO+50mM Trehalose in FBS	92.05	44.31	18601.47
		8% DMSO+50mM Trehalose in FBS	98.25	28.88	22.08
		8% DMSO+50mM Trehalose in FBS	53.42	59.23	11989.71
NDRI 153A			D4	D7	D11
		Fresh Control	34.21	54.06	852.55
		Fresh Control	21.82	995.20	13046.08
		10% DMSO in FBS	34.30	212.19	19000.98
		10% DMSO in FBS	23.70	166.36	15320.59
		10% DMSO+50mM Trehalose in FBS	54.99	1518.24	16506.86
		10% DMSO+50mM Trehalose in FBS	35.80	22.14	45.44
NDRI 162C			4	7	11
		Control Fresh	9.431578947	54.24210526	684.6315789
		Control Fresh	7.473684211	464	8922.105263
		10%DMSO/FBS	8.884210526	18.78947368	71.23157895
		10%DMSO/FBS	9.105263158	73.62105263	582.4210526
		10%DMSO/50mM Trehalose/FBS	9.884210526	52.03157895	186.9368421
		10%DMSO/50mM Trehalose/FBS	6.947368421	72.75789474	178.3368421
