# Supplementary material for: Cryopreservation of human mucosal tissues
Source: PLoS One. 2018 Jul 30;13(7):e0200653. doi: 10.1371/journal.pone.0200653 (PMC6066204; doi:10.1371/journal.pone.0200653)
Supplement: S2 File — (ZIP) [file pone.0200653.s006.zip › data/raw/Dezzutti-rectum-infection.csv]

CR487	D4	D7	D11	D14	D17	D21
Fresh control	20.20353982	872.4778761	9957.522124	24014.15929	18171.05263	27298.24561
Fresh control	14.72566372	11.12389381	11.84955752	8.575221239	8.203539823	8.008849558
Fresh control	10.60176991	12.05309735	9.132743363	1479.823009	13323.89381	17146.0177
2X 10% DMSO in FBS	49.46478873	89.85915493	1187.878788	2334.090909	3892.878788	29504.54545
2X 10% DMSO in FBS	41.02816901	19	11.28169014	5.647887324	3.295774648	1.633802817
2X 10% DMSO in FBS	92.12676056	53	167.8028169	164.1690141	115.0704225	113.1971831
2X 6% DMSO, 5% EG, 50mM Trehalose in FBS	29.52112676	24.3943662	459.4084507	4424.393939	9819.69697	4819.69697
2X 6% DMSO, 5% EG, 50mM Trehalose in FBS	37.91549296	21.25352113	16.04225352	7.901408451	6.873239437	5.521126761
2X 6% DMSO, 5% EG, 50mM Trehalose in FBS	58.1971831	25.61971831	18.18309859	3.929577465	2.788732394	2.323943662
2X 8% DMSO, 50mM trehalose in FBS	39.67605634	59.47887324	740.3030303	808.9393939	394.9295775	406.084507
2X 8% DMSO, 50mM trehalose in FBS	44.64788732	198.3239437	2583.030303	3665.454545	4464.545455	3846.666667
2X 8% DMSO, 50mM trehalose in FBS	33.74647887	19.78873239	14.63380282	6	4.309859155	8.042253521
CR497	D4	D7	D11	D14
Control	43.8630137	53.28767123	NA	17023.94366
Control	35.35616438	100.3150685	NA	36976.05634
Control	34.20547945	48.89041096	NA	21966.19718
2X 10% DMSO in FBS	14.16438356	12118.05556	49447.2973	86768.65672
2X 10% DMSO in FBS	23.76712329	15573.61111	47570.27027	91656.71642
2X 10% DMSO in FBS	2.246575342	17556.94444	92074.62687	169164.1791
2X 6% DMSO, 5% EG, 50mM Trehalose in FBS	14.83561644	18350	93559.70149	137126.8657
2X 6% DMSO, 5% EG, 50mM Trehalose in FBS	16.63013699	146.1506849	1863.918919	1592.297297
2X 6% DMSO, 5% EG, 50mM Trehalose in FBS	1.589041096	4658.75	46918.91892	46432.43243
2X 8% DMSO, 50mM trehalose in FBS	8.01369863	325.0547945	1922.432432	45882.43243
2X 8% DMSO, 50mM trehalose in FBS	10.30136986	22486.11111	64917.91045	96716.41791
2X 8% DMSO, 50mM trehalose in FBS	31.8	20536.11111	77529.85075	126716.4179
CR500	D3	D7	D10	D14
Control	10.75757576	66.17171717	6973.737374	185369.863
Control	10.91919192	63.68686869	3680.808081	168191.7808
Control	12.12121212	5622.222222	155136.9863	477890.411
2X 10% DMSO in FBS	8.134328358	279.9402985	7422.727273	32739.39394
2X 10% DMSO in FBS	10.88059701	13.32835821	437.1492537	6406.060606
2X 10% DMSO in FBS	10.56716418	406.6567164	11422.72727	104477.2727
2X 6% DMSO, 5% EG, 50mM Trehalose in FBS	11.82089552	1.298507463	4.402985075	409.5522388
2X 6% DMSO, 5% EG, 50mM Trehalose in FBS	7.970149254	7.044776119	440.4477612	14872.72727
2X 6% DMSO, 5% EG, 50mM Trehalose in FBS	6.865671642	1.940298507	1	1
2X 8% DMSO, 50mM trehalose in FBS	8.820895522	1814.328358	19312.12121	242946.9697
2X 8% DMSO, 50mM trehalose in FBS	17.34328358	5	25.82089552	6022.727273
2X 8% DMSO, 50mM trehalose in FBS	7.776119403	75.91044776	3919.552239	16166.66667
CR590A	D4	D7	D11	D14
Fresh Control	15.70642202	8.055045872	6.788990826	7.577981651
Fresh Control	11.68807339	40.28440367	882.1100917	2384.220183
10% DMSO in FBS	14.77981651	25.33944954	46978.26087	109321.7391
10% DMSO in FBS	11.04587156	13.43119266	15915.65217	18785.21739
10% DMSO+50mM Trehalose in FBS	9.596330275	6.321100917	4.366972477	4.614678899
10% DMSO+50mM Trehalose in FBS	11.77981651	66.06422018	237.7155963	211.8073394
CR593	4	7	11	14
Control	8.581818182	22.86363636	2624.786325	21428.20513
Control	11.47272727	4.281818182	35.77272727	1875.765766
10%DMSO/FBS	33.31818182	51.56363636	7688.888889	45700.8547
10%DMSO/FBS	25.58181818	817.2972973	14901.7094	58320.51282
8%DMSO/50mM Trehalose/FBS	53.03636364	407.4774775	3646.153846	10730.76923
8%DMSO/50mM Trehalose/FBS	34.98181818	1273.153153	49410.25641	76585.47009
CR627A	4	7	11	14
Control Fresh	1	1268.333333	22013.15789	119308.1395
Control Fresh	1	2274.473684	20571.05263	29866.27907
10%DMSO/FBS	1	45.15929204	205.1415929	1474.122807
10%DMSO/FBS	1	1	46.91150442	679.122807
10%DMSO/50mM Trehalose/FBS	1	1	1	75.89380531
10%DMSO/50mM Trehalose/FBS	1	3265.789474	40843.02326	76802.32558
CR639B	4	7	11	14
Control	44.51450057	47.37510914	57.35169072	136.9098341
Control	41.91453177	50.82081493	614.5643558	11319.58256
10%DMSO/FBS	42.12292319	72.05401163	1673.755168	3520.515564
10%DMSO/FBS	42.65034316	2240.017151	29569.77848	39214.49455
10%DMSO/FBS/50mM Trehalose	44.43293472	43.48984122	40.76636363	1369.190604
10%DMSO/FBS/50mM Trehalose	39.63579179	44.58273764	43.86156491	138.2857595
8%DMSO/FBS/50mM Trehalose	1	1	184.5233475	585.1134742
8%DMSO/FBS/50mM Trehalose	1	1	573.585875	15107.64033
PRE006A	4	7	11	14
Fresh Control	1	568.5185185	19258.25243	15972.22222
Fresh Control	1	4.663551402	574.4444444	22282.52427
10% DMSO	1	510.2912621	47500	23972.22222
10% DMSO	1	188.6203704	1812.962963	3045.37037
10% DMSO, 50 mM Trehalose	1	1	83.27777778	2605.555556
10% DMSO, 50 mM Trehalose	1	1	1	1
PASS074A	4	7	11	14
Fresh Control	1	1083.888889	45388.88889	100453.7037
Fresh Control	1	129.4953271	16481.48148	48250
10% DMSO	1	1	462.4271845	12325.92593
10% DMSO	1	1024.757282	2635.185185	2001.851852
10% DMSO	1	7772.222222	216416.6667	200768.5185
10% DMSO, 50 mM Trehalose	1	1924.368932	11112.96296	8749.074074
10% DMSO, 50 mM Trehalose	1	1745.339806	14559.25926	58509.25926
10% DMSO, 50 mM Trehalose	1	30944.44444	172203.7037	159564.8148
CR521	D4	D7	D11	D14
Control	6.285714286	44.21978022	81111.11111	145215.2778
Control	2.846153846	51.8021978	243486.1111	233395.8333
Control	13.50549451	7500	803.0769231	10949.45055
6% DMSO, 5% EG, 50mM Trehalose in FBS	1.98245614	4.254385965	380.2727273	1645.363636
6% DMSO, 5% EG, 50mM Trehalose in FBS	19.99122807	2.51754386	1.026315789	1
6% DMSO, 5% EG, 50mM Trehalose in FBS	24.6754386	7.01754386	3.552631579	2.456140351
7% DMSO in FBS	7.771929825	1	1	1
7% DMSO in FBS	1	1	1	1
7% DMSO in FBS	1	1	1	1
10% DMSO in FBS	6.921052632	1	360.4545455	1130.545455
10% DMSO in FBS	14.68421053	1.956140351	1	1.359649123
10% DMSO in FBS	2.184210526	1	1	1
CR529B	4	7	11
Freeze/Thaw Control	22.94285714	1324.285714	78385.71429
Freeze/Thaw Control	52.95714286	467.3	47044.28571
Freeze/Thaw Control	50.45714286	6890	201957.1429
6% DMSO, 5% EG, 50 mM Trehalose in FBS	44.34285714	5.2	7.628571429
6% DMSO, 5% EG, 50 mM Trehalose in FBS	21.74285714	2.714285714	193.8571429
6% DMSO, 5% EG, 50 mM Trehalose in FBS	28.47142857	189.1285714	11314.28571
7% DMSO in FBS	38.68571429	21.6	25.71428571
7% DMSO in FBS	13.24285714	49.22857143	41038.57143
7% DMSO in FBS	39.57142857	47.57142857	24.75714286
10% DMSO in FBS	28.12857143	25.55714286	155.1142857
10% DMSO in FBS	23.88571429	19.58571429	72.64285714
10% DMSO in FBS	20.97142857	168.4285714	131921.4286
CR536B	4	7	11
Control	7.742857143	23.75714286	646.2857143
Control	30.21428571	307.6714286	15825.71429
Control	1	3953	92721.42857
6% DMSO, 5% EG, 50 mM Trehalose in FBS	25.35294118	30.92647059	876.4516129
6% DMSO, 5% EG, 50 mM Trehalose in FBS	22.98529412	29.19117647	20.58823529
6% DMSO, 5% EG, 50 mM Trehalose in FBS	23.88235294	411.1617647	4553.387097
7% DMSO in FBS	13.26470588	44.48529412	44.20588235
7% DMSO in FBS	22.14705882	63.52941176	472.6911765
7% DMSO in FBS	13.94117647	63.41176471	586.9354839
10% DMSO in FBS	28.51470588	26.26470588	301.5882353
10% DMSO in FBS	15.51470588	20.32352941	17.14705882
10% DMSO in FBS	48.11764706	29.32352941	12.36764706
