# Supplementary material for: Cryopreservation of human mucosal tissues
Source: PLoS One. 2018 Jul 30;13(7):e0200653. doi: 10.1371/journal.pone.0200653 (PMC6066204; doi:10.1371/journal.pone.0200653)
Supplement: S2 File — (ZIP) [file pone.0200653.s006.zip › data/raw/Dezzutti-Rohan-DPV-TFV-tissue-PK-CPA-vs-FF.xlsx]

## Sheet: DPV summary
	DPV-Colorectal Tissue (CR)
	Level 1	1:200 dilution	7.59e-09	M of DPV	BMDL: Below minimum detection limit ( below 0.2 ng/ml of extraction volume)
	Level 2	1:2000 dilution	7.59e-10	M of DPV	NA, not available
	Dapivirine tissue conc (ng/mg)-Average by individual explant and tissue
		Freshly Frozen (FF)				Cryopreserve (CPA)
	DPV Loading level	Level 1	Level 1	Level 2	Level 2	Level 1	Level 1	Level 2	Level 2
	DPV Loading (M)	7.59e-09	7.59e-09	7.59e-10	7.59e-10	7.59e-09	7.59e-09	7.59e-10	7.59e-10
	CR 664A (ng/mg)	29.201	9.59122	1.82281	0.918387	7.18195	5.96521	1.74265	1.32887
	CR 673A (ng/mg)	23.7623	19.0718	0.151095	0.13763	11.659	7.94686	1.8729	2.72871
	CR 675A (ng/mg)	11.8406	11.3683	1.12674	0.446946	4.19339	7.8653	1.4825	3.1786
	Dapivirine tissue conc(ng/mg)-Average by tissue treatment condition
		FF	CPA	FF	CPA
	DPV Loading level	Level 1	Level 1	Level 2	Level 2
	Loading (M)	7.59e-09	7.59e-09	7.59e-10	7.59e-10
	Average (ng/mg)	17.4725	7.46861	0.767268	2.0557
	SD	7.8838	2.49057	0.654972	0.735133
	n	n=6	n=6	n=6	n=6
	Experiments were performed n=6 explants, 2 explants/tissue, 3 tissues each
	DPV-Cervical Tissue (CVX)
	Level 1	1:20 dilution	7.59e-08	M of DPV
	Level 2	1:200 dilution	7.59e-09	M of DPV
	Dapivirine tissue conc (ng/mg)-Average by individual explant and tissue
		FF				CPA
	DPV Loading level	Level 1	Level 1	Level 2	Level 2	Level 1	Level 1	Level 2	Level 2
	DPV Loading (M)	7.59e-08	7.59e-08	7.59e-09	7.59e-09	7.59e-08	7.59e-08	7.59e-09	7.59e-09
	CVX 593 (ng/mg)	37.2533	24.1248	10.0594	8.66793	6.68044	12.916	14.823	14.1989
	NDRI 198A (ng/mg)	37.6257	26.9273	18.1733	13.0537	24.955	30.1285	16.0495	8.08543
	NDRI 199 (ng/mg)	22.0962	32.8585	17.1209	11.0464	22.7019	11.2047	5.06327	10.5146
	Dapivirine tissue conc(ng/mg)-Average by tissue treatment condition
		FF	CPA	FF	CPA
	DPV Loading level	Level 1	Level 1	Level 2	Level 2
	DPV Loading (M)	7.59e-08	7.59e-08	7.59e-09	7.59e-09
	Average (ng/mg)	30.1476	18.0977	13.0203	11.4558
	SD	6.71166	9.1398	3.87234	4.31451
	n	n=6	n=6	n=6	n=6
	Experiments were performed n=6 explants, 2 explants/tissue, 3 tissues each
	Reorganized for plotting
	DPV tissue conc (ng/mg)-Average by tissue type, DPV loading level
	Colorectal tissue				Cervical tissue
	Average	FF	CPA		Average	FF	CPA
	CR Level 1	17.4725	7.46861		CVX Level 1	30.1476	18.0977
	CR Level 2	0.767268	2.0557		CVX Level 2	13.0203	11.4558
	SD				SD
	CR Level 1	7.8838	2.49057		CVX Level 1	6.71166	9.1398
	CR Level 2	0.654972	0.735133		CVX Level 2	3.87234	4.31451

## Sheet: TFV summary
	TFV-DP-Colorectal Tissue (CR)
	Level 1	1:300 dilution	1.161e-07	M of TFV	BMDL: Below minimum detection limit ( below 0.2 ng/mL of extraction volume)
	Level 2	1:3000 dilution	1.161e-08	M of TFV	NA, not available
	TFV-DP tissue conc (ng/mg)-Average by individual explant and tissue
		Freshly Frozen (FF)				Crypreserved (CPA)
	TFV Loading level	Level 1	Level 1	Level 2	Level 2	Level 1	Level 1	Level 2	Level 2
	TFV Loading (M)	1.161e-07	1.161e-07	1.161e-08	1.161e-08	1.161e-07	1.161e-07	1.161e-08	1.161e-08
	CR 664A (ng/mg)	BMDL	BMDL	BMDL	BMDL	BMDL	BMDL	BMDL	BMDL
	CR 675B (ng/mg)	BMDL	BMDL	BMDL	BMDL	BMDL	BMDL	BMDL	BMDL
	CR 676 (ng/mg)	BMDL	BMDL	BMDL	BMDL	BMDL	BMDL	BMDL	0.0319268
	TFV-DP tissue conc (ng/mg)-Average by tissue treatment condition
		FF	CPA	FF	CPA
	TFV Loading level	Level 1		Level 2
	Loading (M)	1.161e-07	1.161e-07	1.161e-08	1.161e-08
	Average (ng/mg)	BMDL	BMDL	BMDL	0.0319268
	SD	NA	NA	NA	NA
	n	all BMDL	all BMDL	all BMDL	n=1
	Experiments were performed n=6 explants, 2 explants/tissue, 3 tissues each
	TFV-DP-Cervical Tissue (CVX)
	Level 1	1:10 dilution	3.48e-06	M of TFV
	Level 2	1:30 dilution	1.161e-06	M of TFV
	TFV-DP tissue conc (ng/mg)-Average by individual explant and tissue
		FF				CPA
	TFV Loading level	Level 1	Level 1	Level 2	Level 2	Level 1	Level 1	Level 2	Level 2
	TFV Loading (M)	3.48e-06	3.48e-06	1.161e-06	1.161e-06	3.48e-06	3.48e-06	1.161e-06	1.161e-06
	NDRI 196 (ng/mg)	0.420713	0.479491	0.507604	0.206002	0.739554	0.0218938	0.0202173	0.0092574
	NDRI 201B (ng/mg)	0.810358	1.46662	1.67883	0.974201	BMDL	0.364915	BMDL	BMDL
	NDRI 199 (ng/mg)	0.145871	0.11763	0.188125	0.293129	0.0093761	0.0157118	0.0145553	BMDL
	TFV-DP tissue conc (ng/mg)-Average by tissue treatment condition
		FF	CPA	FF	CPA
	TFV Loading level	Level 1	Level 1	Level 2	Level 2
	TFV Loading (M)	3.48e-06	3.48e-06	1.161e-06	1.161e-06
	Average (ng/mg)	0.573447	0.285519	0.641314	0.0146767
	SD	0.505298	0.322393	0.586725	0.00548096
	n	n=6	n=5, other BMDL	n=6	n=3, others BMDL
	Experiments were performed n=6 explants, 2 explants/tissue, 3 tissues each
	Reorganized for plotting
	TFV-DP tissue conc (ng/mg)-Average by tissue type, TFV loading level
	Colorectal tissue				Cervical tissue
	Average	FF	CPA		Average	FF	CPA
	CR Level 1	BMDL	BMDL		CVX Level 1	0.573447	0.285519
	CR Level 2	BMDL	0.0319268		CVX Level 2	0.641314	0.0146767
	SD				SD
	CR Level 1	NA	NA		CVX Level 1	0.505298	0.322393
	CR Level 2	NA	NA		CVX Level 2	0.586725	0.00548096

## Sheet: Cleaner
NewSet	FF	FF	FF	FF	CPA	CPA	CPA	CPA
DPV Loading level	Level 1	Level 1	Level 2	Level 2	Level 1	Level 1	Level 2	Level 2
Dilution	1 to 200	1 to 200	1 to 2000	1 to 2000	1 to 200	1 to 200	1 to 2000	1 to 2000
CR 664A (ng/mg)	29.2	9.59	1.82	0.92	7.18	5.97	1.74	1.33
CR 673A (ng/mg)	23.76	19.07	0.15	0.14	11.66	7.95	1.87	2.73
CR 675A (ng/mg)	11.84	11.37	1.13	0.45	4.19	7.87	1.48	3.18
NewSet	FF	FF	FF	FF	CPA	CPA	CPA	CPA
DPV Loading level	Level 1	Level 1	Level 2	Level 2	Level 1	Level 1	Level 2	Level 2
Dilution	1 to 20	1 to 20	1 to 200	1 to 200	1 to 20	1 to 20	1 to 200	1 to 200
CVX 593 (ng/mg)	37.25	24.12	10.06	8.67	6.68	12.92	14.82	14.2
NDRI 198A (ng/mg)	37.63	26.93	18.17	13.05	24.95	30.13	16.05	8.09
NDRI 199 (ng/mg)	22.1	32.86	17.12	11.05	22.7	11.2	5.06	10.51
NewSet	FF	FF	FF	FF	CPA	CPA	CPA	CPA
TFV Loading level	Level 1	Level 1	Level 2	Level 2	Level 1	Level 1	Level 2	Level 2
Dilution	1 to 300	1 to 300	1 to 3000	1 to 3000	1 to 300	1 to 300	1 to 3000	1 to 3000
CR 664A (ng/mg)	BMDL	BMDL	BMDL	BMDL	BMDL	BMDL	BMDL	BMDL
CR 675B (ng/mg)	BMDL	BMDL	BMDL	BMDL	BMDL	BMDL	BMDL	BMDL
CR 676 (ng/mg)	BMDL	BMDL	BMDL	BMDL	BMDL	BMDL	BMDL	0.032
NewSet	FF	FF	FF	FF	CPA	CPA	CPA	CPA
TFV Loading level	Level 1	Level 1	Level 2	Level 2	Level 1	Level 1	Level 2	Level 2
Dilution	1 to 10	1 to 10	1 to 30	1 to 30	1 to 10	1 to 10	1 to 30	1 to 30
NDRI 196 (ng/mg)	0.421	0.479	0.508	0.206	0.74	0.022	0.02	0.009
NDRI 201B (ng/mg)	0.81	1.467	1.679	0.974	BMDL	0.365	BMDL	BMDL
NDRI 199 (ng/mg)	0.146	0.118	0.188	0.293	0.009	0.016	0.015	BMDL
