# Supplementary material for: Cryopreservation of human mucosal tissues
Source: PLoS One. 2018 Jul 30;13(7):e0200653. doi: 10.1371/journal.pone.0200653 (PMC6066204; doi:10.1371/journal.pone.0200653)
Supplement: S2 File — (ZIP) [file pone.0200653.s006.zip › data/raw/Ferre Yield and Viability data.xlsx]

## Sheet: Sheet1
GALT Cyropreservation Study (CIL Study 3059)
GALT
Froze 10 bx, Liberase Digestion 20 biopsies --> half frozen, then other half assayed next day fresh
SID	HIV Status	Biopsy Date	Fresh Assay Date	Yield (x10^6)	Viability (%)	Stimulations	Frozen Suspension Assay Date	Starting # cells	Yield (x10^6)	Viability (%)	Stimulations	Frozen Biopsy Assay Date	Yield (x10^6)	Viability (%)	Stimulations
7221	Negative	2013-08-19	2013-08-20	12.5	98	D,C,S, P/I	2013-12-10	12.5	7	88	D,C,S, P/I	2013-12-10	12	94	D,C,S, P/I
7226	Negative	2013-09-23	2013-09-24	16	97	D,C,S, P/I	2013-12-10	16	6.4	78	D,C,S, P/I	2013-12-10	10.6	93	D,C,S, P/I
7229	Negative	2013-09-30	2013-10-01	11	94	D,C,S, P/I	2013-12-17	11	5	93	D,C,S, P/I	2013-12-17	8	91	D,C,S, P/I
7232	Negative	2013-10-16	2013-10-17	19	97	D,C,S, P/I	2013-12-17	19	7	88	D,C,S, P/I	2013-12-17	11	90	D,C,S, P/I
7234	Negative	2013-10-21	2013-10-22	7.6	91	D,C,S, P/I	2014-01-08	7.6	2.2	91	S, P/I	2014-01-08	6.4	89	D,C,S, P/I
7236	Negative	2013-11-04	2013-11-05	18	98	D,C,S, P/I	2014-01-08	18	7.2	86	D,C,S, P/I	2014-01-08	11.8	92	D,C,S, P/I
1926	Negative	2016-10-31	2016-11-01	9.1	90	D,C,S, P/I	2016-12-06	9.1	7.3	83	D,G,S, P/I	2016-12-06	6.2	97	D,G,S, P/I
1880	Negative	2016-11-07	2016-11-08	8.1	93	D,C,S, P/I	2016-12-06	8.1	5.3	67	D,G,S, P/I	2016-12-06	6	83	D,G,S, P/I
1878	Negative	2016-11-07	2016-11-08	12.6	93	D,C,S, P/I	2016-12-13	12.6	6	77	D,C,S, P/I	2016-12-13	9.6	87	D,C,S, P/I
1728	Positive	2013-06-17	2013-06-18	14	100	D,G,S, P/I	2013-08-26	14	3.4	85	D,G	2013-08-26	6.6	94	D,G,S, P/I
1740	Positive	2013-06-17	2013-06-18	14	100	D,G,S, P/I	2013-10-09	14	2.2	53	D,G	2013-10-09	6.6	90	D,G,S, P/I
3641	Positive	2013-06-17	2013-06-18	8.8	98	D,G,S, P/I	--	--	--	--	--	2013-11-13	3.4	77	D,G
1247	Positive	2013-06-24	2013-06-25	14	96	D,G,S, P/I	2013-10-30	14	4.2	75	D,G	2013-10-30	6.2	82	D,G,S, P/I
4014	Positive	2013-06-24	2013-06-25	20	98	D,G,S, P/I	2013-11-13	20	6	86	D,G,S, P/I	2013-11-13	8.6	84	D,G,S, P/I
1517	Positive	2013-07-15	2013-07-16	18	96	D,G,S, P/I	2013-11-19	18	8.5	79	D,G,S, P/I	2013-11-19	11	86	D,G,S, P/I
1651	Positive	2016-10-24	2016-10-25	14.8	94	D,G,S, P/I	2016-11-29	14.8	13.3	84	D,G,S, P/I	2016-11-29	15.4	88	D,G,S, P/I
1788	Positive	2016-10-24	2016-10-25	11.4	92	D,G,S, P/I	2016-11-29	11.4	11.6	81	D,G,S, P/I	2016-11-29	14.6	92	D,G,S, P/I
1531	Positive	2016-11-14	2016-11-15	10.2	87	D,G,S, P/I	2016-12-13	10.2	6.6	85	D,G,S, P/I	2016-12-13	11.2	88	D,G,S, P/I
PBMC
Half of PBMC frozen, other half assayed next day fresh
SID	HIV Status	Draw Date	Fresh Assay Date	Yield (x10^6)	Viability (%)	Stimulations	Frozen Assay Date	Starting # cells	Yield (x10^6)	Viability (%)	Stimulations
7221	Negative	2013-08-19	2013-08-20	15	100	D,C,S, P/I	2013-12-10	15	6.4	91	D,C,S, P/I
7226	Negative	2013-09-23	2013-09-24	15	94	D,C,S, P/I	2013-12-10	15	9	94	D,C,S, P/I
7229	Negative	2013-09-30	2013-10-01	16	96	D,C,S, P/I	2013-12-17	16	12.6	94	D,C,S, P/I
7232	Negative	2013-10-16	2013-10-17	23	97	D,C,S, P/I	2013-12-17	23	20	96	D,C,S, P/I
7234	Negative	2013-10-21	2013-10-22	22.5	95	D,C,S, P/I	2014-01-08	22	16	95	D,C,S, P/I
7326	Negative	2013-11-04	2013-11-05	25.2	100	D,C,S, P/I	2014-01-08	25	12	94	D,C,S, P/I
1926	Negative	2016-10-31	2016-11-01	35	96	D,C,S, P/I	2016-12-06	35	31.8	98	D,G,S, P/I
1880	Negative	2016-11-07	2016-11-08	30	97	D,C,S, P/I	2016-12-06	30	13.1	98	D,G,S, P/I
1878	Negative	2016-11-07	2016-11-08	30	95	D,C,S, P/I	2016-12-13	30	13.5	100	D,C,S, P/I
1728	Positive	2013-06-17	2013-06-18	19	100	D,G,S, P/I	2013-08-26	19	21	94	D,G,S, P/I
1740	Positive	2013-06-17	2013-06-18	20	100	D,G,S, P/I	2013-10-09	20	11	95	D,G,S, P/I
3641	Positive	2013-06-17	2013-06-18	16	100	D,G,S, P/I	2013-11-13	16	13.2	89	D,G,S, P/I
1247	Positive	2013-06-24	2013-06-25	46	100	D,G,S, P/I	2013-10-30	46	34.5	93	D,G,S, P/I
4014	Positive	2013-06-24	2013-06-25	30	100	D,G,S, P/I	2013-11-13	30	16.1	90	D,G,S, P/I
1517	Positive	2013-07-15	2013-07-16	18	96	D,G,S, P/I	2013-11-19	18	14.4	96	D,G,S, P/I
1651	Positive	2016-10-24	2016-10-25	10.5	89	D,G,S, P/I	2016-11-29	10.5	3.7	90	D,G
1788	Positive	2016-10-24	2016-10-25	40	93	D,G,S, P/I	2016-11-29	40	24.4	100	D,G,S, P/I
1531	Positive	2016-11-14	2016-11-15	40	97	D,G,S, P/I	2016-12-13	40	24	95	D,G,S, P/I
Stimulations:
D	DMSO
C	CEF (CMV, EBV, Flu) peptide pool
G	HIV Gag p55 peptide pool
S	SEB
P/I	PMA & Ionomycin

## Sheet: Tidied
Ptid	Tissue	HIV	SampleDate	AssayDate	CellNumber	Viability
7221	Fresh GALT	Negative	2013-08-19	2013-08-20	12.5	98
7226	Fresh GALT	Negative	2013-09-23	2013-09-24	16	97
7229	Fresh GALT	Negative	2013-09-30	2013-10-01	11	94
7232	Fresh GALT	Negative	2013-10-16	2013-10-17	19	97
7234	Fresh GALT	Negative	2013-10-21	2013-10-22	7.6	91
7236	Fresh GALT	Negative	2013-11-04	2013-11-05	18	98
1926	Fresh GALT	Negative	2016-10-31	2016-11-01	9.1	90
1880	Fresh GALT	Negative	2016-11-07	2016-11-08	8.1	93
1878	Fresh GALT	Negative	2016-11-07	2016-11-08	12.6	93
1728	Fresh GALT	Positive	2013-06-17	2013-06-18	14	100
1740	Fresh GALT	Positive	2013-06-17	2013-06-18	14	100
3641	Fresh GALT	Positive	2013-06-17	2013-06-18	8.8	98
1247	Fresh GALT	Positive	2013-06-24	2013-06-25	14	96
4014	Fresh GALT	Positive	2013-06-24	2013-06-25	20	98
1517	Fresh GALT	Positive	2013-07-15	2013-07-16	18	96
1651	Fresh GALT	Positive	2016-10-24	2016-10-25	14.8	94
1788	Fresh GALT	Positive	2016-10-24	2016-10-25	11.4	92
1531	Fresh GALT	Positive	2016-11-14	2016-11-15	10.2	87
7221	Frozen GALT Suspension	Negative	2013-08-19	2013-12-10	7	88
7226	Frozen GALT Suspension	Negative	2013-09-23	2013-12-10	6.4	78
7229	Frozen GALT Suspension	Negative	2013-09-30	2013-12-17	5	93
7232	Frozen GALT Suspension	Negative	2013-10-16	2013-12-17	7	88
7234	Frozen GALT Suspension	Negative	2013-10-21	2014-01-08	2.2	91
7236	Frozen GALT Suspension	Negative	2013-11-04	2014-01-08	7.2	86
1926	Frozen GALT Suspension	Negative	2016-10-31	2016-12-06	7.3	83
1880	Frozen GALT Suspension	Negative	2016-11-07	2016-12-06	5.3	67
1878	Frozen GALT Suspension	Negative	2016-11-07	2016-12-13	6	77
1728	Frozen GALT Suspension	Positive	2013-06-17	2013-08-26	3.4	85
1740	Frozen GALT Suspension	Positive	2013-06-17	2013-10-09	2.2	53
3641	Frozen GALT Suspension	Positive	2013-06-17	NA	NA	NA
1247	Frozen GALT Suspension	Positive	2013-06-24	2013-10-30	4.2	75
4014	Frozen GALT Suspension	Positive	2013-06-24	2013-11-13	6	86
1517	Frozen GALT Suspension	Positive	2013-07-15	2013-11-19	8.5	79
1651	Frozen GALT Suspension	Positive	2016-10-24	2016-11-29	13.3	84
1788	Frozen GALT Suspension	Positive	2016-10-24	2016-11-29	11.6	81
1531	Frozen GALT Suspension	Positive	2016-11-14	2016-12-13	6.6	85
7221	Frozen GALT Biopsies	Negative	2013-08-19	2013-12-10	12	94
7226	Frozen GALT Biopsies	Negative	2013-09-23	2013-12-10	10.6	93
7229	Frozen GALT Biopsies	Negative	2013-09-30	2013-12-17	8	91
7232	Frozen GALT Biopsies	Negative	2013-10-16	2013-12-17	11	90
7234	Frozen GALT Biopsies	Negative	2013-10-21	2014-01-08	6.4	89
7236	Frozen GALT Biopsies	Negative	2013-11-04	2014-01-08	11.8	92
1926	Frozen GALT Biopsies	Negative	2016-10-31	2016-12-06	6.2	97
1880	Frozen GALT Biopsies	Negative	2016-11-07	2016-12-06	6	83
1878	Frozen GALT Biopsies	Negative	2016-11-07	2016-12-13	9.6	87
1728	Frozen GALT Biopsies	Positive	2013-06-17	2013-08-26	6.6	94
1740	Frozen GALT Biopsies	Positive	2013-06-17	2013-10-09	6.6	90
3641	Frozen GALT Biopsies	Positive	2013-06-17	2013-11-13	3.4	77
1247	Frozen GALT Biopsies	Positive	2013-06-24	2013-10-30	6.2	82
4014	Frozen GALT Biopsies	Positive	2013-06-24	2013-11-13	8.6	84
1517	Frozen GALT Biopsies	Positive	2013-07-15	2013-11-19	11	86
1651	Frozen GALT Biopsies	Positive	2016-10-24	2016-11-29	15.4	88
1788	Frozen GALT Biopsies	Positive	2016-10-24	2016-11-29	14.6	92
1531	Frozen GALT Biopsies	Positive	2016-11-14	2016-12-13	11.2	88
7221	Fresh PBMC	Negative	2013-08-19	2013-08-20	15	100
7226	Fresh PBMC	Negative	2013-09-23	2013-09-24	15	94
7229	Fresh PBMC	Negative	2013-09-30	2013-10-01	16	96
7232	Fresh PBMC	Negative	2013-10-16	2013-10-17	23	97
7234	Fresh PBMC	Negative	2013-10-21	2013-10-22	22.5	95
7326	Fresh PBMC	Negative	2013-11-04	2013-11-05	25.2	100
1926	Fresh PBMC	Negative	2016-10-31	2016-11-01	35	96
1880	Fresh PBMC	Negative	2016-11-07	2016-11-08	30	97
1878	Fresh PBMC	Negative	2016-11-07	2016-11-08	30	95
1728	Fresh PBMC	Positive	2013-06-17	2013-06-18	19	100
1740	Fresh PBMC	Positive	2013-06-17	2013-06-18	20	100
3641	Fresh PBMC	Positive	2013-06-17	2013-06-18	16	100
1247	Fresh PBMC	Positive	2013-06-24	2013-06-25	46	100
4014	Fresh PBMC	Positive	2013-06-24	2013-06-25	30	100
1517	Fresh PBMC	Positive	2013-07-15	2013-07-16	18	96
1651	Fresh PBMC	Positive	2016-10-24	2016-10-25	10.5	89
1788	Fresh PBMC	Positive	2016-10-24	2016-10-25	40	93
1531	Fresh PBMC	Positive	2016-11-14	2016-11-15	40	97
7221	Frozen PBMC	Negative	2013-08-19	2013-12-10	6.4	91
7226	Frozen PBMC	Negative	2013-09-23	2013-12-10	9	94
7229	Frozen PBMC	Negative	2013-09-30	2013-12-17	12.6	94
7232	Frozen PBMC	Negative	2013-10-16	2013-12-17	20	96
7234	Frozen PBMC	Negative	2013-10-21	2014-01-08	16	95
7326	Frozen PBMC	Negative	2013-11-04	2014-01-08	12	94
1926	Frozen PBMC	Negative	2016-10-31	2016-12-06	31.8	98
1880	Frozen PBMC	Negative	2016-11-07	2016-12-06	13.1	98
1878	Frozen PBMC	Negative	2016-11-07	2016-12-13	13.5	100
1728	Frozen PBMC	Positive	2013-06-17	2013-08-26	21	94
1740	Frozen PBMC	Positive	2013-06-17	2013-10-09	11	95
3641	Frozen PBMC	Positive	2013-06-17	2013-11-13	13.2	89
1247	Frozen PBMC	Positive	2013-06-24	2013-10-30	34.5	93
4014	Frozen PBMC	Positive	2013-06-24	2013-11-13	16.1	90
1517	Frozen PBMC	Positive	2013-07-15	2013-11-19	14.4	96
1651	Frozen PBMC	Positive	2016-10-24	2016-11-29	3.7	90
1788	Frozen PBMC	Positive	2016-10-24	2016-11-29	24.4	100
1531	Frozen PBMC	Positive	2016-11-14	2016-12-13	24	95
