# Supplementary material for: Cryopreservation of human mucosal tissues
Source: PLoS One. 2018 Jul 30;13(7):e0200653. doi: 10.1371/journal.pone.0200653 (PMC6066204; doi:10.1371/journal.pone.0200653)
Supplement: S2 File — (ZIP) [file pone.0200653.s006.zip › data/raw/Hughes-infection/331-data-plate1.csv]

Luminescence	1	2	3	4	5	6	7	8	9	10	11	12
A	7335460	7442050	8106030	7913420	8075090	7836290	8136460	8399180	7866110	7284850	7158220	6481230
B	6186.39	9671.81	13308	7943.65	10820.4	14251.2	10640	11300.5	10333.3	9362.41	16209.8	7523.75
C	1252.83	7598.45	14674.2	1427.08	8928.72	15588.1	11156.8	10513.9	7915.07	9096.16	13958.9	9125.1
D	5321.54	627259	113301	2348.59	46712.5	7211.13	10283.1	909.693	3918.29	1012.99	923.561	884.987
E	946.852	347242	172608	918.335	175372	6978.54	21713.1	779.717	20493.4	442.624	513.428	368.23
F	978.995	333310	176991	1142.98	298338	68934.5	76530.6	2447.78	98530.9	777.273	678.953	599.071
G	823.088	277941	375758	1068.51	176119	118394	51235.1	25904.2	45344.3	503.047	457.91	374.996
H	823.109	195326	332381	1176.42	158460	138397	47653.6	53202.4	50127.9	634.691	529.022	542.749
Conditions	1	2	3	4	5	6	7	8	9	10	11	12
A	Fresh	Fresh	Fresh	Slow cooling	Slow cooling	Slow cooling	Vitrification	Vitrification	Vitrification	Formalin	Formalin	Formalin
B	Fresh	Fresh	Fresh	Slow cooling	Slow cooling	Slow cooling	Vitrification	Vitrification	Vitrification	Formalin	Formalin	Formalin
C	Fresh	Fresh	Fresh	Slow cooling	Slow cooling	Slow cooling	Vitrification	Vitrification	Vitrification	Formalin	Formalin	Formalin
D	Fresh	Fresh	Fresh	Slow cooling	Slow cooling	Slow cooling	Vitrification	Vitrification	Vitrification	Formalin	Formalin	Formalin
E	Fresh	Fresh	Fresh	Slow cooling	Slow cooling	Slow cooling	Vitrification	Vitrification	Vitrification	Formalin	Formalin	Formalin
F	Fresh	Fresh	Fresh	Slow cooling	Slow cooling	Slow cooling	Vitrification	Vitrification	Vitrification	Formalin	Formalin	Formalin
G	Fresh	Fresh	Fresh	Slow cooling	Slow cooling	Slow cooling	Vitrification	Vitrification	Vitrification	Formalin	Formalin	Formalin
H	Fresh	Fresh	Fresh	Slow cooling	Slow cooling	Slow cooling	Vitrification	Vitrification	Vitrification	Formalin	Formalin	Formalin
Day	1	2	3	4	5	6	7	8	9	10	11	12
A	Inoculum	Inoculum	Inoculum	Inoculum	Inoculum	Inoculum	Inoculum	Inoculum	Inoculum	Inoculum	Inoculum	Inoculum
B	Wash	Wash	Wash	Wash	Wash	Wash	Wash	Wash	Wash	Wash	Wash	Wash
C	3	3	3	3	3	3	3	3	3	3	3	3
D	6	6	6	6	6	6	6	6	6	6	6	6
E	8	8	8	8	8	8	8	8	8	8	8	8
F	10	10	10	10	10	10	10	10	10	10	10	10
G	13	13	13	13	13	13	13	13	13	13	13	13
H	15	15	15	15	15	15	15	15	15	15	15	15
Replicate	1	2	3	4	5	6	7	8	9	10	11	12
A	1	2	3	1	2	3	1	2	3	1	2	3
B	1	2	3	1	2	3	1	2	3	1	2	3
C	1	2	3	1	2	3	1	2	3	1	2	3
D	1	2	3	1	2	3	1	2	3	1	2	3
E	1	2	3	1	2	3	1	2	3	1	2	3
F	1	2	3	1	2	3	1	2	3	1	2	3
G	1	2	3	1	2	3	1	2	3	1	2	3
H	1	2	3	1	2	3	1	2	3	1	2	3
