# Supplementary material for: Cryopreservation of human mucosal tissues
Source: PLoS One. 2018 Jul 30;13(7):e0200653. doi: 10.1371/journal.pone.0200653 (PMC6066204; doi:10.1371/journal.pone.0200653)
Supplement: S2 File — (ZIP) [file pone.0200653.s006.zip › data/raw/Hughes-infection/335-data-plate1.csv]

Luminescence	1	2	3	4	5	6	7	8	9	10	11	12
A	6470300	7273770	6695640	6676090	7030730	7010950	6815100	6991080	7166430	5378260	5457570	5166690
B	9350.08	8773.7	18734.2	11097.5	14149.7	11659.3	11538.2	10929.7	10645.6	7761.88	8641.83	7023.15
C	16125.2	9742.45	30138.1	29453.7	23418.3	18337.9	27077	23794.9	13886.8	10902.6	18476.9	11643
D	22024.7	556.286	930.196	807.654	1487.7	907.249	746.797	742.782	559.986	688.544	767.803	643.25
E	201476	889.583	416.571	379.117	453.708	345.819	640.976	753.133	384.737	434.52	478.373	467.605
F	114054	2900.17	377.169	605.576	318.26	408	556.736	1023.92	309.461	430.761	400.629	392.582
G	232214	137584	528.109	628.25	358.271	7078.87	21385.3	12191.7	328.915	413.774	388.753	445.943
H	192815	246191	540.158	967.064	407.441	121493	83741.4	40888.2	406.525	434.344	387.288	444.978
Conditions	1	2	3	4	5	6	7	8	9	10	11	12
A	Fresh	Fresh	Fresh	Slow cooling	Slow cooling	Slow cooling	Vitrification	Vitrification	Vitrification	Formalin	Formalin	Formalin
B	Fresh	Fresh	Fresh	Slow cooling	Slow cooling	Slow cooling	Vitrification	Vitrification	Vitrification	Formalin	Formalin	Formalin
C	Fresh	Fresh	Fresh	Slow cooling	Slow cooling	Slow cooling	Vitrification	Vitrification	Vitrification	Formalin	Formalin	Formalin
D	Fresh	Fresh	Fresh	Slow cooling	Slow cooling	Slow cooling	Vitrification	Vitrification	Vitrification	Formalin	Formalin	Formalin
E	Fresh	Fresh	Fresh	Slow cooling	Slow cooling	Slow cooling	Vitrification	Vitrification	Vitrification	Formalin	Formalin	Formalin
F	Fresh	Fresh	Fresh	Slow cooling	Slow cooling	Slow cooling	Vitrification	Vitrification	Vitrification	Formalin	Formalin	Formalin
G	Fresh	Fresh	Fresh	Slow cooling	Slow cooling	Slow cooling	Vitrification	Vitrification	Vitrification	Formalin	Formalin	Formalin
H	Fresh	Fresh	Fresh	Slow cooling	Slow cooling	Slow cooling	Vitrification	Vitrification	Vitrification	Formalin	Formalin	Formalin
Day	1	2	3	4	5	6	7	8	9	10	11	12
A	Inoculum	Inoculum	Inoculum	Inoculum	Inoculum	Inoculum	Inoculum	Inoculum	Inoculum	Inoculum	Inoculum	Inoculum
B	Wash	Wash	Wash	Wash	Wash	Wash	Wash	Wash	Wash	Wash	Wash	Wash
C	3	3	3	3	3	3	3	3	3	3	3	3
D	6	6	6	6	6	6	6	6	6	6	6	6
E	8	8	8	8	8	8	8	8	8	8	8	8
F	10	10	10	10	10	10	10	10	10	10	10	10
G	13	13	13	13	13	13	13	13	13	13	13	13
H	15	15	15	15	15	15	15	15	15	15	15	15
Replicate	1	2	3	4	5	6	7	8	9	10	11	12
A	1	2	3	1	2	3	1	2	3	1	2	3
B	1	2	3	1	2	3	1	2	3	1	2	3
C	1	2	3	1	2	3	1	2	3	1	2	3
D	1	2	3	1	2	3	1	2	3	1	2	3
E	1	2	3	1	2	3	1	2	3	1	2	3
F	1	2	3	1	2	3	1	2	3	1	2	3
G	1	2	3	1	2	3	1	2	3	1	2	3
H	1	2	3	1	2	3	1	2	3	1	2	3
