# Supplementary material for: Cryopreservation of human mucosal tissues
Source: PLoS One. 2018 Jul 30;13(7):e0200653. doi: 10.1371/journal.pone.0200653 (PMC6066204; doi:10.1371/journal.pone.0200653)
Supplement: S2 File — (ZIP) [file pone.0200653.s006.zip › data/raw/Hughes-infection/341-data-plate1.csv]

Luminescence	1	2	3	4	5	6	7	8	9	10	11	12
A	8286290	7854480	6730140	7402770	7352720	6809730	6991550	6968560	7454440	6428500	5860990	5728170
B	11567.9	13678.1	13252.1	12797.9	12613.6	9122.14	9655.19	14196.2	11021.4	10997.3	10353.4	8269.76
C	22331.8	39587.7	13766.2	22790.3	23743.9	10404.9	12775	31659.7	15231.1	10396.1	8363.75	10893.9
D	2239.47	2250.95	1217.52	1856.89	2976.93	1558.91	1109.95	2496.83	3233.18	1080.89	6114.29	1049.35
E	9552.43	2895.42	661.283	5631.22	28795	50997.8	712.953	2318.34	13230.1	744.653	1028.96	585.837
F	153154	14305.9	806.523	111604	264482	234177	946.554	37752.3	63585.6	772.707	706.61	543.817
G	597668	75869.7	1036	462313	648096	461590	1057.2	171750	359428	903.85	535.562	538.014
H	430876	113769	992.225	274387	425694	291147	864.318	176248	137378	715.398	593.765	473.833
Conditions	1	2	3	4	5	6	7	8	9	10	11	12
A	Fresh	Fresh	Fresh	Slow cooling	Slow cooling	Slow cooling	Vitrification	Vitrification	Vitrification	Formalin	Formalin	Formalin
B	Fresh	Fresh	Fresh	Slow cooling	Slow cooling	Slow cooling	Vitrification	Vitrification	Vitrification	Formalin	Formalin	Formalin
C	Fresh	Fresh	Fresh	Slow cooling	Slow cooling	Slow cooling	Vitrification	Vitrification	Vitrification	Formalin	Formalin	Formalin
D	Fresh	Fresh	Fresh	Slow cooling	Slow cooling	Slow cooling	Vitrification	Vitrification	Vitrification	Formalin	Formalin	Formalin
E	Fresh	Fresh	Fresh	Slow cooling	Slow cooling	Slow cooling	Vitrification	Vitrification	Vitrification	Formalin	Formalin	Formalin
F	Fresh	Fresh	Fresh	Slow cooling	Slow cooling	Slow cooling	Vitrification	Vitrification	Vitrification	Formalin	Formalin	Formalin
G	Fresh	Fresh	Fresh	Slow cooling	Slow cooling	Slow cooling	Vitrification	Vitrification	Vitrification	Formalin	Formalin	Formalin
H	Fresh	Fresh	Fresh	Slow cooling	Slow cooling	Slow cooling	Vitrification	Vitrification	Vitrification	Formalin	Formalin	Formalin
Day	1	2	3	4	5	6	7	8	9	10	11	12
A	Inoculum	Inoculum	Inoculum	Inoculum	Inoculum	Inoculum	Inoculum	Inoculum	Inoculum	Inoculum	Inoculum	Inoculum
B	Wash	Wash	Wash	Wash	Wash	Wash	Wash	Wash	Wash	Wash	Wash	Wash
C	3	3	3	3	3	3	3	3	3	3	3	3
D	6	6	6	6	6	6	6	6	6	6	6	6
E	8	8	8	8	8	8	8	8	8	8	8	8
F	10	10	10	10	10	10	10	10	10	10	10	10
G	13	13	13	13	13	13	13	13	13	13	13	13
H	15	15	15	15	15	15	15	15	15	15	15	15
Replicate	1	2	3	4	5	6	7	8	9	10	11	12
A	1	2	3	1	2	3	1	2	3	1	2	3
B	1	2	3	1	2	3	1	2	3	1	2	3
C	1	2	3	1	2	3	1	2	3	1	2	3
D	1	2	3	1	2	3	1	2	3	1	2	3
E	1	2	3	1	2	3	1	2	3	1	2	3
F	1	2	3	1	2	3	1	2	3	1	2	3
G	1	2	3	1	2	3	1	2	3	1	2	3
H	1	2	3	1	2	3	1	2	3	1	2	3
