# Supplementary material for: Cryopreservation of human mucosal tissues
Source: PLoS One. 2018 Jul 30;13(7):e0200653. doi: 10.1371/journal.pone.0200653 (PMC6066204; doi:10.1371/journal.pone.0200653)
Supplement: S2 File — (ZIP) [file pone.0200653.s006.zip › data/raw/Hughes-infection/344-data-plate1.csv]

Luminescence	1	2	3	4	5	6	7	8	9	10	11	12
A	11492100	11121100	11600100	11831200	11435500	7374930	10181200	9454470	8210770	5766850	6199750	4086240
B	13765.8	15850.9	17348.3	21987.4	18516	14152.2	19663.5	18864.7	18674.7	8898.93	8895.15	8299.34
C	21257.4	19761.6	23384.1	32583.2	32147.6	18678	30238.8	22188.3	22964.9	11741.8	13511.4	8028.66
D	42676.3	215447	632521	46935.7	133113	13933.1	13844.9	5290.86	2688.25	976.958	1167.81	894.741
E	438854	754173	1097610	1058110	1180150	325872	148212	200447	18424.9	417.5	350.266	295.685
F	272610	349485	339920	457966	471605	239273	74476.2	177874	33209.7	336.55	274.105	285.235
G	667155	357793	374690	313208	276453	541769	158250	468814	125620	424.46	242.778	223.296
H	435769	276490	250346	179160	143706	464567	105041	221067	182246	433.433	259.438	242.854
Conditions	1	2	3	4	5	6	7	8	9	10	11	12
A	Fresh	Fresh	Fresh	Slow cooling	Slow cooling	Slow cooling	Vitrification	Vitrification	Vitrification	Formalin	Formalin	Formalin
B	Fresh	Fresh	Fresh	Slow cooling	Slow cooling	Slow cooling	Vitrification	Vitrification	Vitrification	Formalin	Formalin	Formalin
C	Fresh	Fresh	Fresh	Slow cooling	Slow cooling	Slow cooling	Vitrification	Vitrification	Vitrification	Formalin	Formalin	Formalin
D	Fresh	Fresh	Fresh	Slow cooling	Slow cooling	Slow cooling	Vitrification	Vitrification	Vitrification	Formalin	Formalin	Formalin
E	Fresh	Fresh	Fresh	Slow cooling	Slow cooling	Slow cooling	Vitrification	Vitrification	Vitrification	Formalin	Formalin	Formalin
F	Fresh	Fresh	Fresh	Slow cooling	Slow cooling	Slow cooling	Vitrification	Vitrification	Vitrification	Formalin	Formalin	Formalin
G	Fresh	Fresh	Fresh	Slow cooling	Slow cooling	Slow cooling	Vitrification	Vitrification	Vitrification	Formalin	Formalin	Formalin
H	Fresh	Fresh	Fresh	Slow cooling	Slow cooling	Slow cooling	Vitrification	Vitrification	Vitrification	Formalin	Formalin	Formalin
Day	1	2	3	4	5	6	7	8	9	10	11	12
A	Inoculum	Inoculum	Inoculum	Inoculum	Inoculum	Inoculum	Inoculum	Inoculum	Inoculum	Inoculum	Inoculum	Inoculum
B	Wash	Wash	Wash	Wash	Wash	Wash	Wash	Wash	Wash	Wash	Wash	Wash
C	3	3	3	3	3	3	3	3	3	3	3	3
D	6	6	6	6	6	6	6	6	6	6	6	6
E	9	9	9	9	9	9	9	9	9	9	9	9
F	10	10	10	10	10	10	10	10	10	10	10	10
G	13	13	13	13	13	13	13	13	13	13	13	13
H	15	15	15	15	15	15	15	15	15	15	15	15
Replicate	1	2	3	4	5	6	7	8	9	10	11	12
A	1	2	3	1	2	3	1	2	3	1	2	3
B	1	2	3	1	2	3	1	2	3	1	2	3
C	1	2	3	1	2	3	1	2	3	1	2	3
D	1	2	3	1	2	3	1	2	3	1	2	3
E	1	2	3	1	2	3	1	2	3	1	2	3
F	1	2	3	1	2	3	1	2	3	1	2	3
G	1	2	3	1	2	3	1	2	3	1	2	3
H	1	2	3	1	2	3	1	2	3	1	2	3
