# Supplementary material for: Cryopreservation of human mucosal tissues
Source: PLoS One. 2018 Jul 30;13(7):e0200653. doi: 10.1371/journal.pone.0200653 (PMC6066204; doi:10.1371/journal.pone.0200653)
Supplement: S2 File — (ZIP) [file pone.0200653.s006.zip › data/raw/Hughes-infection/344-data-plate2.csv]

Luminescence	1	2	3	4	5	6	7	8	9	10	11	12
A	323422	257867	193425	152249	119693	255672	116659	124341	60764.6	352.252	282.298	273.266
B	271562	212527	124764	136193	146782	181353	75232.3	110423	46213.5	304.681	241.12	204.015
C
D
E
F
G
H
Conditions	1	2	3	4	5	6	7	8	9	10	11	12
A	Fresh	Fresh	Fresh	Slow cooling	Slow cooling	Slow cooling	Vitrification	Vitrification	Vitrification	Formalin	Formalin	Formalin
B	Fresh	Fresh	Fresh	Slow cooling	Slow cooling	Slow cooling	Vitrification	Vitrification	Vitrification	Formalin	Formalin	Formalin
C
D
E
F
G
H
Day	1	2	3	4	5	6	7	8	9	10	11	12
A	17	17	17	17	17	17	17	17	17	17	17	17
B	20	20	20	20	20	20	20	20	20	20	20	20
C
D
E
F
G
H
Replicate	1	2	3	4	5	6	7	8	9	10	11	12
A	1	2	3	1	2	3	1	2	3	1	2	3
B	1	2	3	1	2	3	1	2	3	1	2	3
C
D
E
F
G
H
