# Supplementary material for: Cryopreservation of human mucosal tissues
Source: PLoS One. 2018 Jul 30;13(7):e0200653. doi: 10.1371/journal.pone.0200653 (PMC6066204; doi:10.1371/journal.pone.0200653)
Supplement: S2 File — (ZIP) [file pone.0200653.s006.zip › data/raw/Hughes-infection/346-data-plate1.csv]

Luminescence	1	2	3	4	5	6	7	8	9	10	11	12
A	6179290	5907830	6691390	5535120	6524940	6249710	7139830	7024520	6935550	5379850	6828450
B	9485.64	10562.6	9975.79	10546.5	13466.8	10273.6	14446.3	14161.9	12046.3	9826.24	8055.55
C	7657.93	9807.06	11383.5	16521.2	9195.87	14841.3	17142	14100.3	10692.6	6442.45	4807.59
D	2249.34	3809.02	18957.1	1892.66	2821.86	46995.9	13122.3	4819.89	3307.16	768.909	785.326
E	14584.5	26475.4	111742	12123.7	43765	103819	42457.9	29217.4	17591.1	437.576	550.935
F	85484.1	145461	313153	67696.3	118081	276160	154007	174292	104825	627.952	565.783
G	149495	226879	516560	311035	460570	452838	265248	561864	336641	800.256	548.268
H	72982.8	99689.7	333304	212363	456402	266141	105569	325024	198053	663.793	485.707
Conditions	1	2	3	4	5	6	7	8	9	10	11	12
A	Fresh	Fresh	Fresh	Slow cooling	Slow cooling	Slow cooling	Vitrification	Vitrification	Vitrification	Formalin	Formalin
B	Fresh	Fresh	Fresh	Slow cooling	Slow cooling	Slow cooling	Vitrification	Vitrification	Vitrification	Formalin	Formalin
C	Fresh	Fresh	Fresh	Slow cooling	Slow cooling	Slow cooling	Vitrification	Vitrification	Vitrification	Formalin	Formalin
D	Fresh	Fresh	Fresh	Slow cooling	Slow cooling	Slow cooling	Vitrification	Vitrification	Vitrification	Formalin	Formalin
E	Fresh	Fresh	Fresh	Slow cooling	Slow cooling	Slow cooling	Vitrification	Vitrification	Vitrification	Formalin	Formalin
F	Fresh	Fresh	Fresh	Slow cooling	Slow cooling	Slow cooling	Vitrification	Vitrification	Vitrification	Formalin	Formalin
G	Fresh	Fresh	Fresh	Slow cooling	Slow cooling	Slow cooling	Vitrification	Vitrification	Vitrification	Formalin	Formalin
H	Fresh	Fresh	Fresh	Slow cooling	Slow cooling	Slow cooling	Vitrification	Vitrification	Vitrification	Formalin	Formalin
Day	1	2	3	4	5	6	7	8	9	10	11	12
A	Inoculum	Inoculum	Inoculum	Inoculum	Inoculum	Inoculum	Inoculum	Inoculum	Inoculum	Inoculum	Inoculum
B	Wash	Wash	Wash	Wash	Wash	Wash	Wash	Wash	Wash	Wash	Wash
C	3	3	3	3	3	3	3	3	3	3	3
D	6	6	6	6	6	6	6	6	6	6	6
E	8	8	8	8	8	8	8	8	8	8	8
F	10	10	10	10	10	10	10	10	10	10	10
G	13	13	13	13	13	13	13	13	13	13	13
H	15	15	15	15	15	15	15	15	15	15	15
Replicate	1	2	3	4	5	6	7	8	9	10	11	12
A	1	2	3	1	2	3	1	2	3	1	2
B	1	2	3	1	2	3	1	2	3	1	2
C	1	2	3	1	2	3	1	2	3	1	2
D	1	2	3	1	2	3	1	2	3	1	2
E	1	2	3	1	2	3	1	2	3	1	2
F	1	2	3	1	2	3	1	2	3	1	2
G	1	2	3	1	2	3	1	2	3	1	2
H	1	2	3	1	2	3	1	2	3	1	2
