# Supplementary material for: Cryopreservation of human mucosal tissues
Source: PLoS One. 2018 Jul 30;13(7):e0200653. doi: 10.1371/journal.pone.0200653 (PMC6066204; doi:10.1371/journal.pone.0200653)
Supplement: S2 File — (ZIP) [file pone.0200653.s006.zip › data/raw/Hughes-infection/346-data-plate2.csv]

Luminescence	1	2	3	4	5	6	7	8	9	10	11	12
A	77025.4	86573.9	291720	221042	424265	245516	90712.9	288278	230024	733.875	585.802
B	46959.1	64653.7	231267	195204	339288	262938	69929.5	187341	171333	760.587	571.614
C
D
E
F
G
H
Conditions	1	2	3	4	5	6	7	8	9	10	11	12
A	Fresh	Fresh	Fresh	Slow cooling	Slow cooling	Slow cooling	Vitrification	Vitrification	Vitrification	Formalin	Formalin
B	Fresh	Fresh	Fresh	Slow cooling	Slow cooling	Slow cooling	Vitrification	Vitrification	Vitrification	Formalin	Formalin
C
D
E
F
G
H
Day	1	2	3	4	5	6	7	8	9	10	11	12
A	17	17	17	17	17	17	17	17	17	17	17
B	20	20	20	20	20	20	20	20	20	20	20
C
D
E
F
G
H
Replicate	1	2	3	4	5	6	7	8	9	10	11	12
A	1	2	3	1	2	3	1	2	3	1	2
B	1	2	3	1	2	3	1	2	3	1	2
C
D
E
F
G
H
