# Supplementary material for: Cryopreservation of human mucosal tissues
Source: PLoS One. 2018 Jul 30;13(7):e0200653. doi: 10.1371/journal.pone.0200653 (PMC6066204; doi:10.1371/journal.pone.0200653)
Supplement: S2 File — (ZIP) [file pone.0200653.s006.zip › data/raw/Hughes-infection/347-data-plate1.csv]

Luminescence	1	2	3	4	5	6	7	8	9	10	11	12
A	5267930	4762400	6391540	7031400	6179530	6442940	5269370	5587800	6202310	4781430	5130370	4082320
B	22753.8	12737.9	16619.1	18396.6	12837.1	13777.5	14498.1	12984.1	17538.7	10391.1	7935.6	8522.35
C	14202.9	12379.1	14378	20079.8	16592.4	13803.2	15371.1	19129.5	17738.4	9592.86	6888.01	9301.68
D	1249.11	1365.71	79274.5	11003.2	2654.43	2064.64	73365.3	7534.83	3517.35	900.44	900.414	905.153
E	1468.47	2056.4	869072	161082	4912.17	3556.04	417612	44652.6	33275.1	572.431	541.195	491.234
F	2689.95	27933.6	1034970	446823	82862.6	60620.6	850814	116406	107019	571.169	423.45	423.803
G	6761.6	10886500	947407	313942	350670	104485	689692	158422	105165	581.537	469.218	448.555
H	3961.75	2879450	252921	116336	80496.6	55973.7	377605	29242.9	58763.3	548.996	453.225	449.565
Conditions	1	2	3	4	5	6	7	8	9	10	11	12
A	Fresh	Fresh	Fresh	Slow cooling	Slow cooling	Slow cooling	Vitrification	Vitrification	Vitrification	Formalin	Formalin	Formalin
B	Fresh	Fresh	Fresh	Slow cooling	Slow cooling	Slow cooling	Vitrification	Vitrification	Vitrification	Formalin	Formalin	Formalin
C	Fresh	Fresh	Fresh	Slow cooling	Slow cooling	Slow cooling	Vitrification	Vitrification	Vitrification	Formalin	Formalin	Formalin
D	Fresh	Fresh	Fresh	Slow cooling	Slow cooling	Slow cooling	Vitrification	Vitrification	Vitrification	Formalin	Formalin	Formalin
E	Fresh	Fresh	Fresh	Slow cooling	Slow cooling	Slow cooling	Vitrification	Vitrification	Vitrification	Formalin	Formalin	Formalin
F	Fresh	Fresh	Fresh	Slow cooling	Slow cooling	Slow cooling	Vitrification	Vitrification	Vitrification	Formalin	Formalin	Formalin
G	Fresh	Fresh	Fresh	Slow cooling	Slow cooling	Slow cooling	Vitrification	Vitrification	Vitrification	Formalin	Formalin	Formalin
H	Fresh	Fresh	Fresh	Slow cooling	Slow cooling	Slow cooling	Vitrification	Vitrification	Vitrification	Formalin	Formalin	Formalin
Day	1	2	3	4	5	6	7	8	9	10	11	12
A	Inoculum	Inoculum	Inoculum	Inoculum	Inoculum	Inoculum	Inoculum	Inoculum	Inoculum	Inoculum	Inoculum	Inoculum
B	Wash	Wash	Wash	Wash	Wash	Wash	Wash	Wash	Wash	Wash	Wash	Wash
C	3	3	3	3	3	3	3	3	3	3	3	3
D	6	6	6	6	6	6	6	6	6	6	6	6
E	8	8	8	8	8	8	8	8	8	8	8	8
F	10	10	10	10	10	10	10	10	10	10	10	10
G	13	13	13	13	13	13	13	13	13	13	13	13
H	15	15	15	15	15	15	15	15	15	15	15	15
Replicate	1	2	3	4	5	6	7	8	9	10	11	12
A	1	2	3	1	2	3	1	2	3	1	2	3
B	1	2	3	1	2	3	1	2	3	1	2	3
C	1	2	3	1	2	3	1	2	3	1	2	3
D	1	2	3	1	2	3	1	2	3	1	2	3
E	1	2	3	1	2	3	1	2	3	1	2	3
F	1	2	3	1	2	3	1	2	3	1	2	3
G	1	2	3	1	2	3	1	2	3	1	2	3
H	1	2	3	1	2	3	1	2	3	1	2	3
