# Supplementary material for: Cryopreservation of human mucosal tissues
Source: PLoS One. 2018 Jul 30;13(7):e0200653. doi: 10.1371/journal.pone.0200653 (PMC6066204; doi:10.1371/journal.pone.0200653)
Supplement: S2 File — (ZIP) [file pone.0200653.s006.zip › data/raw/Shacklett-Ferre-cytokines.csv]

Cryopreservation Study Summary Data
Subject	HIV Status	Cell Type	Stimulation	Tissue Type	7+F+2+M+T+	7+F+2+M+T-	7+F+2+M-T+	7+F+2+M-T-	7+F+2-M+T+	7+F+2-M+T-	7+F+2-M-T+	7+F+2-M-T-	7+F-2+M+T+	7+F-2+M+T-	7+F-2+M-T+	7+F-2+M-T-	7+F-2-M+T+	7+F-2-M+T-	7+F-2-M-T+	7+F-2-M-T-	7-F+2+M+T+	7-F+2+M+T-	7-F+2+M-T+	7-F+2+M-T-	7-F+2-M+T+	7-F+2-M+T-	7-F+2-M-T+	7-F+2-M-T-	7-F-2+M+T+	7-F-2+M+T-	7-F-2+M-T+	7-F-2+M-T-	7-F-2-M+T+	7-F-2-M+T-	7-F-2-M-T+	7-F-2-M-T-	Total Response	CD107a	IFNg	IL-2	MIP-1b	TNFa
1878	Negative	CD4+	CEF	Frozen PBMC	0.00	0.00	0.00	0.00	0.00	0.00	0.00	0.00	0.00	0.00	0.00	0.00	0.00	0.00	0.00	0.00	0.00	0.00	0.00	0.00	0.00	0.00	0.00	0.00	0.00	0.00	0.00	0.00	0.00	0.00	0.03	99.97	0.03	0.00	0.00	0.00	0.00	0.03
1880	Negative	CD4+	CEF	Frozen PBMC	0.47	0.00	0.00	0.00	0.89	0.00	0.00	0.00	0.00	0.00	0.00	0.00	0.00	0.02	0.00	0.00	0.08	0.00	0.00	0.00	0.13	0.00	0.00	0.00	0.00	0.00	0.00	0.00	0.00	0.18	0.00	98.24	1.76	1.37	1.56	0.55	1.76	1.56
1926	Negative	CD4+	CEF	Frozen PBMC	0.00	0.00	0.00	0.00	0.00	0.00	0.00	0.00	0.00	0.00	0.00	0.00	0.00	0.00	0.00	0.00	0.00	0.00	0.00	0.00	0.00	0.00	0.04	0.00	0.00	0.00	0.00	0.00	0.00	0.00	0.00	99.96	0.04	0.00	0.04	0.00	0.00	0.04
7221	Negative	CD4+	CEF	Frozen PBMC	0.00	0.00	0.00	0.00	0.00	0.00	0.00	0.00	0.00	0.00	0.00	0.00	0.00	0.00	0.00	0.00	0.00	0.00	0.00	0.00	0.00	0.00	0.00	0.00	0.00	0.00	0.00	0.00	0.00	0.00	0.00	100.00	0.00	0.00	0.00	0.00	0.00	0.00
7226	Negative	CD4+	CEF	Frozen PBMC	0.00	0.00	0.00	0.00	0.00	0.00	0.00	0.00	0.00	0.00	0.00	0.00	0.00	0.00	0.00	0.00	0.00	0.00	0.00	0.00	0.00	0.00	0.00	0.00	0.00	0.00	0.00	0.03	0.00	0.00	0.00	99.97	0.03	0.00	0.00	0.03	0.00	0.00
7229	Negative	CD4+	CEF	Frozen PBMC	0.00	0.00	0.00	0.00	0.00	0.00	0.00	0.00	0.00	0.00	0.00	0.00	0.00	0.00	0.00	0.00	0.00	0.00	0.00	0.00	0.00	0.06	0.00	0.00	0.00	0.00	0.00	0.00	0.00	0.38	0.00	99.56	0.44	0.00	0.06	0.00	0.44	0.00
7232	Negative	CD4+	CEF	Frozen PBMC	0.00	0.00	0.00	0.00	0.00	0.00	0.00	0.00	0.00	0.00	0.00	0.00	0.00	0.00	0.00	0.04	0.00	0.00	0.00	0.00	0.00	0.00	0.00	0.00	0.00	0.00	0.00	0.00	0.00	0.08	0.00	99.88	0.08	0.04	0.00	0.00	0.08	0.00
7234	Negative	CD4+	CEF	Frozen PBMC	0.00	0.00	0.00	0.00	0.00	0.00	0.00	0.00	0.00	0.00	0.00	0.00	0.00	0.00	0.00	0.00	0.00	0.00	0.00	0.00	0.00	0.00	0.00	0.00	0.00	0.00	0.00	0.00	0.00	0.19	0.00	99.81	0.19	0.00	0.00	0.00	0.19	0.00
7236	Negative	CD4+	CEF	Frozen PBMC	0.00	0.00	0.00	0.00	0.00	0.00	0.00	0.00	0.00	0.00	0.00	0.00	0.00	0.00	0.00	0.17	0.00	0.00	0.00	0.00	0.00	0.01	0.00	0.00	0.00	0.00	0.00	0.00	0.00	0.04	0.00	99.78	0.05	0.17	0.01	0.00	0.05	0.00
1878	Negative	CD4+	DMSO	Frozen PBMC	0.00	0.00	0.00	0.00	0.00	0.00	0.00	0.00	0.00	0.00	0.00	0.00	0.00	0.00	0.00	0.05	0.00	0.00	0.00	0.00	0.00	0.00	0.00	0.01	0.00	0.00	0.01	0.03	0.00	0.03	0.07	99.78	0.22	0.05	0.02	0.04	0.04	0.09
1880	Negative	CD4+	DMSO	Frozen PBMC	0.05	0.00	0.00	0.00	0.30	0.00	0.00	0.00	0.00	0.00	0.00	0.00	0.04	0.01	0.01	0.15	0.01	0.00	0.03	0.01	0.09	0.01	0.06	0.01	0.01	0.00	0.12	0.02	0.06	0.26	0.51	98.20	1.80	0.58	0.59	0.26	0.85	1.31
1926	Negative	CD4+	DMSO	Frozen PBMC	0.03	0.00	0.02	0.00	0.11	0.00	0.00	0.00	0.00	0.00	0.02	0.00	0.01	0.01	0.01	0.04	0.22	0.00	1.03	0.01	0.13	0.04	0.43	0.10	0.02	0.00	1.75	0.19	0.04	0.25	2.14	93.38	6.62	0.26	2.13	3.30	0.87	5.97
7221	Negative	CD4+	DMSO	Frozen PBMC	0.01	0.00	0.00	0.00	0.00	0.00	0.00	0.01	0.00	0.00	0.00	0.00	0.00	0.00	0.00	0.18	0.02	0.01	0.02	0.04	0.00	0.00	0.10	0.15	0.00	0.00	0.02	0.06	0.00	0.11	0.31	98.96	0.86	0.20	0.36	0.18	0.15	0.48
7226	Negative	CD4+	DMSO	Frozen PBMC	0.00	0.00	0.00	0.00	0.00	0.00	0.00	0.00	0.00	0.00	0.00	0.00	0.00	0.00	0.00	0.16	0.01	0.00	0.01	0.03	0.00	0.00	0.00	0.04	0.00	0.00	0.01	0.03	0.01	0.04	0.08	99.58	0.26	0.16	0.09	0.09	0.06	0.12
7229	Negative	CD4+	DMSO	Frozen PBMC	0.00	0.00	0.00	0.00	0.00	0.00	0.00	0.02	0.00	0.00	0.00	0.02	0.01	0.02	0.00	0.30	0.00	0.00	0.02	0.03	0.02	0.02	0.00	0.20	0.00	0.00	0.02	0.05	0.02	0.22	0.03	99.00	0.70	0.37	0.31	0.14	0.31	0.12
7232	Negative	CD4+	DMSO	Frozen PBMC	0.00	0.00	0.00	0.00	0.00	0.00	0.00	0.00	0.00	0.00	0.00	0.00	0.00	0.00	0.00	0.06	0.00	0.00	0.01	0.01	0.00	0.02	0.00	0.03	0.00	0.00	0.01	0.03	0.00	0.22	0.07	99.54	0.40	0.06	0.07	0.06	0.24	0.09
7234	Negative	CD4+	DMSO	Frozen PBMC	0.00	0.00	0.00	0.00	0.00	0.00	0.00	0.00	0.00	0.00	0.00	0.00	0.00	0.00	0.00	0.09	0.00	0.00	0.01	0.00	0.00	0.01	0.00	0.04	0.00	0.00	0.01	0.05	0.00	0.08	0.03	99.68	0.23	0.09	0.06	0.07	0.09	0.05
7236	Negative	CD4+	DMSO	Frozen PBMC	0.00	0.00	0.00	0.00	0.00	0.00	0.00	0.00	0.00	0.00	0.00	0.00	0.00	0.00	0.00	0.23	0.01	0.00	0.01	0.01	0.00	0.00	0.00	0.02	0.00	0.00	0.00	0.03	0.00	0.04	0.04	99.61	0.16	0.23	0.05	0.06	0.05	0.06
1878	Negative	CD4+	PMA/Iono	Frozen PBMC	0.07	0.00	0.03	0.00	0.18	0.07	0.06	0.03	0.00	0.00	0.03	0.00	0.00	0.01	0.02	0.03	0.05	0.00	1.14	0.24	0.25	0.13	1.40	1.37	0.00	0.00	3.66	2.10	0.02	0.09	7.33	81.69	18.31	0.52	5.02	7.32	0.87	14.24
1880	Negative	CD4+	PMA/Iono	Frozen PBMC	0.74	0.00	0.12	0.00	3.52	0.38	0.66	0.13	0.00	0.00	0.08	0.02	0.06	0.18	0.20	0.38	1.21	0.01	2.63	0.16	10.22	1.49	3.99	1.42	0.02	0.01	6.24	3.21	0.56	1.11	12.28	48.96	51.04	6.47	26.68	14.45	19.53	42.53
1926	Negative	CD4+	PMA/Iono	Frozen PBMC	0.00	0.00	0.00	0.00	0.08	0.06	0.01	0.01	0.00	0.00	0.01	0.00	0.01	0.11	0.01	0.13	0.03	0.01	0.97	0.25	1.09	0.80	0.71	1.28	0.05	0.04	2.12	2.19	0.20	2.79	3.11	83.93	16.07	0.43	5.30	5.67	5.26	8.40
7221	Negative	CD4+	PMA/Iono	Frozen PBMC	1.30	0.00	0.02	0.00	2.01	0.14	0.00	0.00	0.00	0.00	0.09	0.02	0.13	0.12	0.03	0.00	4.66	0.02	3.21	0.00	6.04	0.34	0.49	0.00	0.45	0.10	17.87	9.36	0.80	1.42	11.78	39.60	60.40	3.86	18.23	37.10	17.53	48.88
7226	Negative	CD4+	PMA/Iono	Frozen PBMC	0.56	0.00	0.04	0.00	0.34	0.01	0.01	0.00	0.01	0.00	0.10	0.03	0.02	0.05	0.04	0.00	1.98	0.02	9.85	0.22	1.70	0.13	1.17	0.33	0.15	0.03	26.39	8.64	0.22	0.64	9.03	38.29	61.71	1.21	16.36	48.02	5.86	51.61
7229	Negative	CD4+	PMA/Iono	Frozen PBMC	6.52	0.15	0.00	0.00	17.73	1.94	0.14	0.00	0.00	0.00	0.00	0.00	0.06	0.04	0.00	0.00	11.91	0.18	3.47	0.00	31.82	3.35	1.07	0.13	0.12	0.10	3.46	2.30	0.32	0.36	1.45	13.38	86.62	26.58	78.41	28.21	74.60	78.07
7232	Negative	CD4+	PMA/Iono	Frozen PBMC	4.43	0.01	0.26	0.00	9.31	0.13	0.27	0.06	0.00	0.00	0.21	0.01	0.05	0.10	0.15	0.43	8.15	0.07	5.93	0.18	21.10	0.69	2.86	1.11	0.10	0.08	8.38	6.16	0.14	0.24	4.64	24.75	74.82	15.42	54.56	33.97	44.60	65.98
7234	Negative	CD4+	PMA/Iono	Frozen PBMC	0.18	0.00	0.10	0.00	0.15	0.00	0.02	0.00	0.02	0.00	0.46	0.03	0.00	0.00	0.11	0.04	0.59	0.04	19.48	0.28	0.23	0.01	2.08	0.27	0.37	0.09	39.44	6.21	0.16	0.11	12.20	17.33	82.63	1.11	23.43	67.29	1.95	75.59
7236	Negative	CD4+	PMA/Iono	Frozen PBMC	3.13	0.02	0.21	0.00	3.00	0.07	0.16	0.00	0.02	0.00	0.63	0.09	0.01	0.02	0.12	0.21	3.14	0.07	9.16	0.15	3.48	0.23	1.97	0.38	0.27	0.12	29.34	5.64	0.16	0.40	7.89	29.91	69.88	7.69	25.17	51.99	14.14	62.69
1878	Negative	CD4+	SEB	Frozen PBMC	0.08	0.00	0.08	0.00	0.06	0.00	0.01	0.00	0.01	0.00	0.09	0.00	0.01	0.00	0.02	0.00	0.45	0.00	3.30	0.05	0.17	0.04	1.41	0.33	0.06	0.00	6.59	0.91	0.06	0.17	10.52	75.57	24.43	0.36	5.98	11.61	1.11	22.93
1880	Negative	CD4+	SEB	Frozen PBMC	4.61	0.00	0.79	0.00	6.72	0.02	0.37	0.03	0.02	0.00	0.63	0.00	0.00	0.01	0.12	0.00	1.31	0.00	5.64	0.09	1.34	0.13	1.73	0.50	0.05	0.00	9.91	0.77	0.00	0.00	8.14	57.08	42.92	13.33	23.28	23.82	14.22	41.38
1926	Negative	CD4+	SEB	Frozen PBMC	0.52	0.00	0.11	0.00	2.60	0.01	0.19	0.00	0.00	0.00	0.09	0.00	0.00	0.00	0.01	0.02	0.50	0.01	3.61	0.12	1.32	0.20	1.60	0.79	0.10	0.01	5.91	0.93	0.06	0.20	4.39	76.70	23.30	3.57	11.57	11.91	5.53	21.02
7221	Negative	CD4+	SEB	Frozen PBMC	2.11	0.00	0.03	0.00	1.55	0.00	0.00	0.00	0.02	0.00	0.15	0.00	0.10	0.04	0.04	0.00	2.52	0.00	2.19	0.00	1.12	0.03	0.37	0.00	0.40	0.00	9.58	0.32	0.79	2.51	12.20	63.93	36.07	4.04	9.92	17.32	11.19	33.17
7226	Negative	CD4+	SEB	Frozen PBMC	0.19	0.00	0.01	0.00	0.34	0.01	0.00	0.00	0.00	0.00	0.03	0.00	0.02	0.02	0.02	0.00	0.80	0.01	3.82	0.07	1.08	0.04	1.20	0.23	0.05	0.00	13.46	1.34	0.05	0.08	11.54	65.59	34.41	0.64	7.80	19.78	2.69	32.61
7229	Negative	CD4+	SEB	Frozen PBMC	2.95	0.00	0.14	0.00	2.97	0.00	0.15	0.00	0.00	0.00	0.16	0.00	0.00	0.00	0.00	0.00	3.41	0.00	2.69	0.12	4.18	0.18	0.67	0.58	0.10	0.00	4.06	0.70	0.07	0.14	2.31	74.42	25.58	6.37	18.04	14.33	14.00	23.86
7232	Negative	CD4+	SEB	Frozen PBMC	1.00	0.00	0.03	0.00	4.57	0.14	0.18	0.04	0.00	0.00	0.03	0.00	0.10	0.14	0.07	0.15	2.48	0.02	1.80	0.08	9.62	0.96	1.15	0.63	0.25	0.05	3.50	0.47	0.56	1.82	2.49	67.67	32.18	6.45	22.70	9.71	21.71	27.83
7234	Negative	CD4+	SEB	Frozen PBMC	0.02	0.00	0.02	0.00	0.00	0.00	0.00	0.00	0.00	0.00	0.09	0.01	0.00	0.00	0.04	0.04	0.19	0.00	4.23	0.24	0.04	0.00	0.93	0.33	0.04	0.00	13.92	3.65	0.05	0.06	7.47	68.63	31.33	0.22	6.00	22.41	0.40	27.04
7236	Negative	CD4+	SEB	Frozen PBMC	1.67	0.00	0.03	0.00	2.98	0.06	0.03	0.01	0.00	0.00	0.10	0.01	0.02	0.05	0.05	0.09	1.33	0.01	2.13	0.10	2.52	0.19	0.69	0.32	0.12	0.02	9.14	1.95	0.13	0.73	5.14	70.38	29.53	5.10	12.07	16.61	9.83	26.08
1878	Negative	CD4+	CEF	Frozen GALT Suspension	0.00	0.00	0.00	0.00	0.00	0.00	0.00	0.00	0.00	0.00	0.00	0.00	0.00	0.00	0.00	0.00	0.00	0.00	0.00	0.00	0.00	0.00	0.00	0.00	0.00	0.00	0.00	0.00	0.00	0.00	0.00	100.00	0.00	0.00	0.00	0.00	0.00	0.00
1880	Negative	CD4+	CEF	Frozen GALT Suspension	0.0000	0.0000	0.0000	0.0000	0.0000	0.0000	0.0000	0.0000	0.0000	0.0000	0.0000	0.0000	0.0000	0.0000	0.0000	0.0000	0.0000	0.0000	0.0000	0.0000	0.0000	0.0000	0.1924	0.1400	0.0000	0.0000	0.0000	0.0000	0.0000	0.0000	1.2147	98.45	1.55	0.00	0.33	0.00	0.00	1.41
7226	Negative	CD4+	CEF	Frozen GALT Suspension	0.00	0.00	0.00	0.00	0.00	0.00	0.00	0.00	0.00	0.00	0.00	0.00	0.00	0.00	0.00	0.00	0.68	0.00	0.00	0.00	0.44	0.00	0.00	0.00	1.11	0.00	0.00	0.00	0.00	0.00	0.00	97.77	2.23	0.00	1.12	1.79	2.23	2.23
7236	Negative	CD4+	CEF	Frozen GALT Suspension	0.00	0.00	0.00	0.00	0.00	0.00	0.00	0.00	0.00	0.00	0.00	0.00	0.00	0.00	0.00	0.00	0.00	0.00	0.00	0.00	0.00	0.00	0.00	0.16	0.16	0.00	0.62	0.00	0.00	0.26	0.95	97.85	2.15	0.00	0.16	0.78	0.42	1.73
1878	Negative	CD4+	DMSO	Frozen GALT Suspension	0.00	0.00	0.00	0.00	0.07	0.00	0.00	0.00	0.00	0.00	0.00	0.00	0.00	0.00	0.07	0.35	0.14	0.00	0.14	0.00	0.07	0.14	0.00	0.14	0.00	0.00	0.63	0.21	0.28	0.99	2.39	94.37	5.63	0.49	0.70	1.13	1.69	3.80
1880	Negative	CD4+	DMSO	Frozen GALT Suspension	0.4733	0.0000	0.0701	0.0000	0.7713	0.0351	0.0351	0.0175	0.0351	0.0000	0.0701	0.0000	0.0701	0.0876	0.1052	1.1569	0.5784	0.0701	0.4733	0.0175	1.0342	0.8589	0.2279	0.1402	0.6310	0.1928	2.2612	0.4382	1.2796	4.0140	6.1876	78.67	21.33	2.93	4.80	5.31	10.13	14.30
7226	Negative	CD4+	DMSO	Frozen GALT Suspension	0.17	0.00	0.00	0.00	0.06	0.00	0.00	0.06	0.06	0.00	0.56	0.06	0.17	0.11	0.17	2.78	0.11	0.11	0.11	0.06	0.06	0.17	0.06	0.28	0.28	0.06	3.23	0.89	1.45	1.61	4.95	82.37	14.85	4.20	1.25	5.70	4.42	11.44
7236	Negative	CD4+	DMSO	Frozen GALT Suspension	0.02	0.00	0.03	0.02	0.00	0.00	0.01	0.06	0.02	0.02	0.11	0.02	0.04	0.05	0.20	2.61	0.19	0.01	0.66	0.15	0.16	0.06	0.44	0.24	0.24	0.05	2.69	1.17	0.45	0.95	5.80	83.53	13.86	3.21	2.05	5.40	2.26	11.06
1878	Negative	CD4+	PMA/Iono	Frozen GALT Suspension	1.54	0.00	0.74	0.00	0.00	0.00	0.00	0.00	0.00	0.00	1.21	0.00	0.00	0.00	0.00	0.00	14.74	0.67	22.31	2.48	0.80	0.00	1.34	0.53	3.22	0.00	22.83	5.42	0.00	0.00	1.16	21.02	78.98	3.49	45.15	75.15	20.97	69.88
1880	Negative	CD4+	PMA/Iono	Frozen GALT Suspension	1.0882	0.0000	1.0517	0.0000	0.0000	0.1983	0.0906	0.0000	0.3598	0.0000	0.9529	0.1436	0.0000	0.3790	0.1730	0.0000	6.9689	0.2978	11.4625	1.2209	0.6978	0.0000	1.1183	0.5777	2.6356	0.2200	13.8745	6.7322	0.0000	0.0000	0.0000	49.76	50.24	4.44	24.77	47.01	12.85	40.47
7226	Negative	CD4+	PMA/Iono	Frozen GALT Suspension	1.63	0.00	0.73	0.00	0.00	0.00	0.00	0.00	0.27	0.00	0.00	0.00	0.00	0.00	0.00	0.00	18.62	0.00	24.43	1.16	0.74	0.00	0.33	0.00	6.21	0.36	19.68	2.63	0.00	0.00	0.00	23.21	76.79	2.63	47.64	75.72	27.83	72.64
7236	Negative	CD4+	PMA/Iono	Frozen GALT Suspension	10.31	0.43	6.78	0.08	1.12	0.27	0.32	0.00	0.92	0.19	2.71	0.15	0.09	0.38	0.00	0.00	8.71	0.23	20.82	0.19	0.37	0.19	0.46	0.00	2.28	0.18	19.43	1.45	0.00	0.00	0.00	21.94	78.06	23.75	50.28	74.86	25.67	74.32
1878	Negative	CD4+	SEB	Frozen GALT Suspension	6.60	0.00	5.80	0.00	0.00	0.00	0.45	0.00	0.71	0.00	2.85	0.00	0.00	0.00	0.82	0.00	1.55	0.00	5.48	0.00	0.46	0.00	1.25	0.00	0.62	0.00	4.90	0.00	0.00	0.00	3.49	65.00	35.00	17.24	21.59	28.52	9.96	35.00
1880	Negative	CD4+	SEB	Frozen GALT Suspension	5.5983	0.0000	2.7488	0.0000	0.4093	0.0000	0.6275	0.0000	1.7358	0.0000	1.9899	0.0000	0.3877	0.1412	0.9068	0.0000	2.8428	0.0000	2.9601	0.0000	0.0000	0.0000	1.1334	0.3657	1.5976	0.0000	4.1959	0.0000	1.0093	0.0000	2.7391	68.61	31.39	14.55	16.69	23.67	13.72	30.88
7236	Negative	CD4+	SEB	Frozen GALT Suspension	1.09	0.00	1.83	0.00	0.42	0.00	0.36	0.21	0.16	0.00	1.24	0.00	0.00	0.00	0.68	0.00	0.83	0.00	4.22	0.00	0.00	0.00	0.44	0.00	0.00	0.00	5.81	0.00	0.00	0.00	4.97	77.74	22.26	5.99	9.40	15.18	2.50	22.05
1878	Negative	CD4+	CEF	Frozen GALT Biopsies	0.00	0.00	0.00	0.00	0.00	0.00	0.00	0.00	0.00	0.00	0.00	0.00	0.00	0.00	0.00	0.00	0.00	0.00	0.00	0.00	0.00	0.00	0.00	0.00	0.00	0.00	0.00	0.00	0.00	0.00	0.57	99.43	0.57	0.00	0.00	0.00	0.00	0.57
1880	Negative	CD4+	CEF	Frozen GALT Biopsies	0.00	0.00	0.00	0.00	0.00	0.00	0.00	0.00	0.00	0.00	0.00	0.00	0.00	0.00	0.00	0.00	0.00	0.00	0.00	0.00	0.00	0.00	0.00	0.00	0.00	0.00	0.00	0.00	0.00	0.00	0.62	99.38	0.62	0.00	0.00	0.00	0.00	0.62
1926	Negative	CD4+	CEF	Frozen GALT Biopsies	0.00	0.00	0.00	0.00	0.00	0.00	0.00	0.00	0.00	0.00	0.00	0.00	0.00	0.00	0.00	0.00	0.00	0.00	0.00	0.00	0.00	0.00	0.00	0.27	0.00	0.00	0.00	0.00	0.00	0.00	2.55	97.18	2.82	0.00	0.27	0.00	0.00	2.55
7226	Negative	CD4+	CEF	Frozen GALT Biopsies	0.00	0.00	0.00	0.00	0.00	0.00	0.00	0.00	0.00	0.00	0.00	0.00	0.00	0.00	0.00	0.00	0.12	0.00	0.00	0.00	0.00	0.08	0.00	0.48	0.00	0.00	0.00	0.00	0.00	1.17	1.11	97.04	2.96	0.00	0.68	0.12	1.37	1.23
7229	Negative	CD4+	CEF	Frozen GALT Biopsies	0.00	0.00	0.00	0.00	0.00	0.00	0.00	0.00	0.00	0.00	0.00	0.00	0.00	0.00	0.00	0.00	0.00	0.00	0.00	0.00	0.00	0.00	0.00	0.00	0.00	0.00	0.00	0.00	0.00	0.00	2.09	97.91	2.09	0.00	0.00	0.00	0.00	2.09
7234	Negative	CD4+	CEF	Frozen GALT Biopsies	0.00	0.00	0.00	0.00	0.00	0.00	0.00	0.00	0.00	0.00	0.00	0.00	0.00	0.00	0.00	0.00	0.00	0.00	0.00	0.00	0.00	0.00	0.00	0.00	0.00	0.00	0.00	0.00	0.00	0.00	1.40	98.60	1.40	0.00	0.00	0.00	0.00	1.40
7236	Negative	CD4+	CEF	Frozen GALT Biopsies	0.00	0.00	0.00	0.00	0.00	0.00	0.00	0.00	0.00	0.00	0.00	0.00	0.00	0.04	0.00	0.00	0.00	0.00	0.00	0.00	0.00	0.00	0.00	0.00	0.00	0.04	0.00	0.00	0.00	0.36	0.00	99.56	0.44	0.04	0.00	0.04	0.44	0.00
1878	Negative	CD4+	DMSO	Frozen GALT Biopsies	0.00	0.00	0.00	0.00	0.00	0.00	0.00	0.00	0.00	0.00	0.02	0.00	0.00	0.01	0.03	0.60	0.04	0.00	0.07	0.00	0.02	0.02	0.11	0.15	0.00	0.01	0.66	0.09	0.11	0.33	1.82	95.93	4.07	0.65	0.40	0.88	0.53	2.87
1880	Negative	CD4+	DMSO	Frozen GALT Biopsies	0.37	0.00	0.04	0.00	0.49	0.02	0.00	0.00	0.02	0.00	0.02	0.00	0.00	0.05	0.02	0.28	0.63	0.04	0.16	0.00	0.71	0.46	0.11	0.04	0.56	0.21	0.72	0.18	0.58	3.62	2.70	87.99	12.01	1.31	3.05	2.95	7.76	7.13
1926	Negative	CD4+	DMSO	Frozen GALT Biopsies	0.11	0.00	0.03	0.00	0.27	0.03	0.00	0.00	0.13	0.00	0.00	0.00	0.00	0.11	0.00	0.58	1.14	0.11	0.08	0.00	0.72	0.93	0.05	0.08	1.06	0.16	0.37	0.05	0.93	14.64	1.67	76.75	23.25	1.25	3.53	3.24	20.32	6.56
7226	Negative	CD4+	DMSO	Frozen GALT Biopsies	0.00	0.00	0.01	0.00	0.01	0.00	0.00	0.00	0.01	0.00	0.06	0.01	0.01	0.03	0.01	0.67	0.03	0.00	0.13	0.00	0.09	0.01	0.03	0.15	0.22	0.01	2.14	0.68	0.39	0.41	3.87	91.02	8.31	0.82	0.46	3.30	1.22	7.01
7229	Negative	CD4+	DMSO	Frozen GALT Biopsies	0.26	0.00	0.00	0.00	0.21	0.00	0.00	0.05	0.11	0.00	0.00	0.11	0.00	0.00	0.05	0.79	0.74	0.00	0.37	0.05	0.74	0.05	0.16	0.42	1.00	0.05	2.48	0.63	2.17	3.49	4.33	81.74	17.47	1.58	3.05	5.80	8.82	12.62
7234	Negative	CD4+	DMSO	Frozen GALT Biopsies	0.04	0.00	0.02	0.00	0.04	0.00	0.00	0.00	0.00	0.00	0.16	0.02	0.00	0.00	0.00	0.37	0.11	0.04	0.82	0.00	0.04	0.02	0.16	0.11	0.44	0.04	3.47	0.88	0.30	0.25	4.28	88.39	11.24	0.65	1.40	6.04	1.32	9.88
7236	Negative	CD4+	DMSO	Frozen GALT Biopsies	0.00	0.00	0.01	0.00	0.01	0.01	0.00	0.01	0.01	0.00	0.06	0.03	0.00	0.00	0.03	0.77	0.14	0.01	0.63	0.07	0.08	0.03	0.26	0.25	0.27	0.01	3.38	1.11	0.25	0.52	5.70	86.35	12.88	0.94	1.51	5.73	1.34	10.83
1878	Negative	CD4+	PMA/Iono	Frozen GALT Biopsies	1.54	0.13	1.81	0.14	0.20	0.10	0.07	0.07	0.25	0.00	1.92	0.26	0.00	0.05	0.28	0.26	9.14	0.29	21.42	2.48	0.66	0.32	1.79	1.15	2.00	0.06	20.66	5.68	0.34	0.00	2.68	24.23	75.77	7.09	41.32	67.79	15.08	64.77
1880	Negative	CD4+	PMA/Iono	Frozen GALT Biopsies	0.33	0.00	0.34	0.00	0.00	0.10	0.00	0.00	0.18	0.00	0.46	0.00	0.00	0.12	0.00	0.68	3.78	0.17	7.36	0.61	0.48	0.00	1.25	0.74	1.67	0.00	14.27	7.28	0.51	0.00	3.94	55.73	44.27	2.22	15.15	36.45	7.34	34.58
1926	Negative	CD4+	PMA/Iono	Frozen GALT Biopsies	1.02	0.00	0.70	0.00	0.00	0.16	0.00	0.00	0.33	0.00	1.40	0.34	0.00	0.14	0.28	0.00	7.13	0.57	10.23	1.75	0.64	0.00	1.22	0.97	3.96	0.54	21.91	7.72	0.00	0.00	4.55	34.45	65.55	4.37	24.39	57.60	14.49	53.37
7226	Negative	CD4+	PMA/Iono	Frozen GALT Biopsies	3.13	0.09	1.82	0.00	0.29	0.00	0.00	0.00	0.64	0.00	1.53	0.21	0.00	0.26	0.11	0.00	13.02	0.41	20.46	1.90	0.45	0.24	0.42	0.16	3.53	0.19	20.57	6.24	0.00	0.64	0.00	23.69	76.31	8.08	42.39	73.74	22.89	65.97
7229	Negative	CD4+	PMA/Iono	Frozen GALT Biopsies	4.07	0.87	0.91	0.00	1.02	0.76	0.00	0.00	0.00	0.00	0.00	0.00	0.00	1.55	0.38	0.00	24.22	1.07	14.97	0.00	0.00	2.41	0.00	0.00	5.71	0.86	13.42	0.00	0.00	5.65	0.00	22.13	77.87	9.56	50.30	66.10	48.19	64.70
7234	Negative	CD4+	PMA/Iono	Frozen GALT Biopsies	7.28	0.48	3.13	0.00	0.85	0.81	0.00	0.00	0.68	0.78	0.95	0.00	0.19	1.95	0.28	0.00	20.40	0.17	17.25	0.00	0.39	0.18	0.35	0.00	4.97	0.26	13.53	0.00	0.00	1.09	0.00	24.03	75.97	17.38	51.29	69.88	40.48	70.25
7236	Negative	CD4+	PMA/Iono	Frozen GALT Biopsies	8.76	0.52	2.49	0.05	1.28	0.33	0.14	0.09	1.48	0.41	1.42	0.08	0.11	1.06	0.17	0.00	15.10	0.32	18.03	0.44	0.57	0.17	0.64	0.00	5.40	0.25	18.85	1.04	0.25	0.00	0.00	20.55	79.45	18.39	48.93	74.64	36.01	74.69
1878	Negative	CD4+	SEB	Frozen GALT Biopsies	2.66	0.00	4.60	0.00	0.15	0.00	0.82	0.00	0.31	0.00	1.82	0.00	0.00	0.00	0.84	0.00	1.60	0.00	4.28	0.00	0.14	0.00	1.22	0.00	0.26	0.00	4.15	0.00	0.35	0.00	3.34	73.45	26.55	11.21	15.47	19.68	5.47	26.55
1880	Negative	CD4+	SEB	Frozen GALT Biopsies	2.13	0.00	1.81	0.00	0.00	0.00	0.38	0.14	0.44	0.00	0.92	0.00	0.24	0.00	0.62	0.88	1.53	0.00	3.63	0.00	0.40	0.00	1.28	0.35	0.34	0.00	5.93	0.00	0.36	0.00	7.70	70.92	29.08	7.57	11.64	16.73	5.44	27.71
1926	Negative	CD4+	SEB	Frozen GALT Biopsies	7.89	0.00	1.57	0.00	0.45	0.00	0.25	0.00	1.41	0.00	1.99	0.00	0.59	0.00	0.66	0.00	3.55	0.00	2.20	0.00	0.60	0.00	0.66	0.17	0.41	0.00	4.21	0.16	1.59	0.00	4.17	67.47	32.53	14.81	17.33	23.40	16.49	32.20
7226	Negative	CD4+	SEB	Frozen GALT Biopsies	1.30	0.00	1.42	0.00	0.11	0.00	0.00	0.00	0.89	0.00	1.95	0.00	0.18	0.00	0.56	0.00	1.54	0.00	2.18	0.00	0.00	0.00	0.45	0.19	1.67	0.00	8.02	0.51	0.24	0.21	3.16	75.42	24.58	6.41	7.19	19.48	6.14	23.67
7229	Negative	CD4+	SEB	Frozen GALT Biopsies	2.54	0.00	2.59	0.00	0.00	0.00	0.00	0.00	0.97	0.00	2.09	0.00	0.00	0.00	0.67	0.00	3.94	0.00	4.17	0.00	0.00	0.00	0.49	0.00	4.25	0.00	6.73	0.00	1.22	0.00	1.43	68.91	31.09	8.86	13.73	27.28	12.92	31.09
7234	Negative	CD4+	SEB	Frozen GALT Biopsies	2.37	0.00	2.31	0.00	0.00	0.00	0.00	0.00	1.46	0.00	2.50	0.00	0.00	0.00	0.47	0.00	2.06	0.00	2.80	0.00	0.11	0.00	0.20	0.00	2.74	0.00	6.77	0.49	0.36	0.00	2.74	72.62	27.38	9.11	9.85	23.50	9.10	26.89
7236	Negative	CD4+	SEB	Frozen GALT Biopsies	1.99	0.00	1.17	0.00	0.31	0.00	0.14	0.04	0.44	0.00	0.89	0.00	0.19	0.05	0.48	0.00	2.12	0.00	3.74	0.00	0.41	0.06	0.77	0.00	0.92	0.00	6.15	0.40	0.40	0.46	2.47	76.40	23.60	5.70	10.75	17.82	7.35	22.59
1878	Negative	CD4+	CEF	Fresh PBMC	0.00	0.00	0.00	0.00	0.00	0.00	0.00	0.00	0.00	0.00	0.00	0.00	0.00	0.00	0.00	0.08	0.00	0.00	0.00	0.00	0.00	0.00	0.00	0.15	0.00	0.00	0.00	0.00	0.00	0.30	0.09	99.38	0.54	0.08	0.15	0.00	0.30	0.09
1880	Negative	CD4+	CEF	Fresh PBMC	0.30	0.00	0.00	0.00	0.56	0.00	0.00	0.00	0.00	0.00	0.00	0.00	0.00	0.00	0.00	0.00	0.11	0.00	0.00	0.00	0.25	0.00	0.00	0.00	0.00	0.00	0.00	0.00	0.00	0.00	0.00	98.78	1.22	0.87	1.22	0.42	1.22	1.22
1926	Negative	CD4+	CEF	Fresh PBMC	0.00	0.00	0.00	0.00	0.00	0.00	0.00	0.00	0.00	0.00	0.00	0.00	0.00	0.00	0.00	0.00	0.00	0.00	0.00	0.00	0.00	0.00	0.00	0.00	0.00	0.00	0.00	0.00	0.00	0.12	0.00	99.88	0.12	0.00	0.00	0.00	0.12	0.00
7221	Negative	CD4+	CEF	Fresh PBMC	0.00	0.00	0.00	0.00	0.00	0.00	0.00	0.00	0.00	0.00	0.00	0.00	0.00	0.00	0.00	0.03	0.00	0.00	0.00	0.00	0.00	0.05	0.00	0.27	0.00	0.00	0.00	0.00	0.00	0.15	0.00	99.50	0.47	0.03	0.32	0.00	0.20	0.00
7226	Negative	CD4+	CEF	Fresh PBMC	0.00	0.00	0.00	0.00	0.00	0.00	0.00	0.00	0.00	0.00	0.00	0.00	0.00	0.00	0.00	0.00	0.00	0.00	0.00	0.00	0.00	0.02	0.00	0.07	0.00	0.00	0.00	0.00	0.00	0.06	0.00	99.85	0.15	0.00	0.09	0.00	0.08	0.00
7229	Negative	CD4+	CEF	Fresh PBMC	0.00	0.00	0.00	0.00	0.00	0.00	0.00	0.00	0.00	0.00	0.00	0.00	0.00	0.00	0.00	0.00	0.00	0.00	0.00	0.00	0.00	0.00	0.00	0.66	0.00	0.00	0.00	0.00	0.00	0.00	0.00	99.34	0.66	0.00	0.66	0.00	0.00	0.00
7232	Negative	CD4+	CEF	Fresh PBMC	0.00	0.00	0.00	0.00	0.00	0.00	0.00	0.00	0.00	0.00	0.00	0.00	0.00	0.00	0.00	0.03	0.00	0.00	0.00	0.00	0.00	0.00	0.00	0.00	0.00	0.00	0.00	0.00	0.00	0.10	0.00	99.87	0.10	0.03	0.00	0.00	0.10	0.00
7234	Negative	CD4+	CEF	Fresh PBMC	0.00	0.00	0.00	0.00	0.00	0.00	0.00	0.00	0.00	0.00	0.00	0.00	0.00	0.00	0.00	0.00	0.00	0.00	0.00	0.00	0.00	0.00	0.00	0.03	0.00	0.00	0.00	0.00	0.00	0.00	0.00	99.97	0.03	0.00	0.03	0.00	0.00	0.00
7236	Negative	CD4+	CEF	Fresh PBMC	0.00	0.00	0.00	0.00	0.00	0.00	0.00	0.00	0.00	0.00	0.00	0.00	0.00	0.10	0.00	0.00	0.00	0.00	0.00	0.00	0.00	0.00	0.00	0.14	0.00	0.00	0.00	0.00	0.00	0.19	0.00	99.56	0.44	0.10	0.14	0.00	0.30	0.00
1878	Negative	CD4+	DMSO	Fresh PBMC	0.00	0.00	0.00	0.00	0.00	0.00	0.00	0.00	0.00	0.00	0.00	0.00	0.00	0.00	0.00	0.14	0.00	0.00	0.01	0.00	0.01	0.02	0.00	0.09	0.00	0.00	0.01	0.05	0.00	0.07	0.12	99.49	0.37	0.14	0.12	0.07	0.09	0.14
1880	Negative	CD4+	DMSO	Fresh PBMC	0.00	0.00	0.00	0.00	0.00	0.00	0.00	0.00	0.00	0.00	0.00	0.00	0.00	0.04	0.00	0.30	0.00	0.00	0.00	0.00	0.00	0.02	0.00	0.06	0.00	0.00	0.05	0.08	0.02	0.55	0.11	98.76	0.94	0.35	0.09	0.14	0.64	0.19
1926	Negative	CD4+	DMSO	Fresh PBMC	0.00	0.00	0.00	0.00	0.00	0.00	0.00	0.00	0.00	0.00	0.00	0.00	0.00	0.00	0.00	0.12	0.00	0.00	0.00	0.00	0.00	0.00	0.00	0.01	0.00	0.00	0.05	0.04	0.02	0.23	0.25	99.27	0.61	0.13	0.02	0.10	0.26	0.33
7221	Negative	CD4+	DMSO	Fresh PBMC	0.00	0.00	0.00	0.00	0.00	0.00	0.00	0.00	0.00	0.00	0.00	0.00	0.00	0.00	0.00	0.07	0.01	0.00	0.01	0.02	0.00	0.00	0.00	0.07	0.00	0.00	0.01	0.06	0.00	0.12	0.04	99.59	0.34	0.07	0.11	0.11	0.13	0.07
7226	Negative	CD4+	DMSO	Fresh PBMC	0.00	0.00	0.00	0.00	0.00	0.00	0.00	0.00	0.00	0.00	0.00	0.00	0.00	0.01	0.00	0.14	0.01	0.01	0.01	0.01	0.00	0.00	0.00	0.05	0.00	0.00	0.02	0.07	0.00	0.11	0.04	99.50	0.36	0.15	0.10	0.13	0.15	0.09
7229	Negative	CD4+	DMSO	Fresh PBMC	0.00	0.00	0.00	0.00	0.00	0.02	0.00	0.02	0.00	0.00	0.00	0.00	0.00	0.01	0.00	0.60	0.01	0.00	0.01	0.01	0.02	0.01	0.00	0.24	0.00	0.00	0.00	0.02	0.00	0.40	0.07	98.55	0.86	0.65	0.35	0.06	0.48	0.11
7232	Negative	CD4+	DMSO	Fresh PBMC	0.00	0.00	0.00	0.00	0.00	0.00	0.00	0.00	0.00	0.00	0.00	0.00	0.00	0.00	0.00	0.06	0.00	0.00	0.00	0.01	0.01	0.02	0.00	0.07	0.01	0.00	0.00	0.02	0.01	0.10	0.05	99.64	0.31	0.06	0.11	0.05	0.15	0.08
7234	Negative	CD4+	DMSO	Fresh PBMC	0.00	0.00	0.00	0.00	0.00	0.00	0.00	0.00	0.00	0.00	0.00	0.00	0.00	0.00	0.00	0.17	0.00	0.00	0.01	0.00	0.00	0.01	0.00	0.06	0.01	0.00	0.01	0.01	0.00	0.10	0.05	99.58	0.25	0.17	0.08	0.04	0.11	0.08
7236	Negative	CD4+	DMSO	Fresh PBMC	0.07	0.00	0.00	0.00	0.22	0.02	0.00	0.01	0.00	0.00	0.00	0.01	0.00	0.02	0.00	0.26	0.06	0.00	0.15	0.02	0.15	0.03	0.03	0.10	0.01	0.00	0.46	0.30	0.03	0.18	0.30	97.57	2.18	0.61	0.86	1.09	0.79	1.50
1878	Negative	CD4+	PMA/Iono	Fresh PBMC	0.60	0.00	0.54	0.00	1.53	0.07	0.11	0.00	0.13	0.00	1.06	0.00	0.05	0.03	0.16	0.00	0.78	0.05	6.31	0.20	0.92	0.26	1.69	0.45	0.42	0.20	13.64	8.92	0.24	0.46	9.04	52.15	47.85	4.28	13.51	32.84	5.73	37.22
1880	Negative	CD4+	PMA/Iono	Fresh PBMC	2.02	0.00	0.41	0.00	6.90	0.03	1.29	0.04	0.05	0.00	0.40	0.05	0.03	0.00	0.49	0.28	2.39	0.04	11.10	0.34	8.91	0.16	3.60	0.52	0.35	0.11	18.03	5.09	0.18	0.00	8.20	28.98	70.74	12.00	37.74	40.38	21.18	64.36
1926	Negative	CD4+	PMA/Iono	Fresh PBMC	0.27	0.02	0.14	0.00	1.23	0.20	0.29	0.10	0.02	0.02	0.30	0.15	0.12	0.24	0.21	0.44	0.93	0.21	6.03	0.58	4.08	0.96	2.87	1.35	0.28	0.35	10.84	9.56	0.69	1.32	8.73	47.44	52.12	3.77	19.28	29.72	10.95	37.03
7221	Negative	CD4+	PMA/Iono	Fresh PBMC	1.35	0.03	0.03	0.00	2.10	0.21	0.01	0.01	0.00	0.00	0.09	0.09	0.06	0.14	0.04	0.25	3.79	0.09	2.98	0.19	5.18	0.56	0.75	0.32	0.21	0.14	11.95	10.78	0.21	0.58	6.24	51.62	48.13	4.41	17.60	31.72	14.65	34.99
7226	Negative	CD4+	PMA/Iono	Fresh PBMC	1.31	0.03	0.10	0.01	0.95	0.10	0.05	0.04	0.01	0.00	0.13	0.05	0.00	0.02	0.04	0.20	2.11	0.09	12.12	1.64	2.99	0.79	1.63	2.06	0.07	0.07	23.11	7.65	0.06	0.24	6.08	36.25	63.55	3.05	26.03	48.49	8.83	50.76
7229	Negative	CD4+	PMA/Iono	Fresh PBMC	2.24	0.00	0.00	0.00	4.37	0.61	0.18	0.36	0.00	0.00	0.00	0.00	0.09	0.12	0.11	0.21	5.58	0.20	2.99	0.43	13.49	4.75	3.54	10.04	0.00	0.00	2.37	0.80	0.21	1.21	2.93	43.17	56.63	8.29	48.78	14.61	32.87	38.11
7232	Negative	CD4+	PMA/Iono	Fresh PBMC	1.45	0.06	0.05	0.01	4.68	1.01	0.10	0.25	0.00	0.00	0.03	0.03	0.19	0.55	0.05	0.86	3.35	0.17	2.97	0.85	10.52	3.35	1.24	4.17	0.05	0.13	3.44	2.85	0.51	2.95	2.29	51.88	47.26	9.30	34.21	15.43	28.95	30.90
7234	Negative	CD4+	PMA/Iono	Fresh PBMC	0.31	0.00	0.00	0.00	0.80	0.18	0.04	0.05	0.00	0.00	0.02	0.02	0.11	0.30	0.03	0.27	0.26	0.03	2.15	0.80	0.98	0.43	1.23	3.74	0.14	0.10	6.41	5.21	0.39	1.96	7.78	66.25	33.48	2.14	11.00	15.46	5.98	20.65
7236	Negative	CD4+	PMA/Iono	Fresh PBMC	2.51	0.09	0.43	0.04	4.82	0.71	0.40	0.24	0.09	0.08	0.52	0.21	0.37	0.73	0.35	1.83	1.68	0.09	5.98	0.85	7.52	1.84	2.00	1.99	0.51	0.38	13.25	6.32	1.23	2.95	4.21	35.79	62.38	13.41	31.19	33.03	25.60	45.86
1878	Negative	CD4+	SEB	Fresh PBMC	0.10	0.00	0.41	0.00	0.07	0.00	0.06	0.00	0.00	0.00	0.50	0.03	0.00	0.00	0.15	0.21	0.26	0.00	4.44	0.18	0.08	0.03	1.21	1.41	0.07	0.00	8.34	2.43	0.05	0.00	8.43	71.53	28.26	1.54	8.26	16.76	0.66	24.18
1880	Negative	CD4+	SEB	Fresh PBMC	2.81	0.00	0.15	0.00	6.37	0.16	0.14	0.00	0.04	0.00	0.15	0.00	0.11	0.08	0.05	0.00	1.57	0.07	3.99	0.24	2.54	0.65	1.26	1.01	0.27	0.06	7.85	1.69	0.22	0.66	4.26	63.60	36.40	10.06	20.97	18.89	15.62	31.77
1926	Negative	CD4+	SEB	Fresh PBMC	0.79	0.00	0.10	0.00	0.84	0.00	0.02	0.00	0.00	0.00	0.11	0.00	0.00	0.00	0.00	0.00	1.46	0.05	5.27	0.16	0.98	0.21	1.11	0.72	0.20	0.07	9.07	2.16	0.09	0.29	4.74	71.53	28.47	1.87	11.73	19.46	4.99	24.79
7221	Negative	CD4+	SEB	Fresh PBMC	1.66	0.00	0.07	0.00	0.86	0.01	0.01	0.00	0.01	0.00	0.08	0.00	0.05	0.04	0.01	0.00	2.01	0.02	3.09	0.13	0.92	0.13	0.60	0.64	0.25	0.05	8.58	1.86	0.42	2.24	5.53	70.73	29.27	2.80	10.15	17.81	8.67	24.15
7226	Negative	CD4+	SEB	Fresh PBMC	0.24	0.00	0.03	0.00	0.34	0.04	0.00	0.00	0.00	0.00	0.09	0.01	0.00	0.02	0.01	0.00	0.69	0.03	3.42	0.57	1.25	0.17	0.54	0.46	0.07	0.04	9.80	3.97	0.03	0.24	2.99	74.96	25.04	0.78	7.76	18.95	3.14	19.50
7229	Negative	CD4+	SEB	Fresh PBMC	1.12	0.00	0.00	0.00	2.66	0.27	0.00	0.08	0.00	0.00	0.07	0.00	0.00	0.17	0.00	0.00	1.46	0.00	1.12	0.20	4.21	1.54	0.39	1.23	0.00	0.00	1.41	0.74	0.31	2.70	1.08	79.25	20.75	4.37	14.27	6.11	14.44	13.83
7232	Negative	CD4+	SEB	Fresh PBMC	0.62	0.00	0.03	0.00	5.80	0.65	0.21	0.14	0.00	0.00	0.05	0.02	0.20	0.59	0.05	0.85	0.98	0.04	1.56	0.34	6.44	1.74	0.55	0.88	0.07	0.04	2.30	1.20	0.26	2.97	0.90	70.53	28.62	9.20	19.99	7.26	20.39	20.02
7234	Negative	CD4+	SEB	Fresh PBMC	0.00	0.00	0.00	0.00	0.02	0.00	0.00	0.00	0.00	0.00	0.02	0.00	0.00	0.00	0.00	0.00	0.10	0.00	1.56	0.30	0.04	0.00	0.35	0.51	0.03	0.00	5.13	1.95	0.03	0.07	3.00	86.89	13.11	0.03	2.88	9.09	0.29	10.29
7236	Negative	CD4+	SEB	Fresh PBMC	1.04	0.04	0.04	0.00	3.70	0.31	0.05	0.08	0.00	0.00	0.05	0.02	0.05	0.16	0.04	0.15	0.75	0.03	2.07	0.31	2.17	0.55	0.62	0.78	0.10	0.07	5.72	2.96	0.11	0.62	2.70	74.68	25.17	5.75	12.57	13.21	9.71	19.22
1878	Negative	CD4+	CEF	Fresh GALT	0.00	0.00	0.00	0.00	0.00	0.00	0.00	0.00	0.00	0.00	0.05	0.00	0.00	0.00	0.00	0.00	0.00	0.00	0.00	0.00	0.08	0.00	0.24	0.00	0.00	0.00	0.46	0.00	0.00	0.00	0.81	98.37	1.63	0.05	0.31	0.51	0.08	1.63
1880	Negative	CD4+	CEF	Fresh GALT	0.00	0.00	0.00	0.00	0.00	0.00	0.00	0.00	0.00	0.00	0.00	0.00	0.00	0.00	0.00	0.00	0.00	0.00	0.38	0.00	0.00	0.00	0.29	0.20	0.00	0.00	0.64	0.42	0.00	0.00	0.00	98.06	1.94	0.00	0.87	1.45	0.00	1.31
1926	Negative	CD4+	CEF	Fresh GALT	0.00	0.00	0.00	0.00	0.00	0.00	0.00	0.00	0.00	0.00	0.00	0.00	0.00	0.00	0.00	0.61	0.00	0.00	0.70	0.00	0.00	0.00	0.00	0.00	0.00	0.00	0.00	0.00	0.00	0.00	0.00	98.69	0.70	0.61	0.70	0.70	0.00	0.70
7221	Negative	CD4+	CEF	Fresh GALT	0.00	0.00	0.00	0.00	0.00	0.00	0.00	0.00	0.00	0.00	0.00	0.00	0.00	0.00	0.00	0.00	0.00	0.00	0.00	0.00	0.00	0.00	0.00	0.00	0.00	0.00	0.00	0.00	0.00	0.00	0.00	100.00	0.00	0.00	0.00	0.00	0.00	0.00
7226	Negative	CD4+	CEF	Fresh GALT	0.00	0.00	0.00	0.00	0.00	0.00	0.00	0.00	0.00	0.00	0.14	0.00	0.00	0.00	0.00	0.00	0.00	0.00	0.00	0.00	0.00	0.00	0.00	0.00	0.00	0.00	0.00	0.00	0.00	0.00	0.00	99.86	0.14	0.14	0.00	0.14	0.00	0.14
7229	Negative	CD4+	CEF	Fresh GALT	0.00	0.00	0.00	0.00	0.00	0.00	0.00	0.00	0.00	0.00	0.00	0.00	0.00	0.00	0.00	0.00	0.00	0.00	0.00	0.00	0.00	0.00	0.35	0.00	0.00	0.00	0.00	0.00	0.00	0.00	0.00	99.65	0.35	0.00	0.35	0.00	0.00	0.35
7232	Negative	CD4+	CEF	Fresh GALT	0.00	0.00	0.00	0.00	0.00	0.00	0.00	0.00	0.00	0.00	0.00	0.00	0.00	0.00	0.00	0.50	0.00	0.00	0.00	0.00	0.00	0.00	0.00	0.49	0.00	0.00	0.00	0.00	0.00	0.00	0.00	99.01	0.49	0.50	0.49	0.00	0.00	0.00
7234	Negative	CD4+	CEF	Fresh GALT	0.00	0.00	0.00	0.00	0.00	0.00	0.00	0.00	0.00	0.00	0.00	0.00	0.00	0.00	0.00	0.32	0.00	0.00	0.00	0.00	0.00	0.00	0.00	0.00	0.00	0.00	0.00	0.00	0.00	0.00	0.00	99.68	0.00	0.32	0.00	0.00	0.00	0.00
7236	Negative	CD4+	CEF	Fresh GALT	0.00	0.00	0.00	0.00	0.00	0.00	0.00	0.00	0.00	0.00	0.00	0.00	0.00	0.00	0.13	0.40	0.00	0.00	0.00	0.00	0.00	0.00	0.00	0.00	0.00	0.00	0.00	0.00	0.00	0.00	0.00	99.47	0.13	0.53	0.00	0.00	0.00	0.13
1878	Negative	CD4+	DMSO	Fresh GALT	0.01	0.00	0.01	0.01	0.00	0.00	0.00	0.00	0.00	0.00	0.02	0.01	0.01	0.02	0.06	0.41	0.10	0.01	0.84	0.09	0.07	0.04	0.53	0.43	0.16	0.01	3.79	0.87	0.38	0.85	5.98	85.33	14.26	0.53	2.13	5.90	1.64	11.95
1880	Negative	CD4+	DMSO	Fresh GALT	0.03	0.00	0.01	0.00	0.08	0.00	0.02	0.02	0.00	0.00	0.05	0.01	0.01	0.02	0.10	0.55	0.43	0.04	0.70	0.13	0.43	0.09	0.54	0.38	0.82	0.13	3.52	1.29	0.93	1.52	6.08	82.07	17.38	0.89	2.90	7.17	4.53	13.75
1926	Negative	CD4+	DMSO	Fresh GALT	0.05	0.00	0.00	0.03	0.08	0.05	0.00	0.00	0.00	0.00	0.16	0.00	0.00	0.00	0.03	0.26	0.61	0.05	1.06	0.13	0.34	0.16	0.63	0.82	0.66	0.21	3.59	0.87	0.82	2.72	7.52	79.16	20.58	0.66	4.01	7.41	5.75	15.54
7221	Negative	CD4+	DMSO	Fresh GALT	0.17	0.00	0.03	0.00	0.07	0.03	0.03	0.00	0.10	0.00	0.30	0.00	0.10	0.03	0.13	0.67	1.67	0.13	2.47	0.13	0.94	0.23	0.67	0.64	1.27	0.17	10.67	3.38	1.54	2.84	7.69	63.90	35.43	1.66	7.21	20.49	9.29	27.85
7226	Negative	CD4+	DMSO	Fresh GALT	0.05	0.00	0.01	0.00	0.00	0.01	0.01	0.00	0.02	0.01	0.10	0.02	0.01	0.02	0.11	1.03	0.22	0.00	0.55	0.03	0.06	0.02	0.18	0.06	0.60	0.06	5.69	2.58	0.32	0.64	4.39	83.23	15.74	1.38	1.19	9.92	2.02	12.31
7229	Negative	CD4+	DMSO	Fresh GALT	0.19	0.00	0.00	0.00	0.11	0.03	0.00	0.00	0.11	0.00	0.27	0.00	0.11	0.16	0.19	0.67	1.21	0.00	1.61	0.13	0.64	0.24	0.51	0.32	2.52	0.32	8.96	2.36	2.92	3.92	7.81	64.70	34.63	1.82	4.99	17.68	12.47	27.15
7232	Negative	CD4+	DMSO	Fresh GALT	0.04	0.00	0.09	0.00	0.22	0.04	0.09	0.09	0.00	0.00	0.22	0.04	0.02	0.04	0.13	0.95	0.84	0.00	3.88	0.30	0.84	0.34	1.77	0.88	0.17	0.00	7.69	2.80	0.34	1.44	7.26	69.47	29.58	1.96	9.41	16.07	4.35	23.59
7234	Negative	CD4+	DMSO	Fresh GALT	0.12	0.00	0.00	0.00	0.00	0.02	0.02	0.02	0.02	0.00	0.08	0.00	0.03	0.02	0.08	0.57	0.42	0.00	0.62	0.05	0.23	0.02	0.24	0.18	0.71	0.08	5.92	2.69	0.78	0.89	6.26	79.97	19.46	0.95	1.92	10.69	3.32	15.52
7236	Negative	CD4+	DMSO	Fresh GALT	0.07	0.00	0.02	0.01	0.04	0.00	0.05	0.05	0.00	0.01	0.06	0.05	0.00	0.04	0.11	1.80	0.12	0.05	1.20	0.29	0.21	0.07	0.72	0.87	0.05	0.05	3.60	2.55	0.08	0.49	5.31	82.03	16.17	2.30	3.77	8.14	1.28	11.63
1878	Negative	CD4+	PMA/Iono	Fresh GALT	2.80	0.10	3.79	0.10	0.70	0.22	0.18	0.14	0.10	0.04	1.73	0.26	0.00	0.13	0.13	0.25	12.67	0.43	27.94	1.63	1.11	0.31	0.62	0.70	1.61	0.15	13.33	3.16	0.00	0.00	0.00	25.69	74.06	10.67	53.43	69.84	20.36	66.71
1880	Negative	CD4+	PMA/Iono	Fresh GALT	4.02	0.29	1.57	0.10	2.04	0.83	0.11	0.12	0.12	0.07	0.42	0.10	0.06	3.30	0.13	0.41	10.29	0.62	14.97	0.87	1.17	0.49	0.52	0.45	1.71	0.13	9.67	5.57	0.00	1.98	0.00	37.90	61.69	13.68	38.45	50.50	27.11	46.78
1926	Negative	CD4+	PMA/Iono	Fresh GALT	1.06	0.00	0.94	0.00	0.86	0.30	0.00	0.00	0.00	0.00	0.00	0.00	0.00	0.41	0.00	0.48	8.74	0.45	19.62	1.28	1.33	1.76	1.15	0.49	1.21	0.00	16.17	3.25	0.00	0.00	0.00	40.51	59.01	4.04	37.97	52.71	16.12	51.08
7221	Negative	CD4+	PMA/Iono	Fresh GALT	2.59	0.00	0.56	0.00	0.91	0.42	0.00	0.00	0.34	0.00	0.44	0.00	0.00	1.51	0.00	0.00	14.70	0.36	8.59	0.76	0.44	0.00	0.00	0.00	3.67	0.29	8.20	2.01	0.00	0.00	0.00	54.21	45.79	6.77	29.33	42.51	25.23	40.44
7226	Negative	CD4+	PMA/Iono	Fresh GALT	4.81	0.08	2.31	0.06	0.57	0.16	0.04	0.00	1.03	0.05	1.96	0.10	0.05	0.57	0.26	0.00	13.96	0.19	20.35	0.70	0.84	0.24	0.93	0.21	3.47	0.07	17.11	0.50	0.00	0.00	0.00	29.38	70.62	12.05	45.47	66.73	26.10	67.69
7229	Negative	CD4+	PMA/Iono	Fresh GALT	3.36	0.85	0.38	0.00	0.86	0.95	0.00	0.00	0.24	0.32	0.00	0.00	0.00	4.54	0.00	0.00	23.00	1.00	13.30	0.33	0.53	0.91	0.00	0.00	4.58	0.27	2.53	0.00	0.00	7.36	0.00	34.70	65.30	11.49	45.46	50.14	48.76	48.78
7232	Negative	CD4+	PMA/Iono	Fresh GALT	4.52	0.20	2.23	0.00	3.01	1.21	0.34	0.00	0.00	0.25	0.32	0.00	0.19	5.39	0.28	0.00	6.99	0.14	25.38	0.45	0.45	0.00	0.58	0.00	0.41	0.14	4.58	1.09	0.00	0.84	0.00	40.99	59.01	17.94	45.50	46.71	23.76	49.29
7234	Negative	CD4+	PMA/Iono	Fresh GALT	8.24	0.15	7.70	0.00	0.95	0.38	0.00	0.00	0.76	0.70	2.04	0.00	0.19	3.62	0.19	0.00	10.82	0.00	27.09	0.17	0.39	0.14	0.40	0.00	1.54	0.14	9.77	0.00	0.00	0.00	0.00	24.62	75.38	24.92	56.44	69.13	28.02	70.07
7236	Negative	CD4+	PMA/Iono	Fresh GALT	6.55	0.40	5.61	0.11	1.78	0.37	0.72	0.17	1.08	0.59	3.50	0.25	0.15	1.27	0.34	0.00	6.80	0.08	22.84	0.11	0.37	0.00	1.40	0.00	1.67	0.19	17.06	0.79	0.26	0.00	0.00	25.53	74.47	22.88	47.32	67.64	21.56	70.13
1878	Negative	CD4+	SEB	Fresh GALT	2.99	0.00	5.84	0.00	0.30	0.00	0.38	0.04	0.39	0.00	2.73	0.05	0.03	0.00	0.23	0.00	2.71	0.00	11.06	0.16	0.44	0.16	1.48	0.62	0.40	0.00	8.60	0.38	0.00	0.00	0.00	61.01	38.99	12.99	26.18	35.30	7.42	37.59
1880	Negative	CD4+	SEB	Fresh GALT	3.52	0.00	4.19	0.00	0.75	0.00	0.42	0.07	0.77	0.00	2.29	0.00	0.11	0.00	0.38	0.40	2.26	0.00	6.30	0.00	0.00	0.00	1.53	0.60	0.63	0.00	5.55	0.00	0.00	0.00	2.64	67.60	32.00	12.89	19.64	25.50	8.03	31.33
1926	Negative	CD4+	SEB	Fresh GALT	7.13	0.00	2.48	0.00	0.60	0.00	0.16	0.00	1.13	0.00	1.29	0.00	0.23	0.00	0.55	0.00	7.44	0.00	5.42	0.00	1.23	0.39	1.11	0.00	1.85	0.00	5.46	0.00	1.05	0.00	0.00	62.49	37.51	13.56	25.95	32.19	21.04	37.12
7221	Negative	CD4+	SEB	Fresh GALT	3.39	0.00	1.34	0.00	1.99	0.00	0.00	0.00	1.35	0.00	1.19	0.00	0.30	0.65	0.00	0.00	3.66	0.00	1.89	0.00	0.00	0.00	0.00	0.00	1.44	0.00	1.82	0.00	0.00	0.00	0.00	80.98	19.02	10.21	12.27	16.08	12.78	18.37
7226	Negative	CD4+	SEB	Fresh GALT	3.20	0.00	2.62	0.00	0.17	0.00	0.04	0.00	1.75	0.00	3.21	0.00	0.21	0.00	0.30	0.00	3.20	0.00	5.61	0.12	0.36	0.00	0.57	0.12	1.64	0.00	9.92	0.00	0.39	0.00	1.52	65.04	34.96	11.49	16.03	31.28	10.92	34.71
7229	Negative	CD4+	SEB	Fresh GALT	4.35	0.00	1.47	0.00	0.00	0.00	0.00	0.00	1.84	0.00	1.26	0.00	0.00	0.00	0.00	0.00	9.72	0.00	6.85	0.00	0.44	0.00	0.32	0.00	3.63	0.00	6.31	0.00	0.00	0.00	0.00	63.80	36.20	8.92	23.16	35.43	19.98	36.20
7232	Negative	CD4+	SEB	Fresh GALT	1.22	0.00	2.33	0.00	1.15	0.00	0.28	0.00	0.00	0.00	0.78	0.00	0.00	0.00	0.40	0.52	0.68	0.00	10.21	0.00	0.00	0.00	0.81	0.00	0.00	0.00	6.87	0.00	0.00	0.00	0.00	74.75	24.72	6.68	16.68	22.09	3.05	24.72
7234	Negative	CD4+	SEB	Fresh GALT	3.99	0.00	5.78	0.00	0.11	0.00	0.00	0.00	0.80	0.00	4.00	0.00	0.00	0.00	0.22	0.00	2.76	0.00	8.67	0.00	0.00	0.00	0.42	0.00	0.62	0.00	9.11	0.00	0.00	0.00	0.00	63.51	36.49	14.89	21.74	35.73	8.28	36.49
7236	Negative	CD4+	SEB	Fresh GALT	2.20	0.00	2.48	0.00	0.38	0.10	0.45	0.07	0.39	0.00	2.20	0.08	0.21	0.11	0.91	0.00	3.27	0.00	5.71	0.30	0.41	0.23	1.11	0.19	0.61	0.13	6.75	0.90	0.51	0.68	2.15	67.45	32.55	9.59	16.90	25.02	9.23	29.75
1878	Negative	CD8+	CEF	Frozen PBMC	0.01	0.00	0.00	0.00	0.02	0.00	0.00	0.00	0.00	0.00	0.00	0.00	0.00	0.00	0.00	0.00	0.01	0.00	0.01	0.00	0.02	0.01	0.00	0.02	0.00	0.00	0.00	0.00	0.00	0.00	0.00	99.90	0.10	0.03	0.10	0.04	0.07	0.08
1880	Negative	CD8+	CEF	Frozen PBMC	0.08	0.00	0.00	0.00	0.09	0.00	0.00	0.00	0.00	0.00	0.00	0.00	0.00	0.00	0.00	0.00	0.01	0.00	0.00	0.00	0.00	0.00	0.00	0.00	0.00	0.00	0.00	0.00	0.00	0.00	0.00	99.82	0.18	0.17	0.18	0.09	0.18	0.18
1926	Negative	CD8+	CEF	Frozen PBMC	0.00	0.00	0.02	0.00	0.00	0.00	0.27	0.02	0.00	0.00	0.00	0.00	0.00	0.00	0.03	0.04	0.00	0.00	0.00	0.00	1.07	0.00	0.34	0.08	0.00	0.00	0.00	0.01	0.00	0.00	0.05	98.07	1.93	0.38	1.80	0.03	1.07	1.78
7221	Negative	CD8+	CEF	Frozen PBMC	0.09	0.00	0.00	0.00	0.27	0.00	0.00	0.00	0.00	0.00	0.00	0.00	0.08	0.00	0.00	0.00	0.00	0.00	0.00	0.00	0.07	0.00	0.00	0.00	0.00	0.00	0.00	0.02	0.07	0.59	0.00	98.81	1.19	0.44	0.43	0.11	1.17	0.58
7226	Negative	CD8+	CEF	Frozen PBMC	1.04	0.03	0.00	0.00	2.17	0.05	0.00	0.00	0.00	0.00	0.00	0.00	0.00	0.00	0.00	0.00	0.16	0.00	0.03	0.00	0.66	0.05	0.02	0.00	0.00	0.00	0.00	0.00	0.00	0.00	0.00	95.79	4.21	3.29	4.21	1.26	4.16	4.08
7229	Negative	CD8+	CEF	Frozen PBMC	0.00	0.00	0.00	0.00	0.00	0.00	0.00	0.00	0.00	0.00	0.00	0.00	0.00	0.00	0.00	0.00	0.00	0.00	0.00	0.00	0.00	0.00	0.00	0.08	0.00	0.00	0.00	0.00	0.00	0.21	0.00	99.71	0.29	0.00	0.08	0.00	0.21	0.00
7232	Negative	CD8+	CEF	Frozen PBMC	0.08	0.00	0.00	0.00	0.26	0.14	0.00	0.03	0.00	0.00	0.00	0.00	0.00	0.05	0.00	0.00	0.04	0.00	0.02	0.00	0.11	0.05	0.00	0.00	0.00	0.00	0.00	0.00	0.00	0.00	0.00	99.22	0.78	0.56	0.73	0.14	0.73	0.51
7234	Negative	CD8+	CEF	Frozen PBMC	0.00	0.00	0.00	0.00	0.00	0.00	0.00	0.00	0.00	0.00	0.00	0.00	0.00	0.00	0.00	0.00	0.00	0.00	0.00	0.00	0.00	0.00	0.00	0.00	0.00	0.00	0.00	0.00	0.00	0.00	0.00	100.00	0.00	0.00	0.00	0.00	0.00	0.00
7236	Negative	CD8+	CEF	Frozen PBMC	0.41	0.00	0.00	0.00	0.39	0.04	0.00	0.00	0.00	0.00	0.00	0.00	0.00	0.02	0.00	0.08	0.11	0.00	0.01	0.00	0.18	0.04	0.00	0.00	0.00	0.00	0.00	0.00	0.00	0.00	0.00	98.72	1.28	0.94	1.18	0.53	1.19	1.10
1878	Negative	CD8+	DMSO	Frozen PBMC	0.00	0.00	0.00	0.00	0.00	0.00	0.00	0.00	0.00	0.00	0.00	0.00	0.00	0.06	0.00	0.04	0.00	0.00	0.00	0.00	0.00	0.00	0.00	0.02	0.00	0.00	0.00	0.02	0.00	0.30	0.01	99.52	0.48	0.11	0.04	0.02	0.38	0.02
1880	Negative	CD8+	DMSO	Frozen PBMC	0.00	0.00	0.00	0.00	0.18	0.01	0.00	0.00	0.00	0.00	0.00	0.00	0.04	0.05	0.00	0.07	0.00	0.00	0.00	0.00	0.07	0.01	0.00	0.00	0.00	0.00	0.01	0.04	0.03	0.34	0.03	99.09	0.91	0.36	0.28	0.06	0.74	0.38
1926	Negative	CD8+	DMSO	Frozen PBMC	0.61	0.01	0.01	0.00	6.65	0.14	0.12	0.02	0.00	0.00	0.00	0.00	0.08	0.16	0.04	0.11	0.21	0.01	0.08	0.01	1.84	0.16	0.12	0.10	0.04	0.01	0.12	0.02	0.13	1.04	0.16	88.03	11.97	7.95	10.06	1.12	11.08	10.20
7221	Negative	CD8+	DMSO	Frozen PBMC	0.00	0.00	0.00	0.00	0.01	0.00	0.00	0.01	0.00	0.00	0.00	0.00	0.02	0.23	0.00	0.13	0.01	0.01	0.01	0.01	0.04	0.02	0.20	0.20	0.00	0.00	0.01	0.01	0.10	5.92	0.20	92.86	7.14	0.40	0.52	0.06	6.36	0.60
7226	Negative	CD8+	DMSO	Frozen PBMC	0.00	0.00	0.00	0.00	0.01	0.00	0.00	0.01	0.00	0.00	0.00	0.00	0.00	0.00	0.00	0.22	0.01	0.00	0.01	0.02	0.00	0.01	0.01	0.08	0.00	0.00	0.01	0.03	0.00	0.09	0.03	99.46	0.54	0.24	0.16	0.08	0.12	0.08
7229	Negative	CD8+	DMSO	Frozen PBMC	0.00	0.00	0.00	0.00	0.00	0.00	0.00	0.00	0.00	0.00	0.00	0.00	0.01	0.01	0.00	0.22	0.00	0.00	0.00	0.00	0.00	0.02	0.00	0.07	0.00	0.00	0.00	0.03	0.00	0.34	0.00	99.30	0.70	0.24	0.09	0.03	0.38	0.01
7232	Negative	CD8+	DMSO	Frozen PBMC	0.00	0.00	0.00	0.00	0.00	0.00	0.00	0.00	0.00	0.00	0.00	0.00	0.00	0.00	0.00	0.08	0.00	0.00	0.00	0.02	0.00	0.03	0.00	0.05	0.00	0.00	0.00	0.03	0.01	0.34	0.01	99.43	0.57	0.08	0.10	0.05	0.38	0.02
7234	Negative	CD8+	DMSO	Frozen PBMC	0.00	0.00	0.00	0.00	0.01	0.03	0.00	0.00	0.00	0.00	0.00	0.00	0.01	0.01	0.00	0.06	0.01	0.00	0.00	0.01	0.01	0.04	0.01	0.12	0.00	0.00	0.00	0.03	0.04	1.39	0.03	98.19	1.81	0.12	0.24	0.05	1.55	0.12
7236	Negative	CD8+	DMSO	Frozen PBMC	0.00	0.00	0.00	0.00	0.00	0.00	0.00	0.00	0.00	0.00	0.00	0.00	0.00	0.00	0.00	0.16	0.00	0.00	0.00	0.00	0.00	0.00	0.01	0.03	0.00	0.00	0.00	0.03	0.01	0.41	0.02	99.33	0.67	0.16	0.04	0.03	0.42	0.04
1878	Negative	CD8+	PMA/Iono	Frozen PBMC	0.69	0.16	0.03	0.01	3.37	3.08	0.21	0.21	0.00	0.00	0.00	0.00	0.19	1.54	0.02	0.15	0.45	0.27	0.07	0.07	5.55	7.53	0.33	0.64	0.14	0.19	0.06	0.08	1.75	50.32	0.24	22.66	77.34	9.66	22.66	2.22	75.23	13.09
1880	Negative	CD8+	PMA/Iono	Frozen PBMC	4.84	0.24	0.22	0.02	37.30	8.42	1.42	0.62	0.00	0.00	0.04	0.01	0.34	1.33	0.15	0.38	0.86	0.11	0.31	0.09	13.64	5.73	1.02	0.91	0.03	0.05	1.09	0.58	1.27	4.13	2.19	12.66	87.34	55.33	75.75	8.50	78.28	64.72
1926	Negative	CD8+	PMA/Iono	Frozen PBMC	0.09	0.03	0.00	0.00	0.00	1.17	0.00	0.02	0.01	0.00	0.00	0.00	0.09	1.26	0.00	0.04	0.72	0.23	0.12	0.09	5.66	5.25	0.15	0.59	0.22	0.25	0.43	0.34	1.85	37.24	0.36	43.76	56.24	2.73	14.14	2.54	54.10	9.71
7221	Negative	CD8+	PMA/Iono	Frozen PBMC	4.55	0.08	0.02	0.00	11.19	1.47	0.08	0.00	0.00	0.00	0.00	0.00	0.40	0.28	0.11	0.00	3.88	0.24	0.46	0.15	17.43	2.17	1.43	0.47	0.21	0.13	0.68	1.44	2.39	0.00	5.24	45.50	54.50	18.18	43.62	11.84	44.42	48.07
7226	Negative	CD8+	PMA/Iono	Frozen PBMC	4.98	0.09	0.00	0.00	3.22	0.12	0.02	0.00	0.00	0.00	0.09	0.00	0.07	0.09	0.00	0.00	9.91	0.80	3.02	0.39	12.93	1.46	1.88	1.16	0.44	0.14	12.61	3.25	1.48	1.03	4.05	36.77	63.23	8.68	39.98	35.72	36.76	54.70
7229	Negative	CD8+	PMA/Iono	Frozen PBMC	12.44	0.34	0.21	0.00	22.45	1.41	0.72	0.13	0.00	0.00	0.04	0.00	0.05	0.03	0.00	0.26	10.92	0.49	1.69	0.15	27.00	1.62	1.73	0.65	0.10	0.03	1.66	0.69	0.22	0.00	0.84	14.13	85.87	38.08	81.95	28.76	77.10	80.07
7232	Negative	CD8+	PMA/Iono	Frozen PBMC	9.32	0.17	0.25	0.00	18.59	0.42	0.38	0.06	0.00	0.00	0.08	0.00	0.00	0.00	0.07	0.13	9.44	0.28	3.94	0.66	25.47	1.06	3.71	1.93	0.07	0.04	2.75	0.77	0.11	0.20	1.85	18.25	81.75	29.47	75.68	27.77	65.17	76.03
7234	Negative	CD8+	PMA/Iono	Frozen PBMC	16.28	0.06	0.50	0.00	11.48	0.14	0.31	0.00	0.07	0.00	0.40	0.00	0.00	0.00	0.08	0.08	10.06	0.39	7.92	1.09	11.45	0.41	2.60	1.00	0.80	0.11	18.28	1.51	0.30	0.00	3.46	11.22	88.78	29.40	63.69	57.47	51.55	83.99
7236	Negative	CD8+	PMA/Iono	Frozen PBMC	15.67	0.41	0.21	0.00	15.33	0.80	0.19	0.04	0.02	0.00	0.17	0.00	0.05	0.03	0.03	0.00	6.95	0.48	2.91	0.41	14.16	1.37	1.81	0.55	0.52	0.18	14.95	1.83	0.26	0.44	3.91	16.32	83.68	32.95	61.29	44.71	56.67	77.14
1878	Negative	CD8+	SEB	Frozen PBMC	1.61	0.02	0.03	0.00	5.12	0.48	0.09	0.05	0.01	0.00	0.01	0.00	0.65	1.30	0.12	0.38	0.60	0.02	0.16	0.02	1.14	0.35	0.23	0.30	0.02	0.01	0.09	0.05	0.22	1.91	0.35	84.65	15.35	9.88	10.21	2.65	13.48	10.46
1880	Negative	CD8+	SEB	Frozen PBMC	2.70	0.03	0.11	0.01	15.62	0.71	0.40	0.14	0.00	0.00	0.11	0.01	0.26	0.80	0.19	0.70	0.23	0.02	0.28	0.03	0.54	0.19	0.22	0.20	0.02	0.01	1.09	0.20	0.07	1.57	0.44	73.11	26.89	21.80	21.43	4.85	22.77	22.29
1926	Negative	CD8+	SEB	Frozen PBMC	0.46	0.00	0.00	0.00	3.84	0.61	0.00	0.00	0.04	0.01	0.01	0.00	0.57	1.33	0.00	0.00	0.48	0.06	0.08	0.02	3.20	1.25	0.00	0.13	0.19	0.07	0.34	0.10	0.58	15.05	0.11	71.47	28.53	6.86	10.13	1.85	27.74	9.90
7221	Negative	CD8+	SEB	Frozen PBMC	2.89	0.00	0.00	0.00	7.62	0.27	0.00	0.00	0.00	0.00	0.00	0.00	1.36	1.29	0.03	0.10	0.42	0.00	0.04	0.03	0.69	0.13	0.00	0.00	0.08	0.00	0.11	0.06	0.62	3.31	0.27	80.68	19.32	13.56	12.09	3.63	18.68	14.13
7226	Negative	CD8+	SEB	Frozen PBMC	3.98	0.04	0.02	0.00	8.88	0.42	0.09	0.02	0.02	0.00	0.03	0.00	0.80	0.84	0.07	0.00	1.48	0.08	0.71	0.09	5.33	0.69	0.65	0.59	0.10	0.02	3.15	0.83	1.21	3.32	2.06	64.48	35.52	15.21	23.07	10.55	27.21	28.58
7229	Negative	CD8+	SEB	Frozen PBMC	4.27	0.07	0.07	0.00	8.93	0.72	0.30	0.04	0.00	0.00	0.00	0.00	0.25	0.86	0.06	0.21	1.59	0.05	0.16	0.00	3.98	0.92	0.24	0.46	0.00	0.00	0.26	0.08	0.34	6.13	0.23	69.78	30.22	15.78	21.80	6.55	28.11	20.68
7232	Negative	CD8+	SEB	Frozen PBMC	2.92	0.02	0.02	0.00	9.34	1.15	0.09	0.08	0.00	0.00	0.00	0.00	0.31	1.15	0.04	0.23	3.22	0.03	0.31	0.04	13.98	3.66	0.64	0.90	0.06	0.00	0.29	0.11	0.59	9.68	0.29	50.85	49.15	15.35	36.40	7.02	46.11	32.10
7234	Negative	CD8+	SEB	Frozen PBMC	2.56	0.00	0.17	0.00	2.91	0.37	0.07	0.07	0.18	0.00	0.07	0.00	0.45	1.09	0.07	0.26	1.69	0.09	1.07	0.17	1.64	0.57	0.67	0.64	0.35	0.16	2.59	1.61	0.54	4.57	1.50	73.87	26.13	8.27	12.69	10.71	17.17	16.53
7236	Negative	CD8+	SEB	Frozen PBMC	1.10	0.03	0.03	0.00	1.93	0.43	0.02	0.00	0.02	0.00	0.15	0.01	0.13	0.65	0.03	0.13	0.46	0.03	0.26	0.02	1.80	0.63	0.07	0.10	0.11	0.02	2.81	0.41	0.41	5.08	0.58	82.55	17.45	4.66	6.91	5.46	12.83	9.91
1878	Negative	CD8+	CEF	Frozen GALT Suspension	0.25	0.00	0.00	0.00	0.00	0.00	0.00	0.00	0.00	0.00	0.00	0.00	0.00	0.00	0.00	0.00	0.00	0.00	0.00	0.00	0.00	0.00	0.00	0.30	0.00	0.00	0.00	0.00	0.00	0.49	0.00	98.95	1.05	0.25	0.56	0.25	0.74	0.25
1880	Negative	CD8+	CEF	Frozen GALT Suspension	0.00	0.00	0.00	0.00	0.16	0.00	0.00	0.00	0.00	0.00	0.00	0.00	0.00	0.17	0.00	0.00	0.00	0.00	0.00	0.00	0.44	0.53	0.00	1.61	0.00	0.00	0.00	0.00	0.00	5.93	0.00	91.16	8.84	0.34	2.74	0.00	7.23	0.60
1926	Negative	CD8+	CEF	Frozen GALT Suspension	0.00	0.00	0.00	0.00	0.11	0.00	0.00	0.00	0.00	0.00	0.00	0.00	0.00	0.00	0.00	0.00	0.00	0.00	0.00	0.00	0.00	0.00	0.00	0.00	0.00	0.00	0.00	0.00	0.00	0.39	0.00	99.50	0.50	0.11	0.11	0.00	0.50	0.11
7226	Negative	CD8+	CEF	Frozen GALT Suspension	0.28	0.00	0.00	0.00	0.42	0.00	0.00	0.00	0.00	0.00	0.00	0.00	0.00	0.00	0.17	0.64	0.00	0.00	0.00	0.00	0.37	0.00	0.00	0.36	0.00	0.00	0.00	0.00	0.35	0.00	0.00	97.41	2.59	1.51	1.43	0.28	1.42	1.59
7229	Negative	CD8+	CEF	Frozen GALT Suspension	0.00	0.00	0.00	0.00	0.00	0.00	0.00	0.00	0.00	0.00	0.00	0.00	0.00	0.00	0.00	0.00	0.00	0.00	0.00	0.00	0.00	0.00	0.00	0.00	0.00	0.00	0.00	0.00	0.00	0.00	0.00	100.00	0.00	0.00	0.00	0.00	0.00	0.00
7232	Negative	CD8+	CEF	Frozen GALT Suspension	3.83	0.00	0.00	0.00	4.05	0.53	0.00	0.00	0.00	0.00	0.00	0.00	0.00	0.00	0.00	0.00	0.00	0.00	0.00	0.00	0.00	0.00	0.00	0.00	0.00	0.00	0.00	0.00	0.00	0.00	0.00	91.59	8.41	8.41	8.41	3.83	8.41	7.88
7236	Negative	CD8+	CEF	Frozen GALT Suspension	1.42	0.05	0.00	0.00	0.49	0.11	0.00	0.00	0.00	0.00	0.00	0.00	0.00	0.00	0.00	0.00	0.00	0.00	0.00	0.00	0.00	0.00	0.00	0.14	0.00	0.00	0.00	0.23	0.00	0.73	0.21	96.62	3.38	2.07	2.21	1.70	2.80	2.12
1878	Negative	CD8+	DMSO	Frozen GALT Suspension	0.00	0.00	0.00	0.00	0.06	0.00	0.00	0.00	0.03	0.00	0.00	0.00	0.00	0.00	0.00	0.88	0.00	0.00	0.03	0.00	0.00	0.11	0.00	0.23	0.03	0.00	0.03	0.11	0.09	0.62	0.20	97.59	2.41	0.96	0.43	0.23	0.94	0.45
1880	Negative	CD8+	DMSO	Frozen GALT Suspension	0.12	0.01	0.00	0.00	0.22	0.08	0.00	0.01	0.00	0.00	0.00	0.00	0.01	0.10	0.00	0.90	0.06	0.03	0.01	0.00	0.11	0.22	0.00	0.14	0.06	0.03	0.01	0.12	0.17	2.37	0.24	94.97	5.03	1.47	1.03	0.46	3.59	1.01
1926	Negative	CD8+	DMSO	Frozen GALT Suspension	0.04	0.00	0.00	0.00	0.03	0.05	0.03	0.01	0.00	0.00	0.00	0.01	0.00	0.04	0.00	0.67	0.01	0.00	0.04	0.00	0.07	0.09	0.03	0.05	0.01	0.01	0.10	0.13	0.04	0.95	0.39	97.20	2.80	0.87	0.44	0.37	1.34	0.78
7226	Negative	CD8+	DMSO	Frozen GALT Suspension	0.03	0.00	0.03	0.00	0.03	0.00	0.00	0.08	0.03	0.00	0.00	0.00	0.05	0.03	0.00	2.02	0.13	0.10	0.05	0.03	0.18	0.24	0.05	0.58	0.05	0.03	0.18	0.13	0.24	2.49	0.87	92.35	7.65	2.30	1.53	0.79	3.63	1.92
7229	Negative	CD8+	DMSO	Frozen GALT Suspension	0.13	0.00	0.00	0.00	0.04	0.00	0.04	0.00	0.04	0.00	0.00	0.00	0.13	0.27	0.04	1.71	0.27	0.00	0.00	0.00	0.40	0.18	0.00	0.31	0.00	0.13	0.36	0.18	0.72	4.36	1.26	89.43	10.57	2.40	1.37	1.11	6.67	3.43
7232	Negative	CD8+	DMSO	Frozen GALT Suspension	0.13	0.00	0.06	0.00	0.06	0.00	0.00	0.00	0.00	0.00	0.00	0.00	0.00	0.19	0.13	1.26	0.19	0.00	0.06	0.06	0.38	0.82	0.06	0.25	0.06	0.00	0.75	0.00	0.57	9.12	1.32	84.53	15.47	1.83	2.07	1.31	11.52	3.77
7236	Negative	CD8+	DMSO	Frozen GALT Suspension	0.02	0.00	0.01	0.00	0.01	0.01	0.01	0.03	0.00	0.00	0.01	0.02	0.02	0.11	0.02	2.18	0.11	0.02	0.05	0.02	0.07	0.21	0.11	0.30	0.07	0.03	0.31	0.33	0.21	4.08	0.76	90.87	9.13	2.45	0.98	1.00	4.97	1.79
1878	Negative	CD8+	PMA/Iono	Frozen GALT Suspension	6.59	1.19	0.34	0.00	3.24	1.93	0.00	0.17	0.60	0.23	0.20	0.00	0.57	1.11	0.00	0.00	10.42	2.44	2.56	0.82	3.41	2.13	0.85	0.48	2.70	2.02	2.93	1.85	1.73	8.86	1.28	39.36	60.64	16.16	36.58	34.88	49.16	37.40
1880	Negative	CD8+	PMA/Iono	Frozen GALT Suspension	7.41	1.92	0.20	0.11	7.08	2.79	0.13	0.21	0.72	0.29	0.20	0.13	0.47	2.20	0.00	1.71	11.45	3.37	1.40	0.55	6.97	3.88	0.59	1.22	1.91	1.71	1.18	0.68	1.43	5.66	0.41	32.03	67.97	25.55	49.26	33.22	59.26	41.54
1926	Negative	CD8+	PMA/Iono	Frozen GALT Suspension	0.89	0.19	0.00	0.00	1.78	0.35	0.00	0.00	0.12	0.00	0.00	0.00	0.14	0.81	0.00	0.00	4.44	1.24	0.96	0.39	7.35	6.89	0.41	1.35	1.14	0.71	1.21	0.65	3.11	23.32	0.37	42.19	57.81	4.28	26.22	11.93	52.47	21.91
7226	Negative	CD8+	PMA/Iono	Frozen GALT Suspension	22.68	3.60	0.00	0.00	2.98	0.63	0.00	0.00	0.44	0.00	0.16	0.00	0.00	0.00	0.00	0.00	37.50	10.25	2.29	0.76	3.92	1.05	0.00	0.00	4.01	1.11	2.63	0.49	0.66	0.00	0.00	4.84	95.16	30.49	85.66	85.92	88.83	77.27
7236	Negative	CD8+	PMA/Iono	Frozen GALT Suspension	54.89	8.67	1.65	0.29	2.83	1.27	0.28	0.19	0.35	0.13	0.28	0.00	0.00	0.00	0.00	0.00	13.41	3.10	3.01	0.96	0.76	0.20	0.00	0.00	0.57	0.38	2.21	0.47	0.00	0.00	0.00	4.10	95.90	70.83	91.51	90.37	86.56	80.24
1878	Negative	CD8+	SEB	Frozen GALT Suspension	7.82	0.34	0.59	0.17	5.23	1.48	0.80	0.38	0.48	0.00	0.00	0.00	0.55	2.62	0.34	1.57	0.51	0.00	0.23	0.00	0.38	0.22	0.00	0.62	0.00	0.00	0.00	0.00	0.00	1.79	0.27	73.62	26.38	22.38	18.77	10.13	21.42	17.19
1880	Negative	CD8+	SEB	Frozen GALT Suspension	5.89	0.47	0.13	0.00	15.85	3.45	0.80	0.63	0.15	0.00	0.00	0.00	1.08	2.39	0.24	1.22	0.14	0.00	0.00	0.00	0.89	0.62	0.13	1.52	0.00	0.00	0.11	0.00	0.00	0.00	0.00	64.30	35.70	32.29	30.51	6.88	30.92	25.40
1926	Negative	CD8+	SEB	Frozen GALT Suspension	1.74	0.12	0.18	0.00	6.60	2.19	0.56	0.39	0.00	0.00	0.00	0.00	0.93	1.78	0.26	0.43	0.31	0.00	0.00	0.00	0.99	0.62	0.22	0.11	0.00	0.00	0.00	0.00	0.26	2.26	0.00	80.06	19.94	15.18	14.02	2.35	17.80	12.05
7226	Negative	CD8+	SEB	Frozen GALT Suspension	10.06	1.05	0.61	0.00	5.47	1.32	0.60	0.30	1.78	0.23	1.32	0.00	1.53	1.59	0.45	0.69	1.64	0.27	0.32	0.00	0.87	0.00	0.40	0.00	0.32	0.00	1.13	0.25	0.59	0.82	0.00	66.39	33.61	27.00	22.91	18.98	27.54	27.09
7232	Negative	CD8+	SEB	Frozen GALT Suspension	8.30	0.00	0.66	0.00	10.10	2.52	0.86	0.79	0.00	0.00	0.58	0.00	1.08	2.19	0.00	1.19	0.89	0.00	0.51	0.00	1.42	0.00	0.66	0.54	0.00	0.00	0.00	0.00	0.59	0.00	0.00	67.12	32.88	28.27	27.25	10.94	27.09	25.65
7236	Negative	CD8+	SEB	Frozen GALT Suspension	8.99	0.54	1.46	0.16	6.34	1.67	1.23	0.48	0.09	0.00	0.62	0.07	0.89	1.03	0.68	1.22	1.12	0.00	1.19	0.12	0.56	0.21	0.51	0.26	0.00	0.00	0.55	0.00	0.35	0.00	0.45	69.21	30.79	25.47	24.84	14.91	21.79	25.03
1878	Negative	CD8+	CEF	Frozen GALT Biopsies	0.17	0.00	0.00	0.00	0.00	0.00	0.00	0.00	0.00	0.00	0.00	0.00	0.00	0.00	0.00	0.00	0.00	0.00	0.00	0.00	0.00	0.00	0.00	0.00	0.00	0.00	0.00	0.00	0.00	0.00	0.00	99.83	0.17	0.17	0.17	0.17	0.17	0.17
1880	Negative	CD8+	CEF	Frozen GALT Biopsies	0.00	0.00	0.00	0.00	0.00	0.00	0.00	0.00	0.00	0.00	0.00	0.00	0.00	0.00	0.00	0.00	0.00	0.00	0.00	0.00	0.00	0.00	0.00	0.00	0.00	0.00	0.00	0.00	0.00	0.00	0.00	100.00	0.00	0.00	0.00	0.00	0.00	0.00
1926	Negative	CD8+	CEF	Frozen GALT Biopsies	0.00	0.00	0.00	0.00	0.00	0.00	0.00	0.00	0.00	0.00	0.00	0.00	0.00	0.00	0.00	0.00	0.00	0.00	0.00	0.00	0.00	0.00	0.00	0.34	0.00	0.00	0.00	0.00	0.00	0.00	0.00	99.66	0.34	0.00	0.34	0.00	0.00	0.00
7221	Negative	CD8+	CEF	Frozen GALT Biopsies	0.00	0.00	0.00	0.00	1.83	0.00	0.00	0.00	0.00	0.00	0.00	0.00	0.00	0.00	0.00	1.00	0.00	0.00	0.00	0.00	0.00	0.00	0.00	0.00	0.00	0.00	0.00	0.00	0.00	0.00	0.00	97.17	2.83	2.83	1.83	0.00	1.83	1.83
7226	Negative	CD8+	CEF	Frozen GALT Biopsies	0.21	0.00	0.00	0.00	0.22	0.00	0.00	0.00	0.00	0.00	0.00	0.00	0.00	0.00	0.00	0.00	0.00	0.00	0.00	0.00	0.00	0.00	0.00	0.91	0.00	0.00	0.00	0.28	0.00	0.00	0.55	97.83	2.17	0.43	1.34	0.49	0.43	0.98
7229	Negative	CD8+	CEF	Frozen GALT Biopsies	0.00	0.00	0.00	0.00	0.00	0.00	0.00	0.00	0.00	0.00	0.00	0.00	0.00	0.00	0.00	0.00	0.00	0.00	0.00	0.00	0.00	0.00	0.00	0.00	0.00	0.00	0.00	0.00	0.00	0.00	0.00	100.00	0.00	0.00	0.00	0.00	0.00	0.00
7234	Negative	CD8+	CEF	Frozen GALT Biopsies	0.00	0.00	0.00	0.00	0.00	0.00	0.00	0.00	0.00	0.00	0.00	0.00	0.00	0.00	0.00	0.00	0.00	0.00	0.00	0.00	0.00	0.00	0.00	0.00	0.00	0.00	0.00	0.00	0.00	0.00	0.00	100.00	0.00	0.00	0.00	0.00	0.00	0.00
7236	Negative	CD8+	CEF	Frozen GALT Biopsies	1.06	0.00	0.00	0.00	0.65	0.00	0.00	0.00	0.00	0.00	0.00	0.00	0.00	0.00	0.00	0.00	0.00	0.00	0.00	0.00	0.00	0.00	0.09	0.32	0.00	0.00	0.00	0.00	0.00	0.00	0.00	97.88	2.12	1.71	2.12	1.06	1.71	1.80
1878	Negative	CD8+	DMSO	Frozen GALT Biopsies	0.00	0.00	0.00	0.00	0.00	0.09	0.00	0.00	0.00	0.00	0.00	0.00	0.00	0.11	0.00	0.49	0.00	0.00	0.00	0.00	0.09	0.19	0.00	0.09	0.00	0.00	0.02	0.04	0.04	0.66	0.09	98.10	1.90	0.68	0.45	0.06	1.17	0.23
1880	Negative	CD8+	DMSO	Frozen GALT Biopsies	0.35	0.03	0.00	0.00	1.68	0.29	0.00	0.00	0.00	0.00	0.00	0.00	0.00	0.03	0.00	0.43	0.10	0.05	0.00	0.00	1.08	0.38	0.00	0.09	0.14	0.03	0.00	0.10	0.14	3.64	0.14	91.27	8.73	2.83	4.06	0.82	7.96	3.63
1926	Negative	CD8+	DMSO	Frozen GALT Biopsies	0.09	0.00	0.00	0.00	0.39	0.03	0.00	0.00	0.00	0.00	0.00	0.00	0.03	0.00	0.00	0.24	0.03	0.00	0.00	0.00	0.18	0.36	0.00	0.06	0.00	0.00	0.03	0.09	0.09	5.00	0.00	93.39	6.61	0.77	1.13	0.24	6.19	0.83
7221	Negative	CD8+	DMSO	Frozen GALT Biopsies	0.09	0.00	0.00	0.09	0.09	0.09	0.00	0.00	0.00	0.00	0.00	0.00	0.34	0.09	0.00	0.34	0.43	0.00	0.09	0.00	0.51	0.17	0.17	0.94	0.09	0.00	0.51	0.43	0.51	1.96	1.45	91.61	8.39	1.13	2.67	1.73	4.37	4.28
7226	Negative	CD8+	DMSO	Frozen GALT Biopsies	0.06	0.00	0.00	0.00	0.00	0.00	0.00	0.00	0.00	0.00	0.00	0.00	0.00	0.06	0.00	1.03	0.03	0.03	0.06	0.03	0.09	0.00	0.03	0.21	0.03	0.12	0.18	0.12	0.12	1.31	0.39	96.10	3.90	1.15	0.54	0.66	1.85	0.99
7229	Negative	CD8+	DMSO	Frozen GALT Biopsies	0.13	0.00	0.00	0.00	0.53	0.00	0.00	0.13	0.00	0.00	0.00	0.07	0.00	0.13	0.00	1.32	0.33	0.07	0.07	0.00	0.40	0.13	0.00	0.86	0.07	0.00	0.07	0.20	0.20	1.92	0.13	93.24	6.76	2.31	2.65	1.01	3.91	1.93
7234	Negative	CD8+	DMSO	Frozen GALT Biopsies	0.30	0.00	0.00	0.00	0.60	0.00	0.00	0.00	0.07	0.00	0.00	0.00	0.00	0.00	0.00	0.75	0.75	0.00	0.30	0.00	0.37	0.00	0.07	0.00	0.15	0.00	0.45	0.00	0.45	2.10	0.97	92.67	7.33	1.72	2.39	2.02	4.79	4.48
7236	Negative	CD8+	DMSO	Frozen GALT Biopsies	0.00	0.00	0.01	0.00	0.01	0.00	0.00	0.00	0.01	0.00	0.01	0.00	0.01	0.03	0.03	0.94	0.10	0.01	0.03	0.03	0.14	0.22	0.01	0.25	0.04	0.07	0.34	0.32	0.17	2.38	0.63	94.21	5.79	1.05	0.81	0.97	3.19	1.54
1878	Negative	CD8+	PMA/Iono	Frozen GALT Biopsies	5.71	0.95	0.60	0.29	3.87	1.75	0.41	0.43	0.43	0.00	0.26	0.17	0.45	2.40	0.14	2.04	7.47	1.77	1.84	0.53	4.12	1.62	1.31	1.08	1.69	0.79	1.51	1.08	3.28	11.37	1.49	39.16	60.84	19.90	33.74	25.07	47.67	34.57
1880	Negative	CD8+	PMA/Iono	Frozen GALT Biopsies	6.01	1.60	0.13	0.00	3.04	2.24	0.10	0.10	0.67	0.30	0.10	0.00	0.57	3.13	0.00	2.21	10.71	3.13	0.71	0.54	4.66	3.08	0.42	0.57	3.16	2.03	1.35	0.94	2.38	7.42	0.84	37.84	62.16	20.22	37.05	31.38	54.15	34.86
1926	Negative	CD8+	PMA/Iono	Frozen GALT Biopsies	0.49	0.25	0.00	0.00	0.44	0.50	0.00	0.00	0.00	0.00	0.00	0.00	0.00	0.51	0.00	0.00	3.21	1.39	0.95	0.51	4.16	4.75	0.43	1.75	1.52	1.43	1.36	1.70	2.35	15.68	0.90	55.71	44.29	2.18	18.83	12.82	36.69	15.81
7226	Negative	CD8+	PMA/Iono	Frozen GALT Biopsies	17.70	4.80	0.00	0.00	3.34	0.92	0.00	0.00	0.77	0.23	0.00	0.00	0.23	0.48	0.00	0.00	29.80	10.56	1.83	0.68	4.53	1.86	0.00	0.00	6.17	2.43	2.42	1.21	1.77	0.68	0.00	7.59	92.41	28.47	76.02	78.60	86.27	68.56
7229	Negative	CD8+	PMA/Iono	Frozen GALT Biopsies	43.03	7.26	0.00	0.00	3.40	1.50	0.00	0.00	0.66	0.00	0.00	0.00	0.00	1.64	0.00	0.00	14.24	4.14	1.43	0.00	1.60	2.14	0.00	0.00	2.32	0.78	1.21	0.00	0.00	6.78	0.00	7.87	92.13	57.49	78.74	75.07	89.49	67.89
7234	Negative	CD8+	PMA/Iono	Frozen GALT Biopsies	60.77	0.62	0.00	0.00	8.70	0.00	0.00	0.00	1.52	0.00	0.00	0.00	0.62	0.00	0.00	0.00	11.39	0.00	0.95	0.00	0.00	0.00	0.00	0.00	2.07	0.00	1.15	0.00	0.00	0.00	0.00	12.21	87.79	72.23	82.43	78.47	85.69	87.17
7236	Negative	CD8+	PMA/Iono	Frozen GALT Biopsies	49.40	8.48	0.36	0.16	4.92	1.89	0.00	0.00	0.35	0.13	0.16	0.00	0.00	0.00	0.00	0.00	16.68	5.38	1.82	0.55	1.10	0.74	0.00	0.00	1.78	0.69	2.02	0.00	0.00	0.00	0.00	3.39	96.61	65.85	91.48	87.96	91.54	78.59
1878	Negative	CD8+	SEB	Frozen GALT Biopsies	3.35	0.00	0.00	0.00	4.12	0.60	1.12	0.43	0.00	0.00	0.00	0.00	1.37	1.96	0.52	3.89	0.00	0.17	0.00	0.00	0.43	0.00	0.17	0.00	0.00	0.00	0.00	0.00	0.30	1.74	0.43	79.39	20.61	17.36	10.40	3.52	14.05	11.81
1880	Negative	CD8+	SEB	Frozen GALT Biopsies	6.15	0.35	0.27	0.00	9.50	2.24	0.56	0.39	0.12	0.00	0.00	0.00	0.89	2.43	0.27	1.21	0.15	0.00	0.00	0.00	0.00	0.00	0.00	0.24	0.00	0.00	0.00	0.00	0.19	0.00	0.17	74.87	25.13	24.38	19.85	7.03	22.01	18.27
1926	Negative	CD8+	SEB	Frozen GALT Biopsies	1.62	0.00	0.00	0.00	5.55	2.30	0.00	0.00	0.00	0.00	0.00	0.00	1.03	2.69	0.00	0.70	0.17	0.00	0.00	0.00	0.61	0.54	0.00	0.00	0.00	0.00	0.00	0.00	0.32	0.00	0.00	84.47	15.53	13.89	10.79	1.78	14.82	9.29
7221	Negative	CD8+	SEB	Frozen GALT Biopsies	7.63	0.00	0.49	0.00	7.53	2.59	0.00	0.00	0.99	0.00	0.99	0.00	0.65	0.81	0.00	1.74	1.75	0.00	1.40	0.00	0.00	0.00	0.00	0.00	1.10	0.00	1.27	0.00	0.68	0.00	0.00	70.38	29.62	23.42	21.39	15.62	23.73	24.48
7226	Negative	CD8+	SEB	Frozen GALT Biopsies	5.06	0.38	0.00	0.00	3.08	1.28	0.00	0.00	1.45	0.17	0.32	0.00	1.31	1.25	0.38	0.65	0.99	0.20	0.00	0.00	0.61	0.58	0.00	0.31	0.67	0.00	0.49	0.00	0.84	1.92	0.33	77.73	22.27	15.33	12.49	9.73	19.79	15.53
7229	Negative	CD8+	SEB	Frozen GALT Biopsies	6.98	0.40	0.00	0.00	3.97	1.81	0.00	0.00	1.21	0.00	0.00	0.00	1.07	3.16	0.00	0.00	0.00	0.00	0.00	0.00	0.00	0.47	0.00	0.00	0.60	0.00	0.00	0.00	0.00	2.58	0.00	77.75	22.25	18.60	13.63	9.19	22.25	13.83
7234	Negative	CD8+	SEB	Frozen GALT Biopsies	5.43	0.00	0.00	0.00	2.93	0.00	0.48	0.00	0.59	0.00	0.00	0.00	1.34	1.72	0.67	1.16	0.00	0.00	0.00	0.00	0.00	0.00	0.00	0.00	0.00	0.00	0.00	0.00	0.00	2.58	0.00	83.10	16.90	14.32	8.84	6.02	14.59	11.44
7236	Negative	CD8+	SEB	Frozen GALT Biopsies	7.62	0.48	0.61	0.10	5.48	1.77	0.31	0.24	0.30	0.12	0.42	0.00	0.75	1.62	0.40	0.90	1.38	0.00	0.86	0.09	0.60	0.40	0.18	0.00	0.17	0.00	0.00	0.00	0.41	1.85	0.00	72.94	27.06	21.12	20.12	12.15	22.95	19.49
1878	Negative	CD8+	CEF	Fresh PBMC	0.00	0.00	0.00	0.00	0.00	0.00	0.00	0.00	0.00	0.00	0.00	0.00	0.00	0.00	0.00	0.07	0.00	0.00	0.00	0.00	0.00	0.00	0.00	0.00	0.00	0.00	0.00	0.00	0.00	0.75	0.00	99.18	0.82	0.07	0.00	0.00	0.75	0.00
1880	Negative	CD8+	CEF	Fresh PBMC	0.06	0.00	0.00	0.00	0.17	0.00	0.00	0.00	0.00	0.00	0.00	0.00	0.00	0.00	0.00	0.00	0.00	0.00	0.00	0.00	0.00	0.00	0.00	0.00	0.00	0.00	0.00	0.00	0.00	0.00	0.00	99.77	0.23	0.23	0.23	0.06	0.23	0.23
1926	Negative	CD8+	CEF	Fresh PBMC	0.15	0.00	0.00	0.00	0.87	0.00	0.00	0.00	0.00	0.00	0.00	0.00	0.00	0.00	0.00	0.00	0.04	0.00	0.00	0.00	0.14	0.00	0.00	0.00	0.00	0.00	0.00	0.00	0.00	0.21	0.04	98.56	1.44	1.02	1.20	0.19	1.41	1.24
7221	Negative	CD8+	CEF	Fresh PBMC	0.07	0.01	0.00	0.00	0.30	0.06	0.00	0.00	0.00	0.00	0.00	0.00	0.04	0.00	0.00	0.00	0.00	0.00	0.00	0.00	0.10	0.09	0.00	0.44	0.00	0.00	0.00	0.00	0.00	0.00	0.00	98.89	1.11	0.48	1.07	0.08	0.67	0.51
7226	Negative	CD8+	CEF	Fresh PBMC	1.05	0.03	0.00	0.00	1.99	0.24	0.00	0.00	0.00	0.00	0.00	0.00	0.00	0.03	0.00	0.00	0.23	0.00	0.00	0.00	1.25	0.22	0.02	0.16	0.00	0.00	0.00	0.00	0.00	0.00	0.03	94.75	5.25	3.33	5.19	1.30	5.04	4.56
7229	Negative	CD8+	CEF	Fresh PBMC	0.00	0.00	0.00	0.00	0.00	0.00	0.00	0.00	0.00	0.00	0.00	0.00	0.00	0.00	0.00	0.00	0.00	0.00	0.00	0.00	0.00	0.00	0.00	0.13	0.00	0.00	0.00	0.00	0.00	0.00	0.03	99.84	0.16	0.00	0.13	0.00	0.00	0.03
7232	Negative	CD8+	CEF	Fresh PBMC	0.09	0.01	0.00	0.00	0.35	0.33	0.00	0.03	0.00	0.00	0.00	0.00	0.00	0.16	0.00	0.07	0.05	0.00	0.02	0.00	0.15	0.19	0.00	0.08	0.00	0.00	0.00	0.00	0.00	0.17	0.00	98.30	1.70	1.05	1.30	0.17	1.51	0.66
7234	Negative	CD8+	CEF	Fresh PBMC	0.00	0.00	0.00	0.00	0.00	0.00	0.00	0.00	0.00	0.00	0.00	0.00	0.00	0.00	0.00	0.00	0.00	0.00	0.00	0.00	0.00	0.00	0.00	0.00	0.00	0.00	0.00	0.00	0.00	0.00	0.00	100.00	0.00	0.00	0.00	0.00	0.00	0.00
7236	Negative	CD8+	CEF	Fresh PBMC	0.60	0.03	0.00	0.00	0.56	0.17	0.00	0.02	0.00	0.00	0.00	0.00	0.00	0.00	0.00	0.00	0.17	0.00	0.03	0.00	0.21	0.09	0.00	0.09	0.00	0.00	0.00	0.00	0.00	0.31	0.00	97.72	2.28	1.39	1.98	0.83	2.14	1.57
1878	Negative	CD8+	DMSO	Fresh PBMC	0.00	0.00	0.00	0.00	0.00	0.01	0.00	0.01	0.00	0.00	0.00	0.00	0.00	0.04	0.00	0.12	0.00	0.00	0.00	0.00	0.00	0.02	0.01	0.08	0.00	0.00	0.00	0.08	0.00	0.48	0.04	99.10	0.90	0.18	0.12	0.08	0.55	0.05
1880	Negative	CD8+	DMSO	Fresh PBMC	0.00	0.00	0.00	0.00	0.00	0.01	0.00	0.00	0.00	0.00	0.00	0.00	0.00	0.04	0.00	0.39	0.00	0.00	0.00	0.00	0.00	0.02	0.00	0.00	0.00	0.00	0.00	0.20	0.01	1.83	0.01	97.50	2.50	0.43	0.03	0.20	1.91	0.02
1926	Negative	CD8+	DMSO	Fresh PBMC	0.00	0.00	0.00	0.00	0.00	0.00	0.00	0.01	0.00	0.00	0.00	0.00	0.01	0.01	0.00	0.12	0.00	0.00	0.00	0.00	0.00	0.01	0.00	0.04	0.00	0.01	0.01	0.03	0.00	0.86	0.01	98.89	1.11	0.14	0.06	0.04	0.89	0.03
7221	Negative	CD8+	DMSO	Fresh PBMC	0.00	0.00	0.00	0.00	0.02	0.01	0.00	0.00	0.00	0.00	0.00	0.00	0.06	0.42	0.00	0.07	0.01	0.00	0.01	0.01	0.02	0.01	0.00	0.11	0.00	0.00	0.00	0.05	0.09	8.54	0.01	90.56	9.44	0.58	0.20	0.08	9.18	0.22
7226	Negative	CD8+	DMSO	Fresh PBMC	0.00	0.00	0.00	0.00	0.00	0.00	0.00	0.00	0.00	0.00	0.00	0.00	0.00	0.00	0.00	0.15	0.01	0.00	0.01	0.03	0.00	0.00	0.00	0.11	0.00	0.00	0.01	0.05	0.00	0.41	0.00	99.20	0.80	0.15	0.17	0.12	0.43	0.05
7229	Negative	CD8+	DMSO	Fresh PBMC	0.00	0.00	0.00	0.00	0.00	0.00	0.00	0.00	0.00	0.00	0.00	0.00	0.00	0.02	0.00	0.32	0.00	0.00	0.01	0.01	0.01	0.04	0.00	0.10	0.00	0.00	0.00	0.05	0.01	0.89	0.04	98.48	1.52	0.36	0.18	0.07	0.98	0.08
7232	Negative	CD8+	DMSO	Fresh PBMC	0.00	0.00	0.00	0.00	0.00	0.00	0.00	0.00	0.00	0.00	0.00	0.00	0.00	0.00	0.00	0.06	0.00	0.00	0.00	0.00	0.00	0.00	0.00	0.06	0.00	0.00	0.00	0.01	0.01	0.21	0.06	99.56	0.44	0.07	0.06	0.02	0.24	0.09
7234	Negative	CD8+	DMSO	Fresh PBMC	0.00	0.00	0.00	0.00	0.00	0.00	0.00	0.01	0.00	0.00	0.00	0.00	0.00	0.01	0.00	0.25	0.01	0.01	0.01	0.00	0.01	0.05	0.00	0.16	0.00	0.00	0.00	0.03	0.02	0.41	0.03	98.99	1.01	0.28	0.26	0.05	0.52	0.07
7236	Negative	CD8+	DMSO	Fresh PBMC	0.07	0.00	0.00	0.00	0.12	0.04	0.00	0.00	0.00	0.00	0.00	0.00	0.01	0.04	0.00	0.34	0.02	0.00	0.00	0.01	0.05	0.02	0.00	0.05	0.01	0.01	0.08	0.05	0.02	0.61	0.01	98.41	1.59	0.63	0.40	0.25	1.03	0.40
1878	Negative	CD8+	PMA/Iono	Fresh PBMC	4.12	0.13	0.31	0.00	13.68	0.63	0.49	0.08	0.04	0.00	0.00	0.00	0.30	0.07	0.00	0.09	1.79	0.24	1.66	0.34	6.21	0.77	1.41	1.08	0.19	0.16	0.73	1.79	0.50	1.02	0.75	61.41	38.59	19.94	32.94	11.50	29.85	32.19
1880	Negative	CD8+	PMA/Iono	Fresh PBMC	11.57	0.07	1.26	0.03	48.40	0.91	5.51	0.37	0.03	0.00	0.12	0.04	0.18	0.12	0.46	0.38	1.98	0.17	1.84	0.46	10.63	0.64	1.20	0.74	0.14	0.09	2.97	1.00	0.33	0.00	0.85	7.50	92.50	69.46	85.78	21.77	75.27	87.49
1926	Negative	CD8+	PMA/Iono	Fresh PBMC	2.97	0.16	0.60	0.10	11.83	2.70	2.08	1.07	0.05	0.00	0.07	0.04	0.88	1.48	0.26	0.94	2.87	0.74	1.89	0.66	18.48	6.69	3.55	3.61	0.52	0.52	2.29	2.22	3.79	8.68	2.19	16.09	83.91	25.22	59.98	15.70	62.35	54.32
7221	Negative	CD8+	PMA/Iono	Fresh PBMC	4.97	0.13	0.09	0.00	10.98	2.49	0.18	0.08	0.00	0.00	0.00	0.10	0.22	0.00	0.04	0.29	3.36	0.22	0.62	0.35	16.65	3.09	1.22	1.31	0.04	0.09	0.57	2.21	0.75	0.00	2.66	47.29	52.71	19.57	45.74	12.75	42.99	42.35
7226	Negative	CD8+	PMA/Iono	Fresh PBMC	8.87	0.46	0.10	0.02	4.60	0.60	0.05	0.07	0.00	0.00	0.03	0.03	0.00	0.03	0.00	0.00	11.05	1.43	3.33	1.67	18.29	6.38	1.06	3.24	0.26	0.12	7.83	3.74	0.26	1.18	1.96	23.34	76.66	14.85	61.22	38.95	53.54	57.69
7229	Negative	CD8+	PMA/Iono	Fresh PBMC	3.37	0.21	0.00	0.00	8.41	2.12	0.14	0.50	0.00	0.00	0.00	0.00	0.09	0.20	0.06	0.30	3.09	0.25	0.20	0.09	16.45	7.68	1.61	8.13	0.07	0.00	0.23	0.09	0.50	1.72	1.26	43.22	56.78	15.40	52.26	7.60	44.17	35.48
7232	Negative	CD8+	PMA/Iono	Fresh PBMC	3.93	0.33	0.24	0.09	10.10	2.14	0.34	1.16	0.00	0.00	0.00	0.01	0.68	1.08	0.05	1.33	2.97	0.31	1.35	0.82	12.02	3.45	1.17	5.74	0.02	0.05	0.55	0.76	1.30	3.04	0.73	44.25	55.75	21.47	46.15	11.43	41.40	35.44
7234	Negative	CD8+	PMA/Iono	Fresh PBMC	4.30	0.22	0.17	0.00	7.49	1.87	0.34	1.05	0.00	0.00	0.05	0.00	0.54	0.97	0.09	0.79	2.59	0.28	0.89	0.76	7.01	3.08	1.36	6.85	0.31	0.15	2.95	2.29	1.50	4.68	3.30	44.14	55.86	17.88	38.25	14.95	35.00	32.87
7236	Negative	CD8+	PMA/Iono	Fresh PBMC	11.04	1.19	1.28	0.29	13.85	2.72	1.03	1.01	0.04	0.04	0.20	0.13	0.05	0.14	0.07	0.28	3.38	0.78	2.45	0.97	20.22	5.47	1.82	3.63	0.10	0.15	5.63	3.02	0.32	0.85	1.45	16.39	83.61	33.37	71.13	30.69	60.34	62.94
1878	Negative	CD8+	SEB	Fresh PBMC	1.91	0.07	0.14	0.00	4.97	0.49	0.25	0.12	0.00	0.00	0.00	0.00	0.70	1.31	0.13	0.66	0.47	0.07	0.30	0.13	0.49	0.32	0.24	1.66	0.06	0.04	0.15	0.35	0.17	1.45	0.26	83.07	16.93	10.77	11.65	3.69	12.53	10.25
1880	Negative	CD8+	SEB	Fresh PBMC	1.32	0.03	0.15	0.00	10.25	1.77	0.61	0.34	0.00	0.00	0.04	0.00	0.34	1.07	0.15	0.63	0.19	0.00	0.20	0.06	1.06	0.36	0.20	0.51	0.00	0.00	0.55	0.15	0.06	0.00	0.26	79.69	20.31	16.72	17.06	2.70	16.46	15.39
1926	Negative	CD8+	SEB	Fresh PBMC	3.36	0.04	0.00	0.00	9.41	0.86	0.08	0.07	0.00	0.00	0.00	0.00	0.47	0.94	0.00	0.13	1.45	0.17	0.27	0.07	3.58	1.35	0.23	0.64	0.18	0.09	0.62	0.21	0.47	7.33	0.33	67.66	32.34	15.34	21.57	6.45	29.68	20.43
7221	Negative	CD8+	SEB	Fresh PBMC	2.75	0.03	0.08	0.00	6.69	0.80	0.12	0.07	0.00	0.00	0.00	0.00	0.68	1.60	0.07	0.31	0.32	0.04	0.19	0.09	0.71	0.32	0.11	1.71	0.00	0.00	0.08	0.16	0.33	0.00	0.15	82.59	17.41	13.20	14.03	3.74	14.27	12.28
7226	Negative	CD8+	SEB	Fresh PBMC	3.11	0.12	0.00	0.00	7.00	1.19	0.02	0.05	0.00	0.00	0.00	0.00	0.45	1.42	0.00	0.13	1.19	0.16	0.56	0.23	4.74	1.84	0.33	0.65	0.12	0.05	1.17	1.31	0.78	6.41	0.46	66.54	33.46	13.47	21.17	8.01	28.56	19.91
7229	Negative	CD8+	SEB	Fresh PBMC	1.25	0.05	0.00	0.00	7.61	1.39	0.05	0.05	0.00	0.00	0.00	0.00	0.21	0.62	0.00	0.10	0.44	0.04	0.02	0.00	7.98	2.32	0.12	0.45	0.00	0.00	0.07	0.00	0.41	4.39	0.14	72.30	27.70	11.32	21.77	1.88	26.71	18.30
7232	Negative	CD8+	SEB	Fresh PBMC	1.82	0.04	0.05	0.00	10.80	1.62	0.33	0.26	0.00	0.00	0.02	0.00	0.39	1.93	0.06	0.83	1.10	0.03	0.23	0.10	8.16	2.65	0.56	0.99	0.00	0.02	0.14	0.14	0.59	7.93	0.23	58.97	41.03	18.17	28.75	3.70	37.10	24.50
7234	Negative	CD8+	SEB	Fresh PBMC	0.83	0.05	0.07	0.00	1.92	0.31	0.06	0.08	0.04	0.00	0.00	0.00	0.31	0.76	0.04	0.25	0.35	0.05	0.20	0.17	0.73	0.40	0.19	0.42	0.06	0.05	0.50	0.55	0.34	3.49	0.29	87.51	12.49	4.72	5.82	2.91	9.67	5.92
7236	Negative	CD8+	SEB	Fresh PBMC	1.30	0.07	0.03	0.00	2.34	0.76	0.05	0.07	0.00	0.00	0.04	0.02	0.07	0.72	0.02	0.00	0.46	0.08	0.24	0.05	1.34	0.79	0.07	0.35	0.02	0.03	1.50	0.83	0.20	3.68	0.27	84.58	15.42	5.50	8.01	4.67	11.87	7.96
1878	Negative	CD8+	CEF	Fresh GALT	0.22	0.00	0.00	0.00	0.16	0.14	0.00	0.00	0.00	0.00	0.00	0.00	0.00	0.00	0.00	0.00	0.00	0.00	0.00	0.00	0.00	0.00	0.00	0.00	0.00	0.00	0.00	0.00	0.00	0.00	0.00	99.49	0.51	0.51	0.51	0.22	0.51	0.38
1880	Negative	CD8+	CEF	Fresh GALT	0.00	0.00	0.00	0.00	0.00	0.00	0.00	0.00	0.00	0.00	0.00	0.00	0.00	0.00	0.00	0.00	0.00	0.00	0.00	0.00	0.00	0.00	0.00	0.32	0.00	0.00	0.00	0.00	0.00	0.00	0.18	99.50	0.50	0.00	0.32	0.00	0.00	0.18
7221	Negative	CD8+	CEF	Fresh GALT	0.21	0.00	0.00	0.00	1.37	0.54	0.00	0.00	0.00	0.00	0.00	0.00	0.16	0.52	0.00	0.00	0.00	0.00	0.00	0.00	0.00	0.00	0.00	0.00	0.00	0.00	0.00	0.00	0.00	0.00	0.00	97.20	2.80	2.80	2.12	0.21	2.80	1.74
7226	Negative	CD8+	CEF	Fresh GALT	0.34	0.00	0.00	0.00	0.81	0.21	0.00	0.00	0.00	0.00	0.00	0.00	0.00	0.00	0.00	0.00	0.00	0.00	0.00	0.00	0.00	0.00	0.00	0.00	0.00	0.00	0.00	0.00	0.00	0.00	0.00	98.64	1.36	1.36	1.36	0.34	1.36	1.15
7229	Negative	CD8+	CEF	Fresh GALT	0.00	0.00	0.00	0.00	0.00	0.00	0.00	0.00	0.00	0.00	0.00	0.00	0.00	0.00	0.00	0.00	0.00	0.00	0.00	0.00	0.00	0.00	0.00	0.00	0.00	0.00	0.00	0.00	0.00	0.00	0.00	100.00	0.00	0.00	0.00	0.00	0.00	0.00
7232	Negative	CD8+	CEF	Fresh GALT	1.75	0.00	0.15	0.00	2.86	0.59	0.47	0.27	0.00	0.00	0.00	0.00	0.00	0.00	0.00	0.00	0.00	0.00	0.00	0.00	0.00	0.00	0.00	0.00	0.00	0.11	0.00	0.00	0.00	0.00	0.00	93.80	6.20	6.09	6.09	2.01	5.31	5.23
7234	Negative	CD8+	CEF	Fresh GALT	0.00	0.00	0.00	0.00	0.00	0.00	0.00	0.00	0.00	0.00	0.00	0.00	0.00	0.00	0.00	0.00	0.00	0.00	0.00	0.00	0.00	0.00	0.00	0.00	0.00	0.00	0.00	0.00	0.00	0.00	0.00	100.00	0.00	0.00	0.00	0.00	0.00	0.00
7236	Negative	CD8+	CEF	Fresh GALT	0.49	0.00	0.34	0.00	0.00	0.00	0.34	0.08	0.00	0.00	0.00	0.00	0.00	0.00	0.00	0.40	0.00	0.00	0.00	0.00	0.00	0.00	0.00	0.00	0.00	0.00	0.00	0.00	0.00	0.00	0.42	97.93	2.07	1.65	1.25	0.83	0.49	1.58
1878	Negative	CD8+	DMSO	Fresh GALT	0.02	0.00	0.00	0.00	0.00	0.02	0.00	0.02	0.00	0.00	0.00	0.00	0.00	0.09	0.00	1.33	0.02	0.00	0.00	0.00	0.16	0.25	0.07	0.50	0.00	0.00	0.02	0.16	0.20	1.83	0.45	94.86	5.14	1.49	1.06	0.23	2.59	0.95
1880	Negative	CD8+	DMSO	Fresh GALT	0.13	0.00	0.01	0.00	0.26	0.00	0.01	0.00	0.00	0.00	0.00	0.00	0.00	0.09	0.00	0.85	0.02	0.01	0.00	0.01	0.30	0.25	0.05	0.27	0.07	0.01	0.02	0.09	0.19	3.09	0.33	93.92	6.08	1.36	1.32	0.39	4.42	1.39
1926	Negative	CD8+	DMSO	Fresh GALT	0.05	0.00	0.00	0.00	0.05	0.05	0.00	0.00	0.00	0.00	0.00	0.00	0.00	0.15	0.00	0.50	0.00	0.00	0.00	0.00	0.10	0.05	0.10	0.30	0.00	0.00	0.10	0.00	0.00	1.49	0.30	96.77	3.23	0.80	0.70	0.15	1.94	0.70
7221	Negative	CD8+	DMSO	Fresh GALT	0.04	0.00	0.02	0.00	0.06	0.00	0.00	0.00	0.00	0.00	0.04	0.02	0.02	0.04	0.00	0.60	1.32	0.04	2.47	0.43	0.95	0.29	0.84	0.84	0.78	0.14	5.51	1.77	0.86	4.89	3.54	74.49	25.51	0.84	7.30	12.58	9.43	16.45
7226	Negative	CD8+	DMSO	Fresh GALT	0.05	0.00	0.00	0.00	0.05	0.05	0.00	0.03	0.00	0.00	0.02	0.07	0.00	0.05	0.02	1.09	0.20	0.05	0.03	0.03	0.30	0.15	0.03	0.13	0.17	0.00	0.45	0.39	0.34	4.05	0.44	91.80	8.20	1.43	1.13	1.46	5.46	2.10
7229	Negative	CD8+	DMSO	Fresh GALT	0.11	0.00	0.00	0.00	0.47	0.13	0.00	0.00	0.02	0.00	0.00	0.00	0.00	0.18	0.07	0.93	0.16	0.04	0.00	0.02	0.60	0.49	0.20	0.35	0.16	0.07	0.20	0.22	0.38	4.63	0.40	90.19	9.81	1.91	2.57	1.00	7.42	2.75
7232	Negative	CD8+	DMSO	Fresh GALT	0.22	0.05	0.02	0.00	0.34	0.05	0.05	0.06	0.00	0.02	0.03	0.02	0.03	0.16	0.06	1.37	0.58	0.11	0.34	0.17	1.12	0.81	0.42	0.76	0.16	0.03	0.44	0.70	0.47	6.00	1.12	84.33	15.67	2.46	5.08	2.86	10.12	5.38
7234	Negative	CD8+	DMSO	Fresh GALT	0.08	0.00	0.00	0.00	0.16	0.05	0.03	0.05	0.00	0.00	0.00	0.00	0.05	0.03	0.00	0.86	0.30	0.03	0.24	0.16	0.30	0.05	0.30	0.70	0.35	0.03	1.08	0.51	0.32	2.20	2.07	90.05	9.95	1.32	2.45	2.77	3.95	5.27
7236	Negative	CD8+	DMSO	Fresh GALT	0.28	0.03	0.00	0.00	0.43	0.09	0.00	0.03	0.01	0.00	0.00	0.02	0.00	0.06	0.02	1.51	0.13	0.05	0.20	0.10	0.76	0.27	0.19	0.39	0.07	0.02	0.51	0.55	0.17	1.66	0.99	91.45	8.55	2.49	2.97	1.97	4.04	3.77
1878	Negative	CD8+	PMA/Iono	Fresh GALT	16.67	2.90	2.67	0.44	7.55	4.51	0.71	0.54	0.61	0.55	0.60	0.19	0.42	5.28	0.00	1.66	12.59	2.15	4.46	1.33	5.81	1.35	0.69	1.28	1.46	0.40	1.87	0.84	1.09	1.05	0.39	17.92	82.08	45.30	65.66	49.73	64.40	57.60
1880	Negative	CD8+	PMA/Iono	Fresh GALT	18.62	3.29	0.75	0.23	11.48	4.09	0.75	0.33	0.22	0.20	0.12	0.00	0.12	9.49	0.00	1.54	13.45	2.86	1.80	0.63	4.89	1.52	0.48	0.44	0.50	0.24	0.88	0.42	0.00	2.80	0.00	17.84	82.16	51.24	65.62	44.21	73.79	54.07
1926	Negative	CD8+	PMA/Iono	Fresh GALT	3.04	0.93	0.00	0.00	3.98	2.55	0.00	0.00	0.00	0.00	0.00	0.00	0.00	2.75	0.00	0.00	7.12	2.16	0.59	0.29	7.76	11.74	0.00	1.13	0.79	0.69	0.83	0.29	1.62	25.28	0.00	26.45	73.55	13.26	41.30	16.75	70.41	25.73
7221	Negative	CD8+	PMA/Iono	Fresh GALT	16.84	3.46	0.56	0.19	11.31	5.11	0.19	0.25	0.55	0.16	0.46	0.00	0.17	2.65	0.00	1.32	15.80	1.28	5.93	0.56	0.53	0.67	0.00	0.00	2.13	0.36	1.96	0.00	0.00	0.00	0.00	27.56	72.44	43.22	62.68	50.24	61.02	56.43
7226	Negative	CD8+	PMA/Iono	Fresh GALT	29.97	4.16	0.63	0.12	7.78	1.67	0.13	0.10	0.93	0.33	0.48	0.00	0.20	0.23	0.13	0.00	20.18	5.47	2.94	0.67	3.59	1.13	0.28	0.27	3.00	1.03	3.33	0.40	0.62	0.00	0.35	9.87	90.13	46.88	79.08	73.65	80.30	74.55
7229	Negative	CD8+	PMA/Iono	Fresh GALT	20.16	3.12	0.00	0.00	4.95	1.78	0.00	0.00	0.14	0.39	0.00	0.00	0.18	7.56	0.00	0.00	21.47	6.54	0.84	0.16	1.49	1.32	0.00	0.00	2.90	1.47	1.07	0.00	0.00	11.41	0.00	13.03	86.97	38.28	61.83	58.27	84.89	53.22
7232	Negative	CD8+	PMA/Iono	Fresh GALT	28.24	6.50	1.23	0.25	9.66	7.18	0.49	0.36	0.09	0.39	0.00	0.00	0.16	6.38	0.00	0.00	13.12	2.60	5.19	0.94	1.65	1.25	0.30	0.00	0.28	0.33	0.94	0.00	0.00	0.00	0.00	12.49	87.51	60.92	78.95	60.09	77.82	61.34
7234	Negative	CD8+	PMA/Iono	Fresh GALT	51.93	0.95	4.26	0.00	10.10	0.74	1.00	0.00	1.82	0.32	0.47	0.00	0.81	0.68	0.00	0.00	9.96	0.37	5.52	0.00	0.57	0.00	0.00	0.00	0.68	0.29	0.00	0.00	0.00	0.00	0.00	9.53	90.47	73.08	85.40	76.56	79.21	87.13
7236	Negative	CD8+	PMA/Iono	Fresh GALT	37.31	5.19	5.69	1.04	5.98	2.61	1.74	0.85	0.39	0.22	0.50	0.06	0.15	0.16	0.16	0.00	10.42	2.76	7.12	1.53	0.58	1.05	0.81	0.29	0.64	0.36	3.84	0.00	0.18	0.00	0.00	8.38	91.62	62.05	84.97	77.06	67.98	75.52
1878	Negative	CD8+	SEB	Fresh GALT	8.49	0.53	0.46	0.00	6.47	2.96	0.46	0.44	0.53	0.13	0.18	0.00	1.19	5.42	0.35	2.14	0.23	0.13	0.00	0.00	0.34	0.93	0.15	1.14	0.00	0.00	0.14	0.00	0.31	7.35	0.36	59.16	40.84	29.76	22.73	10.83	35.02	19.68
1880	Negative	CD8+	SEB	Fresh GALT	4.92	0.31	0.23	0.00	12.72	3.42	1.29	0.58	0.10	0.00	0.10	0.00	1.23	2.19	0.27	0.69	0.25	0.00	0.14	0.00	0.59	0.54	0.16	0.00	0.00	0.00	0.15	0.00	0.00	0.00	0.00	70.13	29.87	28.05	25.13	6.20	26.27	22.15
1926	Negative	CD8+	SEB	Fresh GALT	2.46	0.00	0.00	0.00	9.38	4.11	0.35	0.00	0.00	0.00	0.00	0.00	0.80	2.61	0.00	0.61	0.00	0.00	0.00	0.00	0.30	1.40	0.00	0.00	0.00	0.00	0.00	0.00	0.50	3.93	0.00	73.55	26.45	20.32	18.01	2.46	25.49	13.79
7221	Negative	CD8+	SEB	Fresh GALT	10.82	0.49	1.74	0.00	9.75	3.29	0.32	0.29	0.81	0.00	1.03	0.00	0.54	1.28	0.29	0.69	3.90	0.00	1.82	0.00	0.00	0.29	0.00	0.00	0.69	0.00	0.00	0.00	0.00	0.00	0.00	61.96	38.04	31.34	32.71	21.30	31.86	31.71
7226	Negative	CD8+	SEB	Fresh GALT	8.51	1.08	0.37	0.10	6.29	1.73	0.33	0.37	1.62	0.25	0.81	0.00	1.84	1.71	0.49	0.36	1.23	0.22	0.26	0.14	0.78	0.64	0.43	0.29	0.68	0.19	0.94	0.00	0.48	0.00	0.43	67.43	32.57	25.86	22.77	16.41	27.26	25.49
7229	Negative	CD8+	SEB	Fresh GALT	9.33	1.10	0.00	0.00	3.97	1.63	0.00	0.00	1.04	0.24	0.24	0.00	0.55	1.68	0.00	0.39	1.12	0.24	0.15	0.00	0.00	0.00	0.00	0.00	0.57	0.00	0.42	0.00	0.00	0.00	0.00	77.31	22.69	20.18	17.56	14.47	21.48	17.40
7232	Negative	CD8+	SEB	Fresh GALT	6.39	0.46	2.09	0.20	6.72	4.12	1.56	1.06	0.34	0.00	0.48	0.00	0.67	2.80	0.61	2.06	0.00	0.00	0.92	0.00	0.00	0.00	0.00	0.00	0.00	0.00	0.52	0.00	0.00	0.00	0.00	69.00	31.00	29.56	23.52	11.40	21.50	20.30
7234	Negative	CD8+	SEB	Fresh GALT	10.24	0.00	3.30	0.00	2.54	0.59	0.46	0.00	0.70	0.00	1.14	0.00	0.49	1.16	0.70	1.19	0.79	0.00	1.49	0.00	0.00	0.22	0.00	0.00	0.00	0.00	0.87	0.00	0.00	0.00	0.00	74.12	25.88	22.52	19.63	18.52	16.73	22.71
7236	Negative	CD8+	SEB	Fresh GALT	8.21	0.67	1.36	0.30	5.26	2.31	1.34	0.76	0.33	0.13	0.68	0.14	0.84	1.56	0.80	1.01	1.53	0.09	0.94	0.00	0.00	0.27	0.28	0.37	0.24	0.16	0.81	0.42	0.49	2.24	1.89	64.56	35.44	25.71	23.70	16.02	24.33	25.00
1247	Positive	CD4+	DMSO	Frozen PBMC	0.00	0.00	0.00	0.00	0.00	0.00	0.00	0.00	0.00	0.00	0.00	0.00	0.00	0.01	0.00	0.11	0.00	0.00	0.02	0.00	0.00	0.01	0.00	0.12	0.00	0.00	0.04	0.04	0.00	0.36	0.13	99.15	0.74	0.12	0.16	0.10	0.39	0.19
1517	Positive	CD4+	DMSO	Frozen PBMC	0.00	0.00	0.00	0.00	0.00	0.00	0.00	0.00	0.00	0.00	0.00	0.00	0.00	0.00	0.00	0.24	0.01	0.00	0.02	0.01	0.00	0.00	0.01	0.03	0.00	0.00	0.03	0.05	0.01	0.09	0.37	99.10	0.65	0.25	0.10	0.13	0.13	0.46
1531	Positive	CD4+	DMSO	Frozen PBMC	0.00	0.00	0.00	0.00	0.00	0.00	0.00	0.00	0.00	0.00	0.00	0.00	0.01	0.04	0.00	0.13	0.00	0.00	0.00	0.00	0.01	0.01	0.01	0.03	0.00	0.00	0.01	0.03	0.01	0.17	0.19	99.33	0.67	0.19	0.07	0.05	0.25	0.25
1651	Positive	CD4+	DMSO	Frozen PBMC	0.00	0.00	0.01	0.00	0.00	0.00	0.00	0.00	0.00	0.00	0.00	0.00	0.00	0.01	0.01	0.21	0.01	0.00	0.01	0.00	0.01	0.01	0.01	0.03	0.00	0.00	0.01	0.04	0.02	0.13	0.26	99.24	0.55	0.23	0.08	0.08	0.19	0.33
1728	Positive	CD4+	DMSO	Frozen PBMC	0.00	0.00	0.00	0.00	0.00	0.00	0.00	0.00	0.00	0.00	0.00	0.00	0.00	0.00	0.00	0.15	0.01	0.00	0.01	0.03	0.01	0.01	0.00	0.07	0.00	0.00	0.02	0.06	0.01	0.26	0.11	99.23	0.62	0.15	0.15	0.14	0.31	0.18
1740	Positive	CD4+	DMSO	Frozen PBMC	0.00	0.00	0.00	0.00	0.00	0.00	0.00	0.00	0.00	0.00	0.00	0.00	0.00	0.00	0.01	0.17	0.02	0.00	0.02	0.00	0.00	0.01	0.01	0.04	0.01	0.00	0.06	0.11	0.01	0.11	0.20	99.22	0.61	0.18	0.10	0.22	0.15	0.32
1788	Positive	CD4+	DMSO	Frozen PBMC	0.00	0.00	0.00	0.00	0.00	0.00	0.00	0.00	0.00	0.00	0.00	0.00	0.00	0.00	0.00	0.11	0.00	0.00	0.02	0.00	0.00	0.00	0.00	0.01	0.00	0.00	0.01	0.03	0.01	0.10	0.06	99.63	0.26	0.11	0.05	0.07	0.12	0.10
3641	Positive	CD4+	DMSO	Frozen PBMC	0.00	0.00	0.00	0.00	0.00	0.00	0.00	0.00	0.00	0.00	0.00	0.00	0.00	0.00	0.00	0.07	0.00	0.00	0.00	0.00	0.00	0.01	0.00	0.02	0.00	0.00	0.03	0.02	0.00	0.06	0.10	99.66	0.26	0.08	0.03	0.06	0.09	0.15
4014	Positive	CD4+	DMSO	Frozen PBMC	0.00	0.00	0.00	0.00	0.00	0.00	0.00	0.00	0.00	0.00	0.00	0.00	0.00	0.01	0.00	0.12	0.00	0.00	0.00	0.00	0.00	0.00	0.00	0.05	0.00	0.00	0.01	0.03	0.00	0.11	0.11	99.55	0.33	0.13	0.06	0.04	0.13	0.13
1247	Positive	CD4+	Gag	Frozen PBMC	0.00	0.00	0.00	0.00	0.00	0.00	0.00	0.00	0.00	0.00	0.00	0.00	0.00	0.00	0.00	0.00	0.00	0.00	0.10	0.00	0.15	0.00	0.34	0.23	0.00	0.00	0.00	0.00	0.00	0.00	0.25	98.93	1.07	0.00	0.82	0.10	0.15	0.84
1517	Positive	CD4+	Gag	Frozen PBMC	0.00	0.00	0.00	0.00	0.01	0.00	0.00	0.00	0.00	0.00	0.00	0.00	0.00	0.00	0.00	0.00	0.06	0.00	0.06	0.00	0.03	0.01	0.02	0.00	0.00	0.00	0.00	0.03	0.00	0.00	0.00	99.76	0.24	0.01	0.20	0.16	0.12	0.19
1531	Positive	CD4+	Gag	Frozen PBMC	0.00	0.00	0.00	0.00	0.02	0.00	0.00	0.00	0.00	0.00	0.00	0.00	0.00	0.00	0.00	0.07	0.00	0.00	0.02	0.00	0.03	0.00	0.06	0.00	0.00	0.00	0.00	0.00	0.00	0.00	0.00	99.81	0.19	0.09	0.12	0.02	0.05	0.12
1651	Positive	CD4+	Gag	Frozen PBMC	0.00	0.00	0.00	0.00	0.00	0.00	0.00	0.00	0.00	0.00	0.00	0.00	0.00	0.00	0.00	0.00	0.00	0.00	0.00	0.00	0.00	0.00	0.00	0.00	0.00	0.00	0.00	0.00	0.00	0.00	0.00	100.00	0.00	0.00	0.00	0.00	0.00	0.00
1728	Positive	CD4+	Gag	Frozen PBMC	0.00	0.00	0.00	0.00	0.00	0.00	0.00	0.00	0.00	0.00	0.00	0.00	0.00	0.04	0.00	0.04	0.00	0.01	0.00	0.00	0.00	0.03	0.02	0.00	0.00	0.00	0.00	0.00	0.03	0.77	0.04	99.02	0.94	0.08	0.06	0.01	0.88	0.09
1740	Positive	CD4+	Gag	Frozen PBMC	0.00	0.00	0.00	0.00	0.00	0.00	0.00	0.00	0.00	0.00	0.00	0.00	0.00	0.02	0.00	0.00	0.04	0.00	0.07	0.00	0.23	0.02	0.24	0.00	0.00	0.00	0.00	0.00	0.00	0.46	0.00	98.92	1.08	0.02	0.60	0.11	0.76	0.58
1788	Positive	CD4+	Gag	Frozen PBMC	0.00	0.00	0.00	0.00	0.00	0.00	0.00	0.00	0.00	0.00	0.00	0.00	0.00	0.00	0.00	0.00	0.00	0.00	0.00	0.00	0.02	0.01	0.02	0.02	0.00	0.00	0.00	0.00	0.00	0.67	0.04	99.23	0.77	0.00	0.07	0.00	0.70	0.07
3641	Positive	CD4+	Gag	Frozen PBMC	0.00	0.00	0.00	0.00	0.00	0.00	0.00	0.00	0.00	0.00	0.00	0.00	0.00	0.00	0.00	0.00	0.00	0.00	0.00	0.00	0.01	0.00	0.00	0.00	0.00	0.00	0.00	0.00	0.00	0.25	0.09	99.65	0.35	0.00	0.01	0.00	0.26	0.10
4014	Positive	CD4+	Gag	Frozen PBMC	0.10	0.00	0.00	0.00	0.18	0.00	0.00	0.00	0.00	0.00	0.00	0.00	0.00	0.00	0.00	0.00	0.32	0.00	0.12	0.00	0.43	0.04	0.11	0.00	0.00	0.00	0.00	0.00	0.03	0.22	0.00	98.46	1.54	0.28	1.30	0.54	1.31	1.29
1247	Positive	CD4+	PMA/Iono	Frozen PBMC	2.48	0.00	0.22	0.00	2.48	0.53	0.00	0.00	0.00	0.00	0.54	0.00	0.20	0.34	0.14	1.94	2.33	0.00	3.54	0.00	2.02	0.72	1.40	0.67	0.10	0.00	9.06	3.62	0.34	0.97	4.29	62.07	35.99	8.89	16.39	21.89	12.52	29.14
1517	Positive	CD4+	PMA/Iono	Frozen PBMC	0.86	0.00	0.06	0.00	0.97	0.12	0.02	0.00	0.01	0.00	0.10	0.05	0.14	0.14	0.05	0.65	1.72	0.03	5.30	0.21	2.13	0.32	1.53	0.35	0.07	0.06	7.72	6.56	0.82	1.23	7.82	60.98	38.36	3.16	13.61	22.75	8.59	29.31
1531	Positive	CD4+	PMA/Iono	Frozen PBMC	0.28	0.01	0.09	0.00	3.59	1.67	1.93	0.96	0.00	0.00	0.06	0.01	0.21	0.87	0.23	1.02	0.97	0.02	2.03	0.14	8.07	3.02	6.27	2.76	0.04	0.06	3.36	2.05	0.26	2.68	5.00	52.33	47.67	10.93	31.81	9.14	21.75	32.40
1728	Positive	CD4+	PMA/Iono	Frozen PBMC	0.61	0.02	0.13	0.00	1.59	0.20	0.12	0.03	0.00	0.00	0.17	0.04	0.11	0.23	0.22	0.40	0.96	0.04	5.31	0.43	1.96	0.45	2.13	0.90	0.10	0.05	13.21	6.31	0.28	0.60	10.05	53.35	46.25	3.87	14.88	27.38	7.20	36.95
1740	Positive	CD4+	PMA/Iono	Frozen PBMC	1.39	0.02	0.10	0.00	2.20	0.12	0.07	0.00	0.00	0.00	0.22	0.08	0.04	0.11	0.08	0.41	3.57	0.03	4.22	0.21	4.27	0.27	1.98	0.33	0.17	0.15	8.97	14.08	0.40	1.00	6.26	49.24	50.35	4.85	18.78	33.20	13.74	33.95
1788	Positive	CD4+	PMA/Iono	Frozen PBMC	0.04	0.00	0.05	0.00	0.14	0.05	0.09	0.06	0.00	0.00	0.06	0.01	0.00	0.01	0.14	0.19	0.32	0.03	2.21	0.63	1.20	1.02	4.69	7.28	0.00	0.00	2.54	1.65	0.04	0.33	10.07	67.13	32.68	0.86	17.82	7.55	3.19	21.61
3641	Positive	CD4+	PMA/Iono	Frozen PBMC	1.10	0.01	0.06	0.00	2.55	0.32	0.07	0.01	0.00	0.00	0.16	0.03	0.05	0.10	0.08	0.42	5.00	0.07	5.74	0.28	8.23	0.80	2.24	0.49	0.10	0.08	12.52	6.92	0.43	0.62	9.87	41.66	57.93	4.96	26.96	32.07	19.46	48.21
4014	Positive	CD4+	PMA/Iono	Frozen PBMC	6.69	0.04	0.13	0.00	10.07	0.38	0.21	0.00	0.00	0.00	0.07	0.03	0.12	0.20	0.08	0.44	12.13	0.09	3.61	0.13	37.44	3.70	1.67	0.26	0.11	0.10	4.68	2.25	1.17	3.56	1.94	8.69	90.87	18.47	76.55	30.06	75.82	80.13
1247	Positive	CD4+	SEB	Frozen PBMC	1.38	0.00	1.04	0.00	8.72	0.52	1.58	0.35	0.00	0.00	0.91	0.00	0.26	0.28	0.26	0.47	1.52	0.00	6.22	0.00	4.07	0.34	2.40	0.74	0.00	0.00	8.94	0.34	0.31	0.44	4.06	54.87	44.66	15.76	28.87	20.33	17.83	41.65
1517	Positive	CD4+	SEB	Frozen PBMC	0.63	0.00	0.07	0.00	0.30	0.00	0.01	0.00	0.00	0.00	0.06	0.01	0.02	0.01	0.06	0.00	1.98	0.01	5.84	0.03	0.80	0.14	1.42	0.34	0.04	0.00	7.42	0.67	0.08	0.10	12.40	67.57	32.43	1.17	11.56	16.75	4.10	31.12
1531	Positive	CD4+	SEB	Frozen PBMC	2.50	0.00	0.56	0.00	7.55	0.09	0.45	0.02	0.00	0.00	0.44	0.00	0.26	0.08	0.17	0.11	0.56	0.00	3.47	0.04	1.09	0.17	1.44	0.47	0.02	0.00	5.17	0.36	0.29	0.18	8.08	66.43	33.57	12.23	18.41	13.12	12.81	32.06
1728	Positive	CD4+	SEB	Frozen PBMC	0.49	0.00	0.12	0.00	0.94	0.01	0.02	0.01	0.02	0.00	0.14	0.00	0.02	0.01	0.04	0.00	0.76	0.01	3.89	0.11	1.70	0.12	1.08	0.32	0.14	0.02	10.73	1.80	0.13	0.17	7.96	69.24	30.76	1.83	9.59	18.23	4.53	28.17
1740	Positive	CD4+	SEB	Frozen PBMC	0.78	0.00	0.07	0.00	1.76	0.00	0.11	0.00	0.00	0.00	0.18	0.00	0.02	0.03	0.05	0.00	2.19	0.00	3.22	0.06	4.69	0.22	1.93	0.36	0.08	0.00	6.14	1.34	0.22	0.34	6.26	69.94	30.06	3.00	15.39	14.07	10.33	27.70
1788	Positive	CD4+	SEB	Frozen PBMC	0.21	0.00	0.25	0.00	0.27	0.02	0.08	0.00	0.00	0.00	0.32	0.00	0.01	0.01	0.10	0.03	0.71	0.01	7.39	0.13	0.58	0.33	4.83	1.28	0.05	0.00	7.92	0.63	0.07	0.21	9.38	65.16	34.81	1.31	16.11	17.63	2.50	32.17
3641	Positive	CD4+	SEB	Frozen PBMC	3.09	0.00	0.03	0.00	1.00	0.00	0.00	0.00	0.00	0.00	0.02	0.00	0.02	0.00	0.02	0.00	8.35	0.03	3.37	0.10	2.77	0.16	0.84	0.50	0.08	0.02	6.92	1.35	0.22	0.20	6.54	64.35	35.65	4.19	20.26	23.37	15.96	33.29
4014	Positive	CD4+	SEB	Frozen PBMC	5.88	0.00	0.07	0.00	6.60	0.04	0.36	0.02	0.00	0.00	0.00	0.00	0.43	0.06	0.18	0.07	6.68	0.00	1.54	0.03	13.24	0.43	1.36	0.55	0.03	0.00	2.11	0.40	1.87	2.84	2.15	53.05	46.88	13.71	36.81	16.73	38.11	42.51
1651	Positive	CD4+	DMSO	Frozen GALT Suspension	0.08	0.00	0.04	0.00	0.12	0.00	0.00	0.00	0.04	0.00	0.00	0.04	0.04	0.04	0.52	3.25	0.12	0.00	0.12	0.00	0.91	0.24	0.16	0.32	0.12	0.04	1.23	0.24	0.40	1.31	6.46	84.19	12.56	4.16	2.10	2.06	3.45	10.34
1788	Positive	CD4+	DMSO	Frozen GALT Suspension	0.07	0.00	0.00	0.00	0.07	0.03	0.00	0.00	0.03	0.00	0.10	0.00	0.07	0.13	0.07	1.58	0.67	0.07	0.44	0.07	0.40	0.34	0.20	0.24	0.57	0.17	1.38	0.91	0.81	4.74	4.44	82.41	16.01	2.15	2.59	4.47	8.17	9.31
1651	Positive	CD4+	Gag	Frozen GALT Suspension	0.00	0.00	0.00	0.00	0.00	0.00	0.00	0.00	0.00	0.00	0.00	0.00	0.00	0.00	0.00	0.00	0.00	0.00	0.00	0.00	0.00	0.00	0.41	0.00	0.00	0.00	0.00	0.00	0.55	0.00	0.00	99.04	0.96	0.00	0.41	0.00	0.55	0.96
1788	Positive	CD4+	Gag	Frozen GALT Suspension	0.00	0.00	0.00	0.00	0.00	0.00	0.00	0.00	0.00	0.00	0.00	0.00	0.00	0.00	0.00	0.00	0.00	0.00	0.00	0.00	0.00	0.00	0.47	0.36	0.00	0.00	0.00	0.00	0.00	0.00	0.00	99.17	0.83	0.00	0.83	0.00	0.00	0.47
1651	Positive	CD4+	PMA/Iono	Frozen GALT Suspension	0.37	0.00	0.17	0.00	1.01	1.24	0.00	0.00	0.00	0.00	0.50	0.00	0.00	0.38	0.00	0.00	1.45	0.00	2.85	0.00	0.70	0.89	2.09	0.51	0.29	0.00	10.58	4.41	0.31	0.00	0.00	72.24	27.76	3.66	11.28	20.62	6.64	20.32
1788	Positive	CD4+	PMA/Iono	Frozen GALT Suspension	0.38	0.00	0.65	0.00	0.36	0.29	0.00	0.00	0.00	0.00	0.65	0.00	0.00	0.00	0.00	0.00	1.88	0.00	10.66	0.73	0.74	0.25	1.49	1.15	0.00	0.00	12.78	5.46	0.47	0.00	0.00	62.03	37.97	2.33	18.60	33.20	4.38	30.07
1651	Positive	CD4+	SEB	Frozen GALT Suspension	0.00	0.00	0.00	0.00	0.00	0.00	0.25	0.00	0.00	0.00	1.13	0.00	0.00	0.00	0.40	0.00	0.32	0.00	1.80	0.00	0.00	0.00	2.20	0.00	0.00	0.00	10.17	0.00	0.00	0.00	7.96	75.77	24.23	1.78	4.58	13.42	0.32	24.23
1788	Positive	CD4+	SEB	Frozen GALT Suspension	0.68	0.00	0.88	0.00	0.00	0.00	0.34	0.00	0.00	0.00	0.51	0.00	0.00	0.00	0.00	0.00	1.02	0.00	6.04	0.00	0.55	0.31	1.63	0.58	0.00	0.00	5.67	0.00	0.00	0.00	2.37	79.43	20.57	2.41	12.01	14.80	2.55	19.68
1517	Positive	CD4+	DMSO	Frozen GALT Biopsies	0.04	0.00	0.05	0.00	0.02	0.02	0.00	0.00	0.00	0.00	0.09	0.00	0.00	0.00	0.07	0.86	0.14	0.00	0.48	0.00	0.00	0.02	0.11	0.07	0.07	0.02	2.90	0.23	0.05	0.23	3.58	90.94	8.20	1.15	0.95	4.03	0.61	7.61
1651	Positive	CD4+	DMSO	Frozen GALT Biopsies	0.04	0.00	0.00	0.00	0.00	0.00	0.08	0.08	0.00	0.00	0.00	0.08	0.00	0.08	0.37	1.63	0.08	0.00	0.04	0.00	0.57	0.33	0.12	0.33	0.00	0.04	0.73	0.29	0.08	1.14	3.88	90.00	8.36	2.37	1.67	1.31	2.37	6.00
1728	Positive	CD4+	DMSO	Frozen GALT Biopsies	0.16	0.00	0.06	0.00	0.09	0.00	0.00	0.03	0.03	0.00	0.16	0.00	0.03	0.25	0.09	0.96	0.78	0.00	0.43	0.00	0.37	0.09	0.25	0.12	0.68	0.25	2.83	0.34	1.68	1.46	7.36	81.49	17.55	1.86	2.39	5.71	5.87	15.00
1740	Positive	CD4+	DMSO	Frozen GALT Biopsies	0.03	0.00	0.03	0.00	0.06	0.00	0.00	0.00	0.03	0.00	0.03	0.03	0.00	0.03	0.09	0.74	0.31	0.03	0.18	0.06	0.25	0.09	0.09	0.37	0.21	0.03	1.87	0.40	0.55	1.47	2.49	90.51	8.75	1.07	1.50	3.26	3.10	6.23
1788	Positive	CD4+	DMSO	Frozen GALT Biopsies	0.05	0.00	0.00	0.00	0.07	0.00	0.00	0.00	0.02	0.00	0.12	0.02	0.00	0.02	0.02	1.15	0.16	0.02	0.26	0.02	0.30	0.23	0.16	0.14	0.30	0.09	1.61	1.43	0.91	3.88	3.32	85.67	13.18	1.47	1.43	4.11	6.08	7.31
3641	Positive	CD4+	DMSO	Frozen GALT Biopsies	0.08	0.00	0.04	0.00	0.04	0.00	0.00	0.04	0.04	0.00	0.00	0.08	0.00	0.04	0.00	0.65	0.45	0.00	0.20	0.00	0.29	0.08	0.24	0.20	1.02	0.33	0.41	0.33	0.73	0.82	2.82	91.06	8.29	1.02	1.67	2.98	3.92	6.37
4014	Positive	CD4+	DMSO	Frozen GALT Biopsies	0.41	0.00	0.00	0.00	0.58	0.00	0.00	0.00	0.00	0.00	0.02	0.00	0.00	0.05	0.07	1.14	0.90	0.05	0.02	0.00	1.24	0.07	0.07	0.12	0.19	0.02	0.75	0.27	0.24	1.02	1.46	91.29	7.57	2.28	3.47	2.65	4.78	5.97
1517	Positive	CD4+	Gag	Frozen GALT Biopsies	0.00	0.00	0.00	0.00	0.00	0.00	0.00	0.00	0.00	0.00	0.00	0.00	0.00	0.00	0.00	0.00	0.00	0.00	0.00	0.00	0.00	0.00	0.00	0.00	0.00	0.00	0.00	0.00	0.00	0.00	0.83	99.17	0.83	0.00	0.00	0.00	0.00	0.83
1651	Positive	CD4+	Gag	Frozen GALT Biopsies	0.00	0.00	0.00	0.00	0.00	0.00	0.00	0.00	0.00	0.00	0.00	0.00	0.00	0.00	0.00	0.00	0.00	0.00	0.00	0.00	0.00	0.00	0.00	0.00	0.00	0.00	0.52	0.00	0.29	1.12	1.91	96.16	3.84	0.00	0.00	0.52	1.41	2.72
1728	Positive	CD4+	Gag	Frozen GALT Biopsies	0.00	0.00	0.00	0.00	0.00	0.00	0.00	0.00	0.00	0.00	0.00	0.00	0.00	0.00	0.00	0.00	0.00	0.00	0.00	0.00	0.00	0.00	0.00	0.00	0.00	0.00	0.00	0.00	0.00	0.82	0.00	99.18	0.82	0.00	0.00	0.00	0.82	0.00
1740	Positive	CD4+	Gag	Frozen GALT Biopsies	0.00	0.00	0.00	0.00	0.26	0.00	0.00	0.00	0.00	0.00	0.00	0.00	0.00	0.00	0.00	0.00	0.00	0.00	0.00	0.00	0.00	0.00	0.65	0.00	0.00	0.00	0.00	0.00	0.00	0.00	1.54	97.54	2.46	0.26	0.91	0.00	0.26	2.46
1788	Positive	CD4+	Gag	Frozen GALT Biopsies	0.00	0.00	0.00	0.00	0.00	0.00	0.00	0.00	0.00	0.00	0.00	0.00	0.00	0.16	0.00	0.00	0.00	0.00	0.00	0.00	0.00	0.00	0.00	0.31	0.00	0.00	0.00	0.00	0.00	0.00	0.00	99.53	0.47	0.16	0.31	0.00	0.16	0.00
3641	Positive	CD4+	Gag	Frozen GALT Biopsies	0.00	0.00	0.00	0.00	0.00	0.00	0.00	0.00	0.00	0.00	0.00	0.00	0.00	0.00	0.00	0.00	0.00	0.00	0.00	0.00	0.00	0.00	0.00	1.52	0.00	0.00	0.81	0.51	0.00	0.00	1.68	95.47	4.53	0.00	1.52	1.32	0.00	2.49
4014	Positive	CD4+	Gag	Frozen GALT Biopsies	0.00	0.00	0.00	0.00	0.00	0.00	0.00	0.00	0.00	0.00	0.00	0.00	0.00	0.00	0.00	0.00	0.00	0.00	0.13	0.00	0.00	0.00	0.00	1.74	0.00	0.00	0.00	0.70	0.00	0.00	1.71	95.73	4.27	0.00	1.87	0.83	0.00	1.84
1517	Positive	CD4+	PMA/Iono	Frozen GALT Biopsies	0.24	0.00	0.32	0.00	0.00	0.00	0.00	0.00	0.00	0.00	0.53	0.00	0.00	0.00	0.00	0.00	4.55	0.18	14.36	1.24	0.67	0.23	1.71	0.84	1.59	0.15	22.55	4.65	0.43	1.45	2.24	42.09	57.91	1.09	24.33	50.35	9.48	49.18
1651	Positive	CD4+	PMA/Iono	Frozen GALT Biopsies	0.56	0.00	1.42	0.00	0.73	0.30	0.00	0.00	0.30	0.00	2.76	0.39	0.00	0.00	0.63	0.00	2.81	0.00	5.44	0.00	1.59	0.67	2.73	1.23	1.04	0.35	20.08	6.15	0.52	0.00	4.07	46.23	53.77	7.11	17.49	41.31	8.87	44.69
1728	Positive	CD4+	PMA/Iono	Frozen GALT Biopsies	4.78	0.00	3.46	0.00	1.20	0.43	0.34	0.00	0.71	0.00	4.34	0.00	0.16	0.35	0.29	0.00	10.31	0.34	16.87	0.00	1.14	0.34	0.85	0.00	2.31	0.00	30.85	1.21	0.00	0.00	0.00	19.74	80.26	16.05	40.03	75.17	22.05	77.59
1740	Positive	CD4+	PMA/Iono	Frozen GALT Biopsies	3.14	0.38	1.05	0.00	1.09	0.38	0.00	0.00	0.42	0.45	1.43	0.00	0.00	1.64	0.00	0.66	16.39	0.39	14.28	0.74	1.50	0.67	1.16	0.00	2.26	0.60	19.21	3.96	0.00	0.58	0.00	27.60	71.74	10.65	41.18	64.71	29.90	61.94
1788	Positive	CD4+	PMA/Iono	Frozen GALT Biopsies	0.59	0.00	0.81	0.00	0.35	0.31	0.14	0.00	0.20	0.00	0.63	0.00	0.00	0.17	0.23	0.00	8.80	0.37	17.94	2.82	1.62	1.16	1.59	2.09	3.34	0.41	16.14	6.56	0.00	0.00	0.00	33.74	66.26	3.43	38.57	58.62	17.31	52.38
4014	Positive	CD4+	PMA/Iono	Frozen GALT Biopsies	8.45	0.00	7.51	0.18	0.00	0.17	0.13	0.00	0.62	0.00	1.59	0.16	0.00	1.75	0.16	0.00	12.04	0.00	21.27	0.92	0.00	0.00	0.29	0.22	2.89	0.00	13.12	1.63	0.00	7.03	0.61	19.23	80.77	20.74	51.20	70.40	32.96	68.71
1517	Positive	CD4+	SEB	Frozen GALT Biopsies	1.00	0.00	1.29	0.00	0.00	0.00	0.00	0.00	0.13	0.00	1.05	0.00	0.00	0.00	0.31	0.00	1.45	0.00	3.50	0.00	0.23	0.00	0.55	0.16	0.61	0.00	4.48	0.20	0.33	0.00	2.51	82.20	17.80	3.78	8.19	13.72	3.75	17.45
1651	Positive	CD4+	SEB	Frozen GALT Biopsies	0.27	0.00	0.39	0.00	0.28	0.00	0.46	0.00	0.00	0.00	1.32	0.00	0.00	0.00	0.35	0.00	0.61	0.00	1.25	0.00	0.64	0.00	1.68	0.86	0.44	0.00	10.33	0.38	0.43	0.00	7.52	72.78	27.22	3.07	6.45	14.98	2.68	25.98
1728	Positive	CD4+	SEB	Frozen GALT Biopsies	1.01	0.00	1.00	0.00	0.22	0.00	0.25	0.00	0.35	0.00	2.17	0.00	0.00	0.00	0.25	0.00	1.58	0.00	3.71	0.00	0.76	0.00	0.72	0.28	1.14	0.00	12.04	0.38	0.00	0.86	1.52	71.77	28.23	5.24	9.53	23.36	5.90	26.70
1740	Positive	CD4+	SEB	Frozen GALT Biopsies	2.09	0.00	0.85	0.00	0.65	0.00	0.41	0.00	0.32	0.00	1.03	0.00	0.24	0.26	0.32	0.00	2.28	0.00	3.47	0.00	0.99	0.32	1.91	0.00	0.55	0.00	6.72	0.66	0.00	0.00	2.81	74.11	25.89	6.17	12.97	17.98	7.70	24.65
1788	Positive	CD4+	SEB	Frozen GALT Biopsies	1.07	0.00	1.11	0.00	0.43	0.00	0.20	0.00	0.39	0.00	0.94	0.00	0.00	0.14	0.26	0.00	3.24	0.00	5.65	0.12	1.15	0.28	1.13	0.46	1.11	0.00	6.64	0.00	0.00	0.00	2.43	73.27	26.73	4.53	14.83	20.27	7.80	25.74
4014	Positive	CD4+	SEB	Frozen GALT Biopsies	1.73	0.00	1.87	0.00	0.00	0.00	0.23	0.00	0.90	0.00	0.98	0.00	0.20	0.00	0.23	0.00	0.77	0.00	2.11	0.00	0.00	0.00	0.29	0.00	1.21	0.00	3.82	0.00	0.46	0.00	1.05	84.14	15.86	6.14	7.01	13.40	5.27	15.86
1247	Positive	CD4+	DMSO	Fresh PBMC	0.00	0.00	0.00	0.00	0.00	0.00	0.00	0.00	0.00	0.00	0.00	0.00	0.00	0.00	0.00	0.09	0.00	0.00	0.00	0.00	0.00	0.00	0.01	0.04	0.00	0.00	0.00	0.08	0.00	0.25	0.06	99.47	0.44	0.09	0.05	0.08	0.25	0.07
1517	Positive	CD4+	DMSO	Fresh PBMC	0.00	0.00	0.00	0.00	0.00	0.00	0.00	0.01	0.00	0.00	0.00	0.01	0.00	0.02	0.01	1.08	0.01	0.00	0.00	0.01	0.00	0.00	0.00	0.10	0.01	0.00	0.02	0.07	0.01	0.11	0.21	98.32	0.60	1.13	0.13	0.13	0.16	0.27
1531	Positive	CD4+	DMSO	Fresh PBMC	0.00	0.00	0.00	0.00	0.00	0.00	0.00	0.00	0.00	0.00	0.00	0.00	0.00	0.03	0.01	0.53	0.00	0.00	0.00	0.01	0.00	0.01	0.01	0.14	0.00	0.00	0.02	0.04	0.01	0.26	0.37	98.51	0.96	0.59	0.20	0.09	0.35	0.45
1651	Positive	CD4+	DMSO	Fresh PBMC	0.02	0.00	0.00	0.00	0.00	0.00	0.00	0.00	0.00	0.00	0.02	0.00	0.00	0.02	0.00	0.69	0.00	0.00	0.02	0.02	0.02	0.00	0.00	0.15	0.00	0.00	0.05	0.18	0.00	0.18	0.25	98.41	0.90	0.74	0.21	0.29	0.23	0.35
1728	Positive	CD4+	DMSO	Fresh PBMC	0.00	0.00	0.00	0.00	0.00	0.00	0.00	0.00	0.00	0.00	0.00	0.00	0.00	0.00	0.00	0.23	0.00	0.00	0.00	0.01	0.00	0.00	0.00	0.05	0.00	0.00	0.00	0.03	0.00	0.03	0.04	99.61	0.16	0.23	0.06	0.04	0.03	0.04
1740	Positive	CD4+	DMSO	Fresh PBMC	0.00	0.00	0.00	0.00	0.01	0.02	0.00	0.01	0.00	0.00	0.00	0.01	0.01	0.17	0.02	1.38	0.00	0.00	0.00	0.01	0.02	0.04	0.01	0.09	0.00	0.00	0.02	0.03	0.05	0.44	0.23	97.43	1.19	1.63	0.21	0.07	0.76	0.37
1788	Positive	CD4+	DMSO	Fresh PBMC	0.00	0.00	0.00	0.00	0.00	0.00	0.00	0.00	0.00	0.00	0.00	0.00	0.00	0.01	0.00	0.07	0.00	0.00	0.01	0.00	0.00	0.00	0.00	0.03	0.00	0.00	0.01	0.03	0.00	0.12	0.05	99.67	0.27	0.08	0.05	0.06	0.13	0.08
3641	Positive	CD4+	DMSO	Fresh PBMC	0.00	0.00	0.00	0.00	0.00	0.00	0.00	0.00	0.00	0.00	0.00	0.00	0.00	0.03	0.00	0.33	0.00	0.00	0.00	0.01	0.00	0.03	0.01	0.09	0.00	0.00	0.02	0.05	0.01	0.40	0.07	98.95	0.72	0.36	0.14	0.08	0.47	0.11
4014	Positive	CD4+	DMSO	Fresh PBMC	0.00	0.00	0.00	0.00	0.00	0.00	0.00	0.00	0.00	0.00	0.00	0.00	0.00	0.00	0.00	0.09	0.00	0.00	0.00	0.00	0.00	0.00	0.00	0.11	0.00	0.00	0.01	0.02	0.01	0.15	0.04	99.57	0.34	0.09	0.11	0.03	0.16	0.06
1247	Positive	CD4+	Gag	Fresh PBMC	0.00	0.00	0.00	0.00	0.06	0.00	0.00	0.00	0.00	0.00	0.00	0.00	0.00	0.00	0.00	0.18	0.03	0.00	0.29	0.00	0.12	0.06	0.53	0.47	0.00	0.00	0.04	0.00	0.00	0.00	0.24	97.98	1.84	0.24	1.56	0.36	0.27	1.31
1517	Positive	CD4+	Gag	Fresh PBMC	0.01	0.00	0.00	0.00	0.02	0.00	0.00	0.08	0.00	0.00	0.00	0.00	0.00	0.00	0.00	0.30	0.06	0.00	0.10	0.00	0.04	0.02	0.06	0.57	0.00	0.00	0.00	0.00	0.00	0.00	0.00	98.74	0.96	0.41	0.96	0.17	0.15	0.29
1531	Positive	CD4+	Gag	Fresh PBMC	0.00	0.00	0.00	0.00	0.03	0.04	0.00	0.00	0.00	0.00	0.00	0.00	0.00	0.19	0.00	0.00	0.00	0.00	0.00	0.00	0.04	0.05	0.07	0.20	0.00	0.00	0.00	0.00	0.00	1.27	0.11	97.98	2.02	0.27	0.45	0.00	1.63	0.26
1651	Positive	CD4+	Gag	Fresh PBMC	0.00	0.00	0.00	0.00	0.00	0.00	0.00	0.00	0.00	0.00	0.00	0.00	0.00	0.00	0.00	0.35	0.00	0.00	0.00	0.00	0.00	0.00	0.00	0.00	0.00	0.00	0.00	0.00	0.00	0.00	0.00	99.65	0.00	0.35	0.00	0.00	0.00	0.00
1728	Positive	CD4+	Gag	Fresh PBMC	0.00	0.00	0.00	0.00	0.00	0.00	0.00	0.00	0.00	0.00	0.00	0.00	0.00	0.02	0.00	0.32	0.00	0.00	0.00	0.00	0.00	0.02	0.00	0.00	0.00	0.00	0.00	0.00	0.00	0.15	0.00	99.49	0.19	0.34	0.02	0.00	0.19	0.00
1740	Positive	CD4+	Gag	Fresh PBMC	0.01	0.00	0.00	0.00	0.02	0.00	0.02	0.00	0.00	0.00	0.00	0.00	0.00	0.00	0.00	0.00	0.06	0.00	0.06	0.00	0.12	0.04	0.22	0.06	0.00	0.00	0.00	0.00	0.04	0.64	0.00	98.71	1.29	0.05	0.61	0.13	0.93	0.55
1788	Positive	CD4+	Gag	Fresh PBMC	0.00	0.00	0.00	0.00	0.00	0.00	0.00	0.00	0.00	0.00	0.00	0.00	0.00	0.00	0.00	0.00	0.00	0.00	0.00	0.00	0.02	0.00	0.02	0.00	0.00	0.00	0.00	0.00	0.00	0.20	0.00	99.75	0.25	0.00	0.05	0.00	0.22	0.05
3641	Positive	CD4+	Gag	Fresh PBMC	0.00	0.00	0.00	0.00	0.00	0.00	0.00	0.00	0.00	0.00	0.00	0.00	0.00	0.00	0.00	0.00	0.00	0.00	0.00	0.00	0.00	0.00	0.00	0.00	0.00	0.00	0.00	0.00	0.00	0.00	0.00	100.00	0.00	0.00	0.00	0.00	0.00	0.00
4014	Positive	CD4+	Gag	Fresh PBMC	0.05	0.00	0.00	0.00	0.18	0.02	0.00	0.00	0.00	0.00	0.00	0.00	0.00	0.03	0.00	0.23	0.17	0.00	0.12	0.01	0.37	0.12	0.12	0.16	0.00	0.00	0.00	0.04	0.03	0.31	0.00	98.04	1.73	0.51	1.32	0.39	1.28	1.04
1247	Positive	CD4+	PMA/Iono	Fresh PBMC	0.34	0.00	0.00	0.00	5.32	2.38	0.29	0.62	0.00	0.00	0.16	0.04	0.51	1.19	0.66	1.50	0.62	0.09	0.84	0.27	3.48	2.82	2.09	4.13	0.00	0.03	2.77	2.00	0.49	2.15	8.42	56.79	41.71	13.01	23.29	7.16	19.42	25.99
1517	Positive	CD4+	PMA/Iono	Fresh PBMC	2.02	0.00	0.32	0.01	5.47	0.17	0.32	0.10	0.06	0.02	0.26	0.07	0.58	0.35	0.37	0.00	2.15	0.04	9.27	0.35	6.99	0.55	4.86	2.90	0.39	0.19	6.31	2.25	2.18	2.98	7.69	40.78	59.22	10.12	35.52	23.71	24.14	49.24
1531	Positive	CD4+	PMA/Iono	Fresh PBMC	0.33	0.00	0.10	0.00	3.69	1.18	0.43	0.25	0.00	0.00	0.14	0.06	0.20	0.71	0.15	0.00	1.10	0.09	2.57	0.56	8.64	3.00	3.52	2.36	0.15	0.22	4.91	4.26	0.57	3.37	5.33	52.09	47.91	7.25	27.83	14.50	23.28	31.83
1728	Positive	CD4+	PMA/Iono	Fresh PBMC	0.25	0.00	0.14	0.02	0.52	0.15	0.18	0.25	0.03	0.00	0.26	0.08	0.07	0.25	0.55	1.14	0.75	0.05	3.50	0.62	1.97	0.74	3.81	5.73	0.13	0.08	5.67	3.31	0.27	1.46	10.29	57.73	41.13	3.89	18.68	14.89	6.72	28.39
1740	Positive	CD4+	PMA/Iono	Fresh PBMC	3.58	0.06	0.81	0.05	2.74	0.16	0.40	0.18	0.05	0.00	0.87	0.31	0.00	0.00	0.18	0.00	10.33	0.33	14.75	0.55	8.66	1.10	3.71	2.01	0.26	0.19	12.72	5.40	0.05	0.00	3.50	27.05	72.95	9.39	49.42	50.26	27.51	62.61
1788	Positive	CD4+	PMA/Iono	Fresh PBMC	0.16	0.01	0.00	0.00	0.47	0.07	0.02	0.00	0.02	0.00	0.08	0.00	0.03	0.11	0.09	0.14	2.08	0.10	3.44	0.31	3.73	1.10	4.66	2.26	0.49	0.09	3.76	2.30	1.68	9.54	11.34	51.92	47.94	1.20	18.42	12.84	19.68	32.05
3641	Positive	CD4+	PMA/Iono	Fresh PBMC	2.00	0.05	0.19	0.02	2.96	0.22	0.10	0.09	0.09	0.06	0.46	0.11	0.10	0.11	0.17	0.19	6.38	0.25	7.83	1.06	9.03	1.05	2.43	2.25	0.57	0.51	13.44	4.69	0.51	1.31	6.13	35.64	64.17	6.92	35.91	37.71	25.20	52.39
4014	Positive	CD4+	PMA/Iono	Fresh PBMC	0.26	0.02	0.00	0.01	3.14	1.66	0.32	0.89	0.00	0.00	0.00	0.00	0.24	0.76	0.13	1.76	0.40	0.03	0.36	0.19	6.57	5.36	2.48	9.92	0.02	0.02	0.76	1.13	0.77	3.90	2.79	56.11	42.13	9.19	31.61	3.20	23.15	18.24
1247	Positive	CD4+	SEB	Fresh PBMC	0.89	0.00	0.55	0.00	7.47	0.99	1.28	0.84	0.00	0.00	0.67	0.00	0.21	0.54	0.12	0.99	1.00	0.00	6.05	0.26	3.85	0.50	2.70	1.14	0.04	0.00	7.96	1.06	0.33	0.84	3.19	56.53	42.48	14.55	27.52	18.48	16.66	36.31
1517	Positive	CD4+	SEB	Fresh PBMC	0.61	0.00	0.09	0.00	0.97	0.02	0.03	0.00	0.00	0.00	0.10	0.02	0.06	0.04	0.09	0.00	0.87	0.02	4.70	0.32	0.87	0.12	1.26	0.57	0.11	0.07	4.52	1.53	0.15	0.71	3.80	78.35	21.65	2.03	10.45	12.96	4.62	18.23
1531	Positive	CD4+	SEB	Fresh PBMC	3.18	0.00	0.40	0.00	8.04	0.08	0.88	0.04	0.04	0.00	0.18	0.00	0.43	0.14	0.25	0.26	0.77	0.00	3.43	0.08	1.37	0.16	1.10	0.30	0.18	0.04	5.01	1.04	0.46	1.18	3.87	67.09	32.65	13.92	19.83	14.34	16.07	29.57
1651	Positive	CD4+	SEB	Fresh PBMC	1.82	0.00	0.33	0.00	0.13	0.00	0.00	0.00	0.00	0.00	0.40	0.00	0.10	0.00	0.17	0.54	2.80	0.00	4.67	0.00	0.42	0.00	0.87	0.33	0.00	0.00	5.27	0.17	0.12	0.17	14.27	67.42	32.03	3.50	11.37	15.46	5.55	31.37
1728	Positive	CD4+	SEB	Fresh PBMC	0.17	0.00	0.06	0.00	0.39	0.05	0.03	0.01	0.02	0.00	0.14	0.02	0.03	0.13	0.05	0.23	0.24	0.02	1.25	0.16	0.72	0.31	0.56	0.51	0.09	0.06	2.73	0.83	0.25	2.05	2.24	86.65	13.12	1.33	4.48	5.79	4.53	8.97
1740	Positive	CD4+	SEB	Fresh PBMC	0.71	0.00	0.16	0.00	1.55	0.06	0.13	0.04	0.03	0.00	0.32	0.09	0.00	0.00	0.10	0.00	1.55	0.03	2.94	0.28	3.11	0.38	1.50	0.59	0.11	0.02	4.94	1.92	0.07	0.21	2.17	76.99	23.01	3.19	13.03	13.10	7.83	19.39
1788	Positive	CD4+	SEB	Fresh PBMC	0.22	0.00	0.14	0.00	0.17	0.00	0.06	0.01	0.00	0.00	0.06	0.00	0.00	0.00	0.01	0.00	0.98	0.00	12.68	0.15	0.69	0.17	5.00	1.33	0.03	0.00	9.77	0.52	0.05	0.00	8.81	59.14	40.86	0.68	21.60	24.55	2.32	38.68
3641	Positive	CD4+	SEB	Fresh PBMC	2.10	0.00	0.11	0.00	2.73	0.07	0.04	0.00	0.07	0.06	0.18	0.00	0.14	0.18	0.07	0.00	2.92	0.08	2.82	0.36	3.24	0.40	0.75	0.56	0.39	0.24	6.00	1.90	0.50	2.50	2.91	68.68	31.32	5.75	16.18	17.23	15.62	24.97
4014	Positive	CD4+	SEB	Fresh PBMC	2.69	0.00	0.05	0.00	8.24	0.48	0.52	0.21	0.00	0.00	0.02	0.00	0.25	0.40	0.14	0.47	1.63	0.00	0.93	0.22	10.30	2.11	1.50	1.33	0.04	0.01	1.32	0.79	0.80	3.59	1.01	60.95	38.58	13.47	30.21	7.70	30.54	29.44
1247	Positive	CD4+	DMSO	Fresh GALT	0.12	0.00	0.12	0.00	0.53	0.08	0.04	0.04	0.04	0.00	0.29	0.12	0.08	0.29	0.33	1.11	1.56	0.12	2.58	0.29	1.15	0.29	1.11	0.57	1.19	0.16	6.93	2.95	1.19	5.37	6.07	65.28	33.61	3.19	8.60	16.47	12.17	23.33
1517	Positive	CD4+	DMSO	Fresh GALT	0.01	0.00	0.01	0.00	0.00	0.00	0.00	0.00	0.01	0.00	0.00	0.01	0.01	0.00	0.00	0.81	0.08	0.00	0.03	0.00	0.02	0.01	0.01	0.12	0.01	0.04	0.01	0.07	0.02	0.29	0.03	98.40	0.79	0.86	0.29	0.28	0.50	0.25
1531	Positive	CD4+	DMSO	Fresh GALT	0.17	0.00	0.00	0.00	0.09	0.09	0.00	0.00	0.09	0.00	0.00	0.09	0.09	0.09	0.00	1.45	0.26	0.00	0.85	0.26	0.34	0.17	0.34	0.85	0.26	0.09	2.56	1.53	0.68	2.21	3.83	83.65	14.91	2.13	3.41	6.13	4.60	9.54
1651	Positive	CD4+	DMSO	Fresh GALT	0.00	0.00	0.00	0.00	0.05	0.05	0.00	0.26	0.00	0.00	0.26	0.05	0.00	0.00	0.67	2.80	0.00	0.00	0.10	0.05	0.26	0.05	0.47	0.62	0.00	0.05	1.40	0.67	0.00	0.52	6.68	84.97	12.23	4.15	1.92	2.59	0.98	9.90
1728	Positive	CD4+	DMSO	Fresh GALT	0.11	0.02	0.04	0.00	0.02	0.02	0.02	0.07	0.00	0.00	0.04	0.07	0.00	0.09	0.00	1.23	0.11	0.00	0.43	0.11	0.09	0.14	0.45	0.68	0.11	0.00	3.41	2.48	0.13	0.46	4.36	85.31	13.46	1.73	2.31	6.93	1.30	9.32
1740	Positive	CD4+	DMSO	Fresh GALT	0.12	0.00	0.00	0.01	0.06	0.04	0.01	0.01	0.01	0.00	0.04	0.00	0.00	0.06	0.05	0.63	0.46	0.00	0.08	0.04	0.34	0.05	0.25	0.17	0.53	0.09	2.68	0.45	0.85	1.55	5.18	86.24	13.13	1.04	1.64	4.51	4.16	10.66
1788	Positive	CD4+	DMSO	Fresh GALT	0.01	0.00	0.02	0.00	0.02	0.00	0.01	0.02	0.00	0.00	0.09	0.02	0.00	0.00	0.08	1.03	0.19	0.00	0.59	0.14	0.37	0.07	0.55	0.70	0.09	0.01	3.09	1.41	0.22	0.56	4.20	86.50	12.46	1.31	2.68	5.67	1.53	9.54
3641	Positive	CD4+	DMSO	Fresh GALT	0.08	0.00	0.00	0.00	0.08	0.00	0.00	0.01	0.03	0.01	0.10	0.01	0.05	0.03	0.05	0.51	0.35	0.00	0.50	0.07	0.30	0.06	0.24	0.40	0.45	0.07	3.01	0.66	0.51	0.68	7.47	84.27	15.22	0.96	2.09	5.34	2.70	13.22
4014	Positive	CD4+	DMSO	Fresh GALT	0.00	0.00	0.01	0.00	0.01	0.02	0.01	0.00	0.01	0.00	0.12	0.07	0.02	0.03	0.06	1.68	0.07	0.00	0.43	0.06	0.07	0.06	0.08	0.07	0.14	0.01	4.22	1.61	0.23	0.46	3.64	86.81	11.51	2.04	0.89	6.75	1.13	9.12
1247	Positive	CD4+	Gag	Fresh GALT	0.00	0.00	0.00	0.00	0.00	0.00	0.00	0.00	0.00	0.00	0.00	0.00	0.00	0.00	0.00	0.00	0.00	0.00	0.00	0.00	0.00	0.00	0.00	0.00	0.00	0.00	0.00	0.00	0.00	0.00	2.84	97.16	2.84	0.00	0.00	0.00	0.00	2.84
1517	Positive	CD4+	Gag	Fresh GALT	0.00	0.00	0.00	0.00	0.00	0.00	0.00	0.00	0.00	0.00	0.00	0.00	0.00	0.00	0.00	0.00	0.00	0.00	0.00	0.00	0.00	0.04	0.00	0.00	0.06	0.00	0.00	0.00	0.00	0.00	0.00	99.90	0.10	0.00	0.04	0.06	0.10	0.06
1531	Positive	CD4+	Gag	Fresh GALT	0.00	0.00	0.00	0.00	0.00	0.00	0.00	0.00	0.00	0.00	0.00	0.00	0.00	0.00	0.00	0.00	0.00	0.00	0.00	0.00	0.73	0.00	0.00	0.00	0.00	0.00	0.00	0.00	0.00	1.37	0.00	97.90	2.10	0.00	0.73	0.00	2.10	0.73
1651	Positive	CD4+	Gag	Fresh GALT	0.00	0.00	0.00	0.00	0.00	0.00	0.00	0.00	0.00	0.00	0.00	0.00	0.00	0.00	0.00	0.00	0.00	0.00	0.00	0.00	0.00	0.00	0.00	0.00	0.00	0.00	0.00	0.00	0.00	0.00	1.55	98.45	1.55	0.00	0.00	0.00	0.00	1.55
1728	Positive	CD4+	Gag	Fresh GALT	0.00	0.00	0.00	0.00	0.00	0.00	0.00	0.00	0.00	0.00	0.00	0.00	0.00	0.00	0.00	0.00	0.00	0.00	0.00	0.00	0.00	0.00	0.00	0.00	0.00	0.00	0.00	0.00	0.00	0.24	0.00	99.76	0.24	0.00	0.00	0.00	0.24	0.00
1740	Positive	CD4+	Gag	Fresh GALT	0.00	0.00	0.00	0.00	0.00	0.00	0.07	0.00	0.00	0.00	0.00	0.00	0.09	0.00	0.00	0.26	0.00	0.00	0.19	0.00	0.00	0.00	0.28	0.00	0.00	0.00	0.00	0.00	0.00	0.00	0.00	99.11	0.63	0.42	0.54	0.19	0.09	0.63
1788	Positive	CD4+	Gag	Fresh GALT	0.00	0.00	0.00	0.00	0.00	0.00	0.09	0.00	0.00	0.00	0.00	0.00	0.00	0.00	0.00	0.00	0.00	0.00	0.00	0.00	0.00	0.00	0.45	0.00	0.00	0.00	0.00	0.00	0.00	0.00	0.00	99.46	0.54	0.09	0.54	0.00	0.00	0.54
3641	Positive	CD4+	Gag	Fresh GALT	0.00	0.00	0.00	0.00	0.00	0.00	0.00	0.00	0.00	0.00	0.00	0.00	0.00	0.00	0.00	0.00	0.00	0.00	0.00	0.00	0.00	0.00	0.32	0.00	0.00	0.00	0.00	0.00	0.00	0.00	0.00	99.68	0.32	0.00	0.32	0.00	0.00	0.32
4014	Positive	CD4+	Gag	Fresh GALT	0.05	0.00	0.00	0.00	0.00	0.00	0.00	0.00	0.00	0.00	0.00	0.00	0.00	0.00	0.08	0.32	0.00	0.00	0.00	0.00	0.00	0.00	0.13	0.00	0.00	0.00	0.00	0.00	0.00	0.00	0.00	99.42	0.26	0.45	0.18	0.05	0.05	0.26
1247	Positive	CD4+	PMA/Iono	Fresh GALT	2.78	0.32	0.62	0.00	3.41	2.74	0.00	0.23	0.25	0.00	0.43	0.00	0.34	2.64	0.00	1.98	8.32	0.46	8.58	1.18	1.20	1.31	0.00	0.94	1.50	0.48	5.88	0.00	0.00	0.00	0.00	54.41	43.61	15.74	32.09	30.80	25.75	33.31
1517	Positive	CD4+	PMA/Iono	Fresh GALT	0.00	0.00	0.00	0.00	0.05	0.00	0.10	0.10	0.00	0.00	0.00	0.00	0.07	0.37	0.58	2.43	0.00	0.00	0.00	0.00	0.19	0.14	0.81	0.63	0.04	0.00	0.06	0.18	0.74	1.34	13.75	78.42	19.15	3.70	2.02	0.28	2.94	16.39
1531	Positive	CD4+	PMA/Iono	Fresh GALT	1.07	0.00	0.00	0.00	5.33	6.36	0.59	0.65	0.00	0.00	0.00	0.00	0.56	2.21	0.00	1.17	3.19	0.00	6.89	0.57	3.28	3.01	1.34	1.18	0.00	0.00	3.24	4.00	0.00	1.58	0.00	53.79	45.03	17.93	33.44	18.95	26.58	25.48
1651	Positive	CD4+	PMA/Iono	Fresh GALT	0.46	0.00	0.00	0.00	0.99	1.84	0.00	0.00	0.00	0.00	0.00	0.00	0.00	0.68	0.00	0.00	1.53	0.00	2.22	0.00	1.25	1.43	1.81	1.15	0.47	0.00	6.72	3.70	0.81	2.79	0.00	72.16	27.84	3.96	12.67	15.11	12.24	16.26
1728	Positive	CD4+	PMA/Iono	Fresh GALT	4.12	1.54	3.30	0.00	1.93	1.54	0.93	0.00	0.36	0.31	3.16	0.00	0.00	0.72	0.45	0.00	7.56	0.62	23.91	0.17	0.77	0.00	1.00	0.00	1.96	0.10	29.46	0.00	0.00	0.00	0.00	16.09	83.91	18.36	47.39	76.57	21.53	78.91
1740	Positive	CD4+	PMA/Iono	Fresh GALT	5.30	0.49	2.96	0.00	1.38	1.40	0.20	0.12	0.60	0.59	2.95	0.11	0.11	1.87	0.31	0.43	12.83	0.47	15.49	0.41	1.08	0.63	0.77	0.47	1.65	0.56	21.42	2.01	0.00	0.00	0.00	23.39	76.18	18.82	44.00	67.84	28.96	67.05
1788	Positive	CD4+	PMA/Iono	Fresh GALT	0.33	0.00	0.58	0.00	0.90	0.99	0.35	0.48	0.00	0.00	0.33	0.00	0.00	0.31	0.00	0.71	1.45	0.00	8.69	0.78	0.74	0.98	1.79	2.30	0.00	0.00	7.11	6.62	0.00	1.35	0.00	63.20	36.09	4.98	20.36	25.91	7.06	22.29
3641	Positive	CD4+	PMA/Iono	Fresh GALT	7.41	0.31	3.65	0.00	0.67	0.63	0.00	0.09	0.73	0.87	1.68	0.12	0.00	7.23	0.00	0.00	17.99	0.55	21.54	0.40	0.00	0.38	0.33	0.00	3.04	0.53	10.05	1.97	0.00	3.46	0.00	16.37	83.63	23.39	53.95	70.84	43.80	67.09
4014	Positive	CD4+	PMA/Iono	Fresh GALT	0.71	0.04	0.93	0.07	0.36	0.52	0.07	0.06	0.32	0.05	1.36	0.28	0.10	0.65	0.30	0.00	4.51	0.19	14.18	1.58	0.82	0.50	2.08	1.19	2.45	0.14	21.76	5.01	0.34	3.39	2.21	33.83	66.17	5.82	27.81	53.58	15.09	52.50
1247	Positive	CD4+	SEB	Fresh GALT	4.11	0.00	1.82	0.00	0.54	0.00	0.54	0.00	0.69	0.00	1.41	0.00	0.00	0.00	0.00	0.00	3.64	0.00	4.03	0.00	0.00	0.00	0.00	0.59	1.29	0.00	3.72	0.00	0.61	0.00	0.00	77.01	22.99	9.11	15.27	20.71	10.88	22.40
1517	Positive	CD4+	SEB	Fresh GALT	0.00	0.00	0.00	0.00	0.00	0.00	0.08	0.08	0.00	0.00	0.00	0.00	0.00	0.05	0.34	0.89	0.00	0.00	0.00	0.00	0.00	0.08	0.17	0.63	0.00	0.00	0.00	0.00	0.06	0.57	1.05	96.00	3.11	1.44	1.04	0.00	0.76	1.70
1651	Positive	CD4+	SEB	Fresh GALT	0.48	0.00	0.00	0.00	0.43	0.32	0.00	0.00	0.00	0.00	0.49	0.00	0.00	0.30	0.00	0.00	1.82	0.00	2.54	0.00	1.42	0.80	1.21	0.00	1.71	0.00	10.03	0.00	2.08	5.59	5.23	65.54	34.46	2.02	9.03	17.08	14.96	27.45
1728	Positive	CD4+	SEB	Fresh GALT	0.69	0.00	0.93	0.00	0.12	0.19	0.00	0.00	0.38	0.00	1.50	0.00	0.00	0.00	0.12	0.00	2.11	0.15	5.15	0.33	0.58	0.23	0.87	0.32	1.12	0.16	14.47	1.24	0.22	1.07	1.05	67.00	33.00	3.93	11.67	28.23	7.02	29.31
1740	Positive	CD4+	SEB	Fresh GALT	3.05	0.00	0.97	0.00	0.40	0.00	0.15	0.00	1.00	0.00	1.68	0.00	0.18	0.00	0.32	0.28	5.48	0.00	5.56	0.00	1.05	0.26	1.32	0.24	1.71	0.00	11.99	0.44	0.36	0.00	0.74	62.82	36.90	8.03	18.48	31.88	13.49	35.96
1788	Positive	CD4+	SEB	Fresh GALT	0.68	0.00	1.71	0.00	0.32	0.00	0.57	0.12	0.11	0.00	0.93	0.00	0.00	0.07	0.25	0.00	1.62	0.00	8.28	0.18	0.69	0.55	2.14	0.99	0.20	0.00	7.81	0.00	0.00	0.23	2.76	69.79	30.21	4.76	17.85	21.51	4.46	28.06
3641	Positive	CD4+	SEB	Fresh GALT	3.08	0.00	2.91	0.00	0.00	0.00	0.14	0.08	0.63	0.00	2.00	0.00	0.09	0.00	0.25	0.00	3.81	0.00	9.62	0.00	0.00	0.00	0.88	0.00	0.84	0.00	7.98	0.00	0.49	0.00	0.00	67.20	32.80	9.18	20.52	30.87	8.94	32.72
4014	Positive	CD4+	SEB	Fresh GALT	1.16	0.00	1.17	0.00	0.14	0.00	0.03	0.00	0.32	0.00	0.99	0.00	0.04	0.00	0.15	0.00	3.03	0.00	8.40	0.12	0.45	0.00	1.13	0.26	1.41	0.00	9.63	0.26	0.27	0.24	2.32	68.48	31.52	4.00	15.89	26.49	7.06	30.64
1247	Positive	CD8+	DMSO	Frozen PBMC	0.00	0.00	0.00	0.00	0.00	0.00	0.00	0.00	0.00	0.00	0.00	0.00	0.00	0.06	0.00	0.05	0.00	0.00	0.00	0.00	0.00	0.00	0.00	0.03	0.00	0.00	0.00	0.01	0.00	0.73	0.02	99.08	0.92	0.12	0.04	0.02	0.81	0.03
1517	Positive	CD8+	DMSO	Frozen PBMC	0.00	0.00	0.00	0.00	0.00	0.00	0.00	0.00	0.00	0.00	0.00	0.00	0.00	0.00	0.00	0.17	0.01	0.00	0.01	0.01	0.01	0.01	0.01	0.04	0.00	0.00	0.01	0.05	0.06	0.91	0.07	98.62	1.38	0.19	0.10	0.09	1.01	0.18
1531	Positive	CD8+	DMSO	Frozen PBMC	0.00	0.00	0.00	0.00	0.01	0.01	0.00	0.00	0.00	0.00	0.00	0.00	0.02	0.25	0.00	0.08	0.00	0.00	0.00	0.00	0.01	0.03	0.00	0.02	0.00	0.00	0.00	0.02	0.03	2.88	0.01	96.61	3.39	0.37	0.09	0.04	3.26	0.09
1651	Positive	CD8+	DMSO	Frozen PBMC	0.00	0.00	0.00	0.00	0.02	0.01	0.00	0.00	0.00	0.00	0.00	0.00	0.01	0.12	0.00	0.19	0.02	0.00	0.00	0.00	0.01	0.00	0.00	0.00	0.00	0.00	0.00	0.05	0.02	0.32	0.06	99.17	0.83	0.35	0.06	0.07	0.52	0.13
1728	Positive	CD8+	DMSO	Frozen PBMC	0.00	0.00	0.00	0.00	0.00	0.00	0.00	0.00	0.00	0.00	0.00	0.00	0.00	0.02	0.00	0.14	0.01	0.00	0.01	0.01	0.01	0.01	0.00	0.06	0.00	0.00	0.01	0.03	0.02	1.03	0.01	98.61	1.39	0.17	0.12	0.07	1.12	0.08
1740	Positive	CD8+	DMSO	Frozen PBMC	0.00	0.00	0.00	0.00	0.00	0.00	0.00	0.00	0.00	0.00	0.00	0.00	0.00	0.03	0.00	0.06	0.01	0.00	0.01	0.00	0.01	0.01	0.00	0.04	0.00	0.00	0.01	0.05	0.01	0.50	0.02	99.22	0.78	0.09	0.09	0.09	0.59	0.08
1788	Positive	CD8+	DMSO	Frozen PBMC	0.00	0.00	0.00	0.00	0.01	0.00	0.00	0.01	0.00	0.00	0.00	0.00	0.00	0.01	0.00	0.10	0.00	0.00	0.00	0.00	0.01	0.02	0.00	0.04	0.00	0.00	0.00	0.02	0.01	0.38	0.01	99.37	0.63	0.14	0.09	0.03	0.45	0.04
3641	Positive	CD8+	DMSO	Frozen PBMC	0.00	0.00	0.00	0.00	0.00	0.00	0.00	0.00	0.00	0.00	0.00	0.00	0.01	0.01	0.00	0.05	0.00	0.00	0.00	0.00	0.02	0.02	0.00	0.04	0.00	0.00	0.00	0.02	0.08	4.15	0.01	95.60	4.40	0.07	0.08	0.02	4.28	0.11
4014	Positive	CD8+	DMSO	Frozen PBMC	0.00	0.00	0.00	0.00	0.00	0.00	0.00	0.01	0.00	0.00	0.00	0.00	0.00	0.01	0.00	0.34	0.00	0.00	0.00	0.00	0.00	0.00	0.00	0.14	0.00	0.00	0.00	0.02	0.00	0.14	0.02	99.33	0.67	0.35	0.15	0.02	0.15	0.02
1247	Positive	CD8+	Gag	Frozen PBMC	0.10	0.02	0.00	0.00	4.91	2.50	0.03	0.04	0.00	0.00	0.00	0.00	0.36	1.35	0.02	0.27	0.02	0.00	0.00	0.00	0.47	0.69	0.00	0.05	0.00	0.00	0.00	0.00	0.01	1.31	0.00	87.85	12.15	9.60	8.82	0.13	11.74	5.92
1517	Positive	CD8+	Gag	Frozen PBMC	0.01	0.00	0.00	0.00	0.04	0.00	0.00	0.00	0.00	0.00	0.00	0.00	0.00	0.00	0.00	0.00	0.01	0.00	0.00	0.01	0.08	0.02	0.00	0.00	0.00	0.00	0.00	0.00	0.00	0.00	0.00	99.84	0.16	0.05	0.16	0.03	0.15	0.14
1531	Positive	CD8+	Gag	Frozen PBMC	0.00	0.00	0.00	0.00	0.37	0.22	0.02	0.01	0.00	0.00	0.00	0.00	0.05	0.09	0.01	0.10	0.00	0.00	0.00	0.00	0.08	0.05	0.01	0.00	0.00	0.00	0.00	0.00	0.00	0.00	0.00	98.99	1.01	0.88	0.75	0.00	0.86	0.53
1651	Positive	CD8+	Gag	Frozen PBMC	0.00	0.00	0.00	0.00	0.18	0.05	0.00	0.00	0.00	0.00	0.00	0.00	0.05	0.09	0.00	0.05	0.00	0.00	0.00	0.00	0.00	0.01	0.00	0.00	0.00	0.00	0.00	0.00	0.00	0.49	0.00	99.07	0.93	0.42	0.24	0.00	0.88	0.23
1728	Positive	CD8+	Gag	Frozen PBMC	0.14	0.15	0.00	0.00	0.47	1.52	0.00	0.06	0.00	0.00	0.00	0.00	0.01	0.31	0.00	0.11	0.02	0.03	0.00	0.00	0.03	0.41	0.00	0.09	0.00	0.00	0.00	0.02	0.00	0.80	0.00	95.82	4.18	2.78	2.93	0.36	3.89	0.67
1740	Positive	CD8+	Gag	Frozen PBMC	0.00	0.00	0.00	0.00	0.16	0.88	0.00	0.00	0.00	0.00	0.00	0.00	0.01	0.29	0.00	0.05	0.00	0.01	0.00	0.00	0.25	1.52	0.00	0.04	0.00	0.00	0.00	0.00	0.00	1.42	0.00	95.37	4.63	1.39	2.86	0.01	4.54	0.43
1788	Positive	CD8+	Gag	Frozen PBMC	0.04	0.02	0.00	0.00	0.52	0.79	0.03	0.05	0.00	0.00	0.00	0.00	0.01	0.15	0.00	0.04	0.00	0.00	0.00	0.00	0.06	0.32	0.00	0.04	0.00	0.00	0.00	0.00	0.02	0.94	0.00	96.98	3.02	1.64	1.86	0.06	2.87	0.68
3641	Positive	CD8+	Gag	Frozen PBMC	0.01	0.00	0.00	0.00	0.11	0.03	0.00	0.00	0.00	0.00	0.00	0.00	0.03	0.08	0.00	0.00	0.03	0.01	0.00	0.00	0.34	0.15	0.00	0.05	0.00	0.00	0.00	0.00	0.14	1.73	0.00	97.29	2.71	0.26	0.73	0.06	2.66	0.66
4014	Positive	CD8+	Gag	Frozen PBMC	0.19	0.07	0.00	0.00	1.31	0.58	0.00	0.00	0.00	0.00	0.00	0.00	0.19	0.40	0.00	0.00	0.03	0.00	0.00	0.00	0.18	0.14	0.00	0.00	0.00	0.00	0.00	0.00	0.04	0.55	0.00	96.32	3.68	2.74	2.50	0.30	3.68	1.94
1247	Positive	CD8+	PMA/Iono	Frozen PBMC	2.62	0.25	0.02	0.00	6.70	1.78	0.24	0.12	0.00	0.00	0.01	0.00	0.11	0.12	0.04	0.59	0.93	0.11	0.09	0.04	2.91	1.24	1.26	0.98	0.02	0.02	0.15	0.13	0.31	0.21	1.11	77.91	22.09	12.58	19.27	4.39	17.32	16.53
1517	Positive	CD8+	PMA/Iono	Frozen PBMC	10.85	0.16	0.11	0.00	11.16	0.58	0.12	0.03	0.02	0.00	0.04	0.00	0.37	0.30	0.08	0.29	9.79	0.25	3.09	0.28	11.69	1.09	2.73	0.84	0.14	0.05	1.59	0.58	1.24	0.30	4.09	38.14	61.86	24.11	52.79	26.95	48.00	57.11
1531	Positive	CD8+	PMA/Iono	Frozen PBMC	0.51	0.08	0.08	0.01	12.18	10.31	3.22	3.12	0.01	0.00	0.00	0.00	0.64	3.41	0.57	2.80	0.59	0.08	0.13	0.03	11.05	11.17	2.72	2.86	0.21	0.13	0.12	0.05	0.95	15.38	0.70	16.92	83.08	36.93	58.13	2.03	66.67	33.66
1728	Positive	CD8+	PMA/Iono	Frozen PBMC	11.01	3.10	0.40	0.18	12.37	4.12	0.31	0.38	0.03	0.05	0.07	0.05	0.38	0.86	0.08	0.25	4.29	1.33	1.38	0.76	6.84	2.51	1.25	1.53	0.21	0.42	1.39	3.07	0.91	1.92	1.81	36.71	63.29	33.65	51.78	27.75	50.35	42.75
1740	Positive	CD8+	PMA/Iono	Frozen PBMC	1.35	0.73	0.00	0.00	4.11	4.33	0.03	0.04	0.01	0.01	0.01	0.00	0.05	0.10	0.02	0.28	1.11	0.74	0.08	0.11	7.30	9.60	1.06	2.85	0.07	0.13	0.31	0.75	1.09	3.34	1.68	58.71	41.29	11.06	33.46	5.41	34.08	18.28
1788	Positive	CD8+	PMA/Iono	Frozen PBMC	0.82	0.26	0.17	0.07	2.79	3.64	0.59	1.08	0.00	0.00	0.01	0.00	0.02	0.32	0.03	0.17	1.39	0.60	0.82	0.51	9.50	19.95	3.38	9.29	0.02	0.04	0.28	0.28	0.52	10.80	1.79	30.88	69.12	9.97	54.85	5.26	50.67	22.12
3641	Positive	CD8+	PMA/Iono	Frozen PBMC	7.28	0.78	0.46	0.08	6.66	0.85	0.42	0.09	0.01	0.00	0.04	0.03	0.09	0.10	0.04	0.20	10.48	1.53	3.90	1.48	11.96	1.79	3.79	2.31	0.11	0.13	2.07	3.45	0.23	0.00	2.75	36.88	63.12	17.14	53.86	31.85	42.00	50.29
4014	Positive	CD8+	PMA/Iono	Frozen PBMC	27.43	4.12	0.24	0.04	21.60	3.66	0.34	0.09	0.02	0.00	0.02	0.02	0.13	0.21	0.08	0.00	6.80	0.86	0.95	0.22	21.29	3.70	0.94	0.34	0.06	0.04	0.64	0.48	0.41	1.00	0.71	3.54	96.46	58.01	92.65	41.95	91.33	81.67
1247	Positive	CD8+	SEB	Frozen PBMC	1.62	0.08	0.02	0.00	20.08	6.90	0.53	0.40	0.00	0.00	0.00	0.00	0.56	5.12	0.07	1.67	0.45	0.02	0.04	0.01	2.65	1.97	0.09	0.30	0.01	0.00	0.07	0.00	0.09	5.09	0.03	52.10	47.90	37.07	35.18	2.32	44.66	26.32
1517	Positive	CD8+	SEB	Frozen PBMC	4.53	0.01	0.06	0.00	7.16	0.33	0.07	0.02	0.02	0.00	0.02	0.00	0.82	0.72	0.09	0.10	3.91	0.05	0.85	0.02	6.67	1.09	0.69	0.27	0.09	0.01	0.63	0.06	1.39	5.53	1.40	63.40	36.60	13.94	25.71	10.26	32.32	28.40
1531	Positive	CD8+	SEB	Frozen PBMC	1.14	0.05	0.07	0.00	15.31	3.90	0.64	0.36	0.00	0.00	0.04	0.00	0.74	1.57	0.14	0.75	0.19	0.00	0.14	0.00	0.99	0.54	0.17	0.44	0.01	0.00	0.25	0.00	0.12	1.06	0.26	71.11	28.89	24.72	23.94	1.89	25.63	20.23
1728	Positive	CD8+	SEB	Frozen PBMC	3.52	0.66	0.11	0.02	8.70	3.82	0.22	0.33	0.02	0.01	0.02	0.00	0.79	1.58	0.06	0.50	0.75	0.15	0.35	0.06	2.20	0.75	0.23	0.48	0.05	0.04	0.47	0.29	0.57	8.18	0.28	64.79	35.21	20.36	22.36	6.52	31.79	18.34
1740	Positive	CD8+	SEB	Frozen PBMC	1.21	0.41	0.00	0.00	11.04	12.25	0.01	0.03	0.00	0.00	0.00	0.00	0.18	2.00	0.00	0.17	0.53	0.22	0.00	0.01	5.41	4.89	0.01	0.02	0.02	0.02	0.04	0.00	0.16	5.02	0.03	56.32	43.68	27.30	36.03	2.46	43.37	18.63
1788	Positive	CD8+	SEB	Frozen PBMC	2.59	0.12	0.21	0.01	9.20	2.35	0.55	0.37	0.02	0.00	0.02	0.00	0.32	1.05	0.06	0.39	1.65	0.11	0.82	0.08	4.16	2.00	1.57	1.29	0.08	0.04	0.44	0.08	0.63	8.86	0.78	60.16	39.84	17.26	27.08	6.28	33.18	23.08
3641	Positive	CD8+	SEB	Frozen PBMC	4.32	0.13	0.03	0.00	5.46	0.47	0.06	0.03	0.01	0.00	0.00	0.00	0.33	0.55	0.05	0.21	4.37	0.27	0.39	0.08	7.20	1.28	0.33	0.94	0.04	0.05	0.37	0.41	0.50	2.44	0.45	69.24	30.76	11.66	25.35	10.48	27.41	23.91
4014	Positive	CD8+	SEB	Frozen PBMC	13.81	0.26	0.17	0.00	27.06	2.48	0.60	0.30	0.02	0.00	0.03	0.00	0.70	1.26	0.16	0.75	1.12	0.04	0.18	0.02	4.90	1.01	0.38	0.62	0.02	0.00	0.12	0.05	0.29	1.83	0.22	41.62	58.38	47.59	52.94	15.83	54.79	49.76
1247	Positive	CD8+	DMSO	Frozen GALT Suspension	0.03	0.00	0.00	0.00	0.03	0.00	0.00	0.09	0.00	0.00	0.00	0.03	0.00	0.12	0.00	1.83	0.06	0.03	0.00	0.00	0.03	0.06	0.00	0.34	0.00	0.06	0.03	0.19	0.06	3.79	0.16	93.04	6.96	2.14	0.68	0.44	4.29	0.40
1517	Positive	CD8+	DMSO	Frozen GALT Suspension	0.00	0.00	0.00	0.00	0.02	0.00	0.00	0.00	0.00	0.00	0.00	0.02	0.00	0.11	0.05	1.08	0.07	0.00	0.00	0.02	0.07	0.02	0.09	0.25	0.00	0.00	0.14	0.23	0.05	1.26	0.63	95.89	4.11	1.29	0.54	0.47	1.60	1.11
1531	Positive	CD8+	DMSO	Frozen GALT Suspension	0.01	0.00	0.00	0.00	0.01	0.01	0.00	0.00	0.01	0.00	0.01	0.00	0.00	0.04	0.00	0.84	0.04	0.00	0.00	0.00	0.01	0.06	0.00	0.25	0.00	0.01	0.03	0.04	0.00	0.47	0.03	98.09	1.91	0.96	0.41	0.17	0.70	0.17
1651	Positive	CD8+	DMSO	Frozen GALT Suspension	0.02	0.00	0.00	0.00	0.04	0.05	0.00	0.01	0.00	0.00	0.01	0.00	0.01	0.35	0.03	1.88	0.06	0.00	0.04	0.00	0.10	0.15	0.06	0.11	0.04	0.01	0.14	0.08	0.17	3.54	0.87	92.20	7.80	2.41	0.66	0.42	4.55	1.61
1728	Positive	CD8+	DMSO	Frozen GALT Suspension	0.04	0.01	0.01	0.01	0.03	0.08	0.00	0.02	0.00	0.01	0.00	0.05	0.01	0.13	0.01	0.91	0.09	0.00	0.01	0.01	0.05	0.19	0.01	0.13	0.00	0.00	0.02	0.12	0.03	4.76	0.16	93.13	6.87	1.31	0.68	0.36	5.41	0.45
1740	Positive	CD8+	DMSO	Frozen GALT Suspension	0.07	0.05	0.00	0.00	0.02	0.07	0.00	0.00	0.00	0.00	0.00	0.02	0.00	0.12	0.00	0.99	0.02	0.01	0.00	0.00	0.01	0.03	0.01	0.05	0.01	0.01	0.07	0.10	0.02	2.26	0.08	95.99	4.01	1.32	0.32	0.35	2.68	0.31
1788	Positive	CD8+	DMSO	Frozen GALT Suspension	0.04	0.01	0.00	0.00	0.03	0.16	0.00	0.02	0.00	0.00	0.00	0.01	0.02	0.13	0.01	1.30	0.04	0.02	0.01	0.00	0.15	0.31	0.03	0.13	0.04	0.02	0.05	0.18	0.13	2.75	0.07	94.36	5.64	1.74	0.94	0.41	3.84	0.60
4014	Positive	CD8+	DMSO	Frozen GALT Suspension	0.09	0.00	0.00	0.00	0.04	0.00	0.00	0.00	0.00	0.00	0.00	0.00	0.00	0.00	0.00	2.46	0.00	0.00	0.00	0.00	0.04	0.00	0.04	0.31	0.00	0.00	0.04	0.22	0.04	1.05	0.39	95.26	4.74	2.59	0.53	0.35	1.27	0.70
1247	Positive	CD8+	Gag	Frozen GALT Suspension	0.00	0.00	0.00	0.00	2.61	1.86	0.00	0.00	0.00	0.00	0.00	0.00	0.00	1.17	0.00	0.00	0.00	0.00	0.00	0.00	0.00	0.42	0.00	0.00	0.00	0.00	0.00	0.00	0.00	0.00	0.00	93.95	6.05	5.63	4.88	0.00	6.05	2.61
1517	Positive	CD8+	Gag	Frozen GALT Suspension	0.00	0.00	0.00	0.00	0.00	0.00	0.00	0.00	0.00	0.00	0.00	0.00	0.00	0.00	0.00	0.53	0.00	0.00	0.00	0.00	0.00	0.00	0.00	0.00	0.00	0.00	0.00	0.00	0.00	0.50	0.00	98.97	1.03	0.53	0.00	0.00	0.50	0.00
1531	Positive	CD8+	Gag	Frozen GALT Suspension	0.00	0.00	0.00	0.00	0.00	0.15	0.00	0.00	0.00	0.00	0.00	0.00	0.00	0.00	0.00	0.00	0.00	0.00	0.00	0.00	0.00	0.00	0.00	0.00	0.00	0.00	0.00	0.00	0.00	0.00	0.00	99.85	0.15	0.15	0.15	0.00	0.15	0.00
1651	Positive	CD8+	Gag	Frozen GALT Suspension	0.00	0.00	0.00	0.00	0.00	0.07	0.02	0.04	0.00	0.00	0.00	0.00	0.00	0.00	0.00	0.00	0.00	0.00	0.00	0.00	0.00	0.00	0.00	0.00	0.00	0.00	0.00	0.00	0.00	0.00	0.00	99.87	0.13	0.13	0.13	0.00	0.07	0.02
1728	Positive	CD8+	Gag	Frozen GALT Suspension	0.06	0.00	0.00	0.00	1.07	6.28	0.06	0.52	0.00	0.00	0.00	0.00	0.00	2.66	0.00	0.94	0.00	0.00	0.00	0.00	0.00	1.20	0.00	0.29	0.00	0.00	0.00	0.00	0.00	1.80	0.00	85.12	14.88	11.60	9.48	0.06	13.07	1.19
1740	Positive	CD8+	Gag	Frozen GALT Suspension	0.00	0.00	0.00	0.00	0.00	0.64	0.00	0.10	0.00	0.00	0.00	0.00	0.00	1.04	0.00	0.31	0.00	0.00	0.00	0.00	0.00	0.11	0.00	0.09	0.00	0.00	0.00	0.00	0.00	0.00	0.00	97.71	2.29	2.10	0.94	0.00	1.79	0.00
1788	Positive	CD8+	Gag	Frozen GALT Suspension	0.00	0.00	0.00	0.00	0.57	1.31	0.10	0.27	0.00	0.00	0.00	0.00	0.00	0.14	0.00	0.00	0.00	0.00	0.00	0.00	0.00	0.00	0.00	0.18	0.00	0.00	0.00	0.00	0.00	0.00	0.08	97.36	2.64	2.38	2.42	0.00	2.02	0.75
4014	Positive	CD8+	Gag	Frozen GALT Suspension	0.00	0.00	0.00	0.00	0.49	0.00	0.00	0.00	0.00	0.00	0.00	0.00	0.00	0.42	0.00	0.00	0.00	0.00	0.00	0.00	0.00	0.00	0.00	0.00	0.00	0.00	0.00	0.00	0.00	0.00	0.00	99.09	0.91	0.91	0.49	0.00	0.91	0.49
1517	Positive	CD8+	PMA/Iono	Frozen GALT Suspension	6.68	1.04	0.36	0.00	3.46	1.48	0.29	0.39	0.24	0.24	0.31	0.17	0.44	1.63	0.00	1.63	10.41	2.64	2.66	1.43	5.09	3.61	1.10	1.76	1.81	1.28	2.02	0.94	2.33	5.99	1.35	37.24	62.76	18.36	42.38	32.24	48.36	38.55
1531	Positive	CD8+	PMA/Iono	Frozen GALT Suspension	0.72	0.12	0.00	0.00	4.83	4.86	0.19	0.37	0.13	0.00	0.11	0.00	0.43	1.93	0.00	0.31	1.52	0.46	0.78	0.17	4.49	4.99	0.69	0.67	1.19	0.34	1.44	0.98	2.31	14.56	0.73	50.68	49.32	13.99	24.86	7.96	42.88	19.57
1651	Positive	CD8+	PMA/Iono	Frozen GALT Suspension	3.80	0.62	0.22	0.04	12.81	7.74	0.68	0.58	0.26	0.02	0.11	0.02	0.17	0.44	0.00	0.00	12.11	1.00	2.72	0.25	6.57	3.20	0.95	0.65	3.24	0.42	2.48	0.29	1.68	1.19	0.00	35.77	64.23	27.49	53.92	27.60	55.25	47.78
1788	Positive	CD8+	PMA/Iono	Frozen GALT Suspension	2.37	1.18	0.17	0.06	5.69	9.30	0.44	1.02	0.00	0.00	0.06	0.00	0.00	0.19	0.00	0.00	4.20	1.49	0.95	0.41	5.10	7.13	0.79	1.74	0.33	0.20	0.68	0.55	0.35	0.96	0.37	54.26	45.74	20.48	42.06	12.65	38.50	21.50
4014	Positive	CD8+	PMA/Iono	Frozen GALT Suspension	28.24	12.38	0.00	0.00	9.18	5.73	0.00	0.00	0.26	0.00	0.00	0.00	0.00	0.00	0.00	0.00	16.47	3.29	1.78	0.00	2.53	1.52	0.00	0.00	1.91	0.59	0.68	0.00	0.00	0.00	0.00	15.44	84.56	55.80	81.12	65.61	82.10	61.05
1517	Positive	CD8+	SEB	Frozen GALT Suspension	3.08	0.00	0.51	0.00	3.10	0.59	0.42	0.21	0.30	0.00	0.00	0.00	0.72	0.82	0.38	1.54	0.27	0.00	0.21	0.00	0.31	0.40	0.37	0.00	0.00	0.00	0.41	0.00	0.29	2.03	0.00	84.03	15.97	11.66	9.49	4.78	11.92	10.38
1531	Positive	CD8+	SEB	Frozen GALT Suspension	0.68	0.00	0.00	0.00	6.26	2.74	0.33	0.41	0.00	0.00	0.00	0.00	1.21	2.83	0.09	0.68	0.00	0.00	0.00	0.00	1.11	0.82	0.09	0.31	0.00	0.00	0.00	0.00	0.31	2.86	0.11	79.17	20.83	15.22	12.74	0.68	18.82	10.18
1651	Positive	CD8+	SEB	Frozen GALT Suspension	3.75	0.11	0.68	0.03	8.93	4.04	1.39	0.77	0.41	0.02	0.24	0.00	0.57	1.75	0.35	0.44	1.66	0.07	0.91	0.03	1.88	0.80	0.74	0.43	0.42	0.00	0.64	0.00	0.89	0.57	0.42	67.05	32.95	23.48	26.22	8.97	25.88	23.88
1788	Positive	CD8+	SEB	Frozen GALT Suspension	1.09	0.16	0.07	0.00	3.76	3.88	0.60	0.97	0.00	0.00	0.00	0.00	0.05	0.57	0.00	0.32	0.27	0.00	0.13	0.00	0.52	0.83	0.28	1.03	0.00	0.00	0.12	0.00	0.08	0.00	0.15	85.14	14.86	11.46	13.58	1.83	11.21	7.12
4014	Positive	CD8+	SEB	Frozen GALT Suspension	6.97	2.18	0.31	0.00	7.96	6.57	0.46	0.69	0.41	0.00	0.28	0.00	0.44	1.26	0.41	0.00	1.87	0.00	0.26	0.00	0.98	1.44	0.39	1.85	0.00	0.00	0.60	0.63	0.26	1.54	1.04	61.19	38.81	27.95	31.94	13.51	31.89	22.66
1247	Positive	CD8+	DMSO	Frozen GALT Biopsies	0.37	0.00	0.00	0.00	1.98	0.87	0.00	0.06	0.00	0.00	0.06	0.12	0.12	0.80	0.00	0.31	0.68	0.06	0.00	0.00	0.56	0.31	0.00	0.25	0.19	0.00	0.19	0.56	0.31	5.63	0.43	86.13	13.87	4.71	5.14	2.23	11.89	4.89
1517	Positive	CD8+	DMSO	Frozen GALT Biopsies	0.11	0.00	0.00	0.00	0.22	0.00	0.00	0.00	0.00	0.00	0.02	0.00	0.00	0.04	0.00	0.76	0.09	0.00	0.02	0.00	0.11	0.00	0.07	0.15	0.02	0.00	0.04	0.04	0.02	0.31	0.25	97.74	2.26	1.15	0.76	0.33	0.91	0.96
1531	Positive	CD8+	DMSO	Frozen GALT Biopsies	0.01	0.00	0.00	0.00	0.16	0.14	0.01	0.05	0.00	0.00	0.00	0.00	0.00	0.19	0.00	0.51	0.01	0.00	0.01	0.00	0.15	0.10	0.03	0.08	0.00	0.00	0.01	0.08	0.01	0.81	0.10	97.51	2.49	1.09	0.77	0.14	1.59	0.52
1651	Positive	CD8+	DMSO	Frozen GALT Biopsies	0.01	0.00	0.00	0.00	0.00	0.01	0.00	0.00	0.00	0.00	0.00	0.04	0.01	0.28	0.01	0.91	0.05	0.00	0.02	0.00	0.07	0.09	0.04	0.20	0.06	0.06	0.11	0.23	0.18	4.48	0.63	92.50	7.50	1.28	0.50	0.58	5.31	1.19
1728	Positive	CD8+	DMSO	Frozen GALT Biopsies	0.33	0.10	0.00	0.00	0.57	0.19	0.02	0.02	0.01	0.00	0.03	0.04	0.00	0.20	0.00	0.87	0.34	0.08	0.00	0.02	0.40	0.45	0.02	0.17	0.03	0.05	0.06	0.39	0.20	4.21	0.12	91.07	8.93	2.38	2.72	1.50	7.16	2.14
1740	Positive	CD8+	DMSO	Frozen GALT Biopsies	0.02	0.01	0.00	0.00	0.13	0.13	0.01	0.01	0.00	0.00	0.00	0.02	0.01	0.13	0.00	0.49	0.01	0.02	0.00	0.01	0.10	0.15	0.02	0.33	0.02	0.00	0.07	0.20	0.04	0.86	0.15	97.04	2.96	0.97	0.97	0.39	1.65	0.59
1788	Positive	CD8+	DMSO	Frozen GALT Biopsies	0.02	0.02	0.00	0.00	0.06	0.06	0.00	0.00	0.00	0.00	0.00	0.01	0.00	0.10	0.00	0.99	0.05	0.00	0.00	0.00	0.12	0.34	0.00	0.10	0.00	0.01	0.02	0.40	0.04	3.85	0.04	93.75	6.25	1.28	0.78	0.55	4.68	0.36
3641	Positive	CD8+	DMSO	Frozen GALT Biopsies	0.24	0.00	0.00	0.00	0.19	0.00	0.00	0.00	0.00	0.00	0.00	0.00	0.00	0.05	0.00	0.67	0.24	0.14	0.05	0.00	0.33	0.05	0.00	0.33	0.00	0.05	0.00	0.24	0.14	1.38	0.14	95.75	4.25	1.15	1.58	0.95	2.82	1.34
4014	Positive	CD8+	DMSO	Frozen GALT Biopsies	2.69	0.44	0.00	0.00	2.84	0.34	0.00	0.00	0.00	0.00	0.00	0.00	0.00	0.05	0.00	1.03	0.73	0.10	0.00	0.00	2.44	0.54	0.00	0.15	0.00	0.00	0.20	0.34	0.05	1.91	0.10	86.06	13.94	7.38	10.27	4.50	12.13	9.05
1247	Positive	CD8+	Gag	Frozen GALT Biopsies	0.00	0.00	0.00	0.00	0.00	0.00	0.00	0.00	0.00	0.00	0.00	0.00	0.00	0.00	0.00	0.61	0.00	0.00	0.00	0.00	0.00	0.00	0.00	0.00	0.00	0.00	0.00	0.00	0.00	0.00	0.00	99.39	0.61	0.61	0.00	0.00	0.00	0.00
1517	Positive	CD8+	Gag	Frozen GALT Biopsies	0.00	0.00	0.00	0.00	0.00	0.00	0.00	0.00	0.00	0.00	0.00	0.00	0.00	0.00	0.00	0.00	0.00	0.00	0.00	0.00	0.00	0.00	0.00	0.21	0.00	0.00	0.00	0.19	0.00	0.58	0.00	99.02	0.98	0.00	0.21	0.19	0.58	0.00
1531	Positive	CD8+	Gag	Frozen GALT Biopsies	0.00	0.00	0.00	0.00	0.12	0.21	0.00	0.00	0.00	0.00	0.00	0.00	0.00	0.00	0.00	0.00	0.00	0.00	0.00	0.00	0.00	0.00	0.00	0.00	0.00	0.00	0.00	0.00	0.00	0.00	0.00	99.67	0.33	0.33	0.33	0.00	0.33	0.12
1651	Positive	CD8+	Gag	Frozen GALT Biopsies	0.00	0.00	0.00	0.00	0.10	0.16	0.00	0.00	0.00	0.00	0.00	0.00	0.00	0.32	0.00	0.00	0.00	0.00	0.00	0.00	0.08	0.13	0.00	0.00	0.00	0.00	0.00	0.00	0.00	2.07	0.34	96.79	3.21	0.58	0.48	0.00	2.87	0.53
1728	Positive	CD8+	Gag	Frozen GALT Biopsies	0.80	0.74	0.00	0.00	3.44	10.03	0.07	0.29	0.00	0.00	0.00	0.00	0.06	1.18	0.00	0.00	0.00	0.00	0.00	0.00	0.00	0.88	0.00	0.00	0.00	0.00	0.00	0.00	0.00	0.74	0.00	81.77	18.23	16.61	16.24	1.54	17.87	4.37
1740	Positive	CD8+	Gag	Frozen GALT Biopsies	0.00	0.00	0.00	0.00	0.00	0.82	0.00	0.08	0.00	0.00	0.00	0.00	0.00	1.12	0.00	0.30	0.00	0.00	0.00	0.00	0.00	0.00	0.00	0.00	0.00	0.00	0.00	0.00	0.00	0.00	0.00	97.67	2.33	2.33	0.91	0.00	1.95	0.00
1788	Positive	CD8+	Gag	Frozen GALT Biopsies	0.00	0.00	0.00	0.00	1.17	3.99	0.14	0.47	0.00	0.00	0.00	0.00	0.00	0.92	0.00	0.00	0.00	0.00	0.00	0.00	0.00	0.27	0.00	0.17	0.00	0.00	0.00	0.00	0.00	0.87	0.00	92.00	8.00	6.69	6.21	0.00	7.22	1.31
3641	Positive	CD8+	Gag	Frozen GALT Biopsies	0.00	0.00	0.00	0.00	0.00	0.00	0.00	0.00	0.00	0.00	0.00	0.00	0.00	0.00	0.00	0.00	0.00	0.00	0.00	0.00	0.00	0.00	0.00	2.68	0.00	0.00	0.00	1.05	0.00	0.00	1.43	94.83	5.17	0.00	2.68	1.05	0.00	1.43
4014	Positive	CD8+	Gag	Frozen GALT Biopsies	0.00	0.00	0.00	0.00	0.00	0.00	0.00	0.29	0.00	0.00	0.00	0.00	0.00	0.37	0.00	0.00	0.00	0.00	0.00	0.00	0.00	0.00	0.00	1.73	0.00	0.00	0.00	0.82	0.00	0.00	1.54	95.26	4.74	0.66	2.02	0.82	0.37	1.54
1247	Positive	CD8+	PMA/Iono	Frozen GALT Biopsies	22.65	4.89	0.00	0.00	15.78	4.11	0.00	0.00	0.47	0.47	0.00	0.00	0.82	1.45	0.00	0.00	14.92	2.01	0.00	0.00	5.83	1.95	0.00	0.00	1.79	0.85	0.00	0.00	1.29	0.00	0.00	20.73	79.27	50.64	72.14	48.04	79.27	63.55
1517	Positive	CD8+	PMA/Iono	Frozen GALT Biopsies	5.05	0.42	0.15	0.00	1.59	0.73	0.00	0.00	0.33	0.24	0.18	0.20	0.42	1.09	0.00	0.60	10.98	2.38	1.46	0.31	4.06	2.49	0.32	0.89	4.06	2.51	2.65	1.51	3.44	11.69	1.95	38.27	61.73	11.01	30.84	32.45	51.49	36.66
1531	Positive	CD8+	PMA/Iono	Frozen GALT Biopsies	1.35	0.52	0.00	0.00	9.67	13.34	0.25	0.84	0.13	0.00	0.00	0.00	0.56	3.21	0.00	1.12	1.22	0.42	0.33	0.18	4.01	4.72	0.30	0.95	0.83	0.34	1.12	0.76	2.44	14.35	0.64	36.41	63.59	30.98	38.07	7.20	57.11	22.83
1651	Positive	CD8+	PMA/Iono	Frozen GALT Biopsies	6.50	0.97	0.34	0.00	13.84	9.39	0.43	0.36	0.40	0.00	0.21	0.00	0.21	0.82	0.00	0.00	12.73	1.14	1.91	0.25	5.04	3.06	0.43	0.26	3.88	0.59	2.15	0.30	1.59	1.37	0.00	31.82	68.18	33.47	56.65	31.37	61.53	49.65
1728	Positive	CD8+	PMA/Iono	Frozen GALT Biopsies	21.12	12.55	0.21	0.08	16.98	18.33	0.12	0.24	0.31	0.26	0.15	0.00	0.00	0.19	0.00	0.00	6.61	1.63	0.58	0.08	0.43	0.75	0.07	0.00	0.61	0.00	0.56	0.00	0.00	0.00	0.00	18.13	81.87	70.54	79.78	44.75	79.77	47.75
1740	Positive	CD8+	PMA/Iono	Frozen GALT Biopsies	18.16	10.24	0.43	0.12	7.79	20.38	0.17	0.47	0.79	0.38	0.07	0.00	0.42	0.82	0.00	0.00	11.51	5.05	1.39	0.59	2.09	4.06	0.09	0.00	1.76	1.09	0.76	0.26	0.33	0.32	0.00	10.45	89.55	60.25	82.55	52.59	85.20	45.77
1788	Positive	CD8+	PMA/Iono	Frozen GALT Biopsies	2.36	1.76	0.00	0.09	7.77	20.38	0.49	1.66	0.00	0.00	0.00	0.00	0.00	0.54	0.00	0.00	3.70	2.10	0.33	0.41	4.61	10.30	0.50	1.61	0.34	0.31	0.28	0.00	0.51	1.21	0.15	38.60	61.40	35.05	58.06	11.69	55.88	21.05
4014	Positive	CD8+	PMA/Iono	Frozen GALT Biopsies	33.43	13.54	0.00	0.00	7.19	5.58	0.00	0.00	0.00	0.00	0.00	0.00	0.00	0.40	0.00	0.00	10.22	3.29	0.56	0.00	0.00	1.33	0.00	0.00	1.45	0.56	0.00	0.00	0.36	0.96	0.00	21.12	78.88	60.14	75.14	63.05	78.32	53.21
1247	Positive	CD8+	SEB	Frozen GALT Biopsies	0.97	0.45	0.00	0.00	7.08	2.18	0.00	0.00	0.00	0.00	0.00	0.00	0.95	1.98	0.00	0.50	0.00	0.00	0.00	0.00	0.00	0.59	0.00	0.00	0.00	0.00	0.00	0.00	0.68	0.00	0.00	84.63	15.37	14.11	11.27	1.42	14.87	9.68
1517	Positive	CD8+	SEB	Frozen GALT Biopsies	2.72	0.12	0.12	0.00	2.28	0.43	0.00	0.00	0.19	0.00	0.00	0.00	0.76	1.58	0.21	0.61	0.74	0.00	0.00	0.00	0.34	0.36	0.00	0.23	0.10	0.00	0.25	0.18	0.31	3.80	0.24	84.41	15.59	9.03	7.34	4.42	13.74	8.28
1531	Positive	CD8+	SEB	Frozen GALT Biopsies	0.66	0.00	0.00	0.00	8.69	5.86	0.28	0.20	0.00	0.00	0.00	0.00	1.24	3.38	0.09	0.98	0.00	0.00	0.00	0.00	0.60	0.73	0.00	0.32	0.00	0.00	0.00	0.00	0.41	2.63	0.00	73.93	26.07	21.38	17.34	0.66	24.20	11.97
1651	Positive	CD8+	SEB	Frozen GALT Biopsies	5.07	0.16	0.29	0.00	11.27	4.81	0.48	0.30	0.62	0.00	0.16	0.00	1.02	2.76	0.29	0.50	1.36	0.00	0.25	0.00	1.90	0.83	0.25	0.09	0.31	0.00	0.38	0.00	1.04	2.17	0.35	63.34	36.66	27.74	27.07	8.60	33.31	25.04
1728	Positive	CD8+	SEB	Frozen GALT Biopsies	5.83	2.30	0.11	0.00	9.55	14.74	0.06	0.25	0.21	0.06	0.09	0.00	0.21	2.67	0.00	0.00	0.26	0.00	0.10	0.00	0.00	1.10	0.00	0.23	0.06	0.00	0.24	0.00	0.00	1.72	0.00	60.21	39.79	36.08	34.53	9.27	38.70	16.72
1740	Positive	CD8+	SEB	Frozen GALT Biopsies	4.57	1.00	0.22	0.00	5.32	8.24	0.07	0.35	0.44	0.08	0.14	0.00	1.55	3.13	0.15	1.16	0.61	0.18	0.10	0.00	0.24	0.87	0.08	0.00	0.35	0.11	0.17	0.00	0.42	1.80	0.22	68.43	31.57	26.42	21.85	7.97	28.92	14.65
1788	Positive	CD8+	SEB	Frozen GALT Biopsies	1.65	0.22	0.00	0.00	6.83	9.14	0.67	1.52	0.00	0.00	0.00	0.00	0.16	1.68	0.00	0.96	0.34	0.00	0.00	0.00	1.20	0.95	0.14	0.66	0.00	0.00	0.08	0.00	0.41	0.00	0.00	73.40	26.60	22.83	23.31	2.30	22.57	11.49
4014	Positive	CD8+	SEB	Frozen GALT Biopsies	1.69	0.52	0.00	0.00	4.41	5.27	0.00	0.00	0.00	0.00	0.00	0.00	0.34	2.62	0.00	0.68	0.00	0.00	0.00	0.00	0.00	0.97	0.00	0.00	0.00	0.00	0.00	0.00	0.00	2.54	0.00	80.96	19.04	15.53	12.85	2.21	18.35	6.44
1247	Positive	CD8+	DMSO	Fresh PBMC	0.00	0.00	0.00	0.00	0.00	0.00	0.00	0.00	0.00	0.00	0.00	0.00	0.00	0.06	0.00	0.10	0.00	0.00	0.00	0.00	0.00	0.00	0.00	0.07	0.00	0.00	0.00	0.03	0.00	0.73	0.01	99.00	1.00	0.16	0.07	0.03	0.79	0.01
1517	Positive	CD8+	DMSO	Fresh PBMC	0.00	0.00	0.00	0.00	0.00	0.00	0.00	0.05	0.00	0.00	0.00	0.00	0.00	0.02	0.00	1.14	0.01	0.00	0.01	0.01	0.01	0.01	0.00	0.19	0.00	0.00	0.01	0.03	0.02	0.30	0.02	98.17	1.83	1.21	0.29	0.07	0.37	0.08
1531	Positive	CD8+	DMSO	Fresh PBMC	0.00	0.00	0.00	0.00	0.02	0.02	0.00	0.00	0.00	0.00	0.00	0.00	0.01	0.15	0.00	0.31	0.00	0.00	0.00	0.01	0.00	0.00	0.00	0.05	0.00	0.00	0.00	0.08	0.01	1.32	0.04	97.98	2.02	0.51	0.10	0.09	1.53	0.08
1651	Positive	CD8+	DMSO	Fresh PBMC	0.00	0.00	0.00	0.00	0.00	0.01	0.00	0.01	0.00	0.00	0.00	0.00	0.00	0.09	0.00	0.93	0.00	0.00	0.01	0.00	0.01	0.02	0.00	0.05	0.00	0.00	0.00	0.14	0.02	0.91	0.08	97.71	2.29	1.04	0.11	0.15	1.06	0.12
1728	Positive	CD8+	DMSO	Fresh PBMC	0.00	0.00	0.00	0.00	0.00	0.00	0.00	0.00	0.00	0.00	0.00	0.00	0.00	0.01	0.00	0.24	0.00	0.00	0.00	0.01	0.00	0.01	0.00	0.07	0.00	0.00	0.00	0.02	0.00	0.15	0.02	99.47	0.53	0.25	0.09	0.03	0.17	0.02
1740	Positive	CD8+	DMSO	Fresh PBMC	0.00	0.00	0.00	0.00	0.00	0.01	0.00	0.01	0.00	0.00	0.00	0.00	0.00	0.06	0.00	0.81	0.00	0.00	0.00	0.01	0.00	0.03	0.00	0.08	0.00	0.00	0.00	0.04	0.00	0.38	0.01	98.56	1.44	0.89	0.14	0.05	0.48	0.01
1788	Positive	CD8+	DMSO	Fresh PBMC	0.03	0.00	0.00	0.00	0.10	0.09	0.01	0.01	0.00	0.00	0.00	0.00	0.00	0.04	0.00	0.08	0.05	0.00	0.01	0.00	0.03	0.02	0.00	0.02	0.01	0.00	0.01	0.03	0.02	0.36	0.01	99.02	0.98	0.38	0.40	0.18	0.78	0.31
3641	Positive	CD8+	DMSO	Fresh PBMC	0.00	0.00	0.00	0.00	0.00	0.02	0.00	0.01	0.00	0.00	0.00	0.01	0.02	0.27	0.00	0.19	0.01	0.01	0.00	0.01	0.01	0.08	0.01	0.20	0.00	0.00	0.00	0.05	0.01	3.47	0.04	95.58	4.42	0.52	0.36	0.09	3.90	0.10
4014	Positive	CD8+	DMSO	Fresh PBMC	0.00	0.00	0.00	0.00	0.00	0.00	0.00	0.00	0.00	0.00	0.00	0.00	0.00	0.00	0.00	0.09	0.00	0.00	0.00	0.01	0.00	0.00	0.00	0.17	0.00	0.00	0.00	0.02	0.00	0.14	0.01	99.56	0.44	0.09	0.18	0.03	0.14	0.01
1247	Positive	CD8+	Gag	Fresh PBMC	0.06	0.02	0.00	0.00	3.37	3.35	0.04	0.22	0.00	0.00	0.00	0.00	0.11	1.22	0.01	0.51	0.00	0.00	0.00	0.00	0.21	0.66	0.00	0.20	0.00	0.00	0.00	0.00	0.01	1.05	0.00	88.96	11.04	8.91	8.13	0.08	10.06	3.81
1517	Positive	CD8+	Gag	Fresh PBMC	0.00	0.00	0.00	0.00	0.08	0.04	0.00	0.05	0.00	0.00	0.00	0.01	0.00	0.00	0.00	0.00	0.00	0.00	0.00	0.00	0.03	0.01	0.00	0.33	0.00	0.00	0.00	0.00	0.00	0.00	0.00	99.45	0.55	0.18	0.54	0.01	0.16	0.11
1531	Positive	CD8+	Gag	Fresh PBMC	0.00	0.00	0.00	0.00	0.25	0.25	0.00	0.00	0.00	0.00	0.00	0.00	0.04	0.27	0.00	0.00	0.00	0.00	0.00	0.00	0.07	0.10	0.00	0.05	0.00	0.00	0.00	0.00	0.03	1.61	0.07	97.27	2.73	0.81	0.72	0.00	2.62	0.46
1651	Positive	CD8+	Gag	Fresh PBMC	0.00	0.00	0.00	0.00	0.30	0.00	0.00	0.00	0.00	0.00	0.00	0.00	0.12	0.33	0.00	0.34	0.00	0.00	0.00	0.00	0.00	0.00	0.00	0.00	0.00	0.00	0.00	0.00	0.00	0.00	0.00	98.91	1.09	1.09	0.30	0.00	0.75	0.42
1728	Positive	CD8+	Gag	Fresh PBMC	0.02	0.04	0.00	0.00	0.08	0.54	0.00	0.07	0.00	0.00	0.00	0.00	0.00	0.19	0.00	0.31	0.00	0.00	0.00	0.00	0.00	0.14	0.00	0.09	0.00	0.00	0.00	0.00	0.00	0.25	0.00	98.27	1.73	1.25	0.98	0.06	1.26	0.10
1740	Positive	CD8+	Gag	Fresh PBMC	0.00	0.01	0.00	0.00	0.11	1.31	0.00	0.05	0.00	0.00	0.00	0.00	0.00	0.57	0.00	0.16	0.01	0.00	0.00	0.00	0.03	0.42	0.00	0.02	0.00	0.00	0.00	0.00	0.00	0.68	0.00	96.63	3.37	2.21	1.96	0.02	3.14	0.15
1788	Positive	CD8+	Gag	Fresh PBMC	0.00	0.00	0.00	0.00	0.36	0.63	0.03	0.08	0.00	0.00	0.00	0.00	0.01	0.14	0.00	0.04	0.00	0.00	0.00	0.00	0.08	0.24	0.01	0.05	0.00	0.00	0.00	0.00	0.00	0.50	0.00	97.82	2.18	1.30	1.49	0.00	1.97	0.50
3641	Positive	CD8+	Gag	Fresh PBMC	0.02	0.00	0.00	0.00	0.27	0.08	0.00	0.00	0.00	0.00	0.00	0.00	0.00	0.28	0.00	0.00	0.00	0.00	0.00	0.00	0.23	0.14	0.00	0.00	0.00	0.00	0.00	0.00	0.05	1.40	0.00	97.53	2.47	0.65	0.74	0.02	2.47	0.57
4014	Positive	CD8+	Gag	Fresh PBMC	0.03	0.02	0.00	0.00	0.46	0.66	0.00	0.04	0.00	0.00	0.00	0.00	0.06	0.68	0.00	0.46	0.00	0.00	0.00	0.00	0.08	0.24	0.00	0.00	0.00	0.00	0.00	0.00	0.04	0.73	0.00	96.50	3.50	2.41	1.53	0.05	3.00	0.67
1247	Positive	CD8+	PMA/Iono	Fresh PBMC	0.93	0.54	0.04	0.03	8.08	13.08	0.52	2.00	0.00	0.01	0.00	0.00	0.63	4.18	0.09	1.97	0.21	0.13	0.03	0.06	1.64	4.49	0.32	1.61	0.01	0.02	0.04	0.05	0.35	3.83	0.21	54.90	45.10	32.10	33.71	2.10	38.13	13.10
1517	Positive	CD8+	PMA/Iono	Fresh PBMC	11.80	0.15	3.17	0.22	19.18	0.95	3.65	1.78	0.01	0.00	0.10	0.12	0.30	0.28	0.15	0.16	3.80	0.08	6.13	0.80	9.92	1.32	6.15	5.98	0.02	0.01	0.99	0.95	0.50	0.64	1.21	19.48	80.52	42.02	75.08	28.35	48.96	67.08
1531	Positive	CD8+	PMA/Iono	Fresh PBMC	1.32	0.30	0.11	0.05	17.51	16.76	1.33	2.29	0.00	0.00	0.00	0.00	0.73	4.06	0.05	0.30	0.73	0.26	0.28	0.15	10.34	13.25	0.79	1.97	0.05	0.13	0.35	0.20	0.91	10.04	0.37	15.37	84.63	44.80	67.44	3.93	76.39	34.87
1728	Positive	CD8+	PMA/Iono	Fresh PBMC	2.12	0.69	0.06	0.06	6.40	4.86	0.28	1.60	0.02	0.01	0.03	0.01	0.19	0.72	0.06	1.43	1.37	0.46	0.42	0.31	7.20	5.67	0.84	7.01	0.05	0.03	0.43	0.27	1.14	5.36	0.66	50.24	49.76	18.54	39.35	6.34	36.29	21.27
1740	Positive	CD8+	PMA/Iono	Fresh PBMC	3.51	3.03	0.00	0.00	11.63	26.29	0.00	0.01	0.01	0.02	0.00	0.00	0.01	0.59	0.00	0.00	2.23	2.08	0.01	0.00	12.76	21.44	0.00	0.00	0.26	0.38	0.01	0.00	0.15	11.75	0.00	3.83	96.17	45.10	82.99	11.54	96.14	30.58
1788	Positive	CD8+	PMA/Iono	Fresh PBMC	2.58	0.48	0.02	0.00	5.66	3.38	0.12	0.19	0.00	0.00	0.00	0.00	0.08	0.20	0.01	0.12	3.81	0.86	0.71	0.27	15.73	9.67	2.68	3.97	0.05	0.10	0.41	0.15	1.40	8.32	3.05	35.99	64.01	12.84	50.13	9.44	52.32	36.31
3641	Positive	CD8+	PMA/Iono	Fresh PBMC	9.22	1.42	0.00	0.00	13.86	3.77	0.00	0.00	0.03	0.04	0.00	0.00	0.34	0.66	0.00	0.00	9.82	3.32	0.00	0.00	16.13	10.84	0.00	0.00	1.22	1.19	0.02	0.00	1.41	20.01	0.00	6.70	93.30	29.34	68.38	26.28	93.28	52.05
4014	Positive	CD8+	PMA/Iono	Fresh PBMC	1.18	1.19	0.01	0.01	4.20	17.70	0.08	3.83	0.00	0.01	0.00	0.00	0.16	4.30	0.03	5.02	0.22	0.32	0.02	0.05	1.90	7.89	0.16	5.10	0.00	0.01	0.03	0.12	0.40	6.88	0.29	38.89	61.11	37.72	43.86	3.17	46.36	8.68
1247	Positive	CD8+	SEB	Fresh PBMC	1.01	0.07	0.05	0.01	13.54	8.54	1.06	1.81	0.00	0.00	0.00	0.00	0.25	4.77	0.05	3.28	0.21	0.02	0.05	0.02	1.00	1.42	0.11	0.64	0.01	0.00	0.04	0.00	0.03	4.53	0.02	57.46	42.54	34.44	29.56	1.49	35.40	17.43
1517	Positive	CD8+	SEB	Fresh PBMC	2.99	0.03	0.19	0.01	10.30	1.47	0.44	0.31	0.00	0.00	0.03	0.02	0.65	1.40	0.18	0.25	0.83	0.03	0.54	0.08	2.37	1.14	0.73	1.12	0.01	0.01	0.28	0.13	0.43	4.42	0.43	69.18	30.82	18.27	22.58	5.18	26.08	20.40
1531	Positive	CD8+	SEB	Fresh PBMC	1.21	0.06	0.06	0.00	14.87	5.41	0.76	0.83	0.00	0.00	0.00	0.00	0.81	2.00	0.15	0.88	0.26	0.00	0.12	0.00	1.26	0.84	0.16	0.73	0.04	0.00	0.16	0.00	0.20	5.69	0.14	63.38	36.62	27.04	26.56	1.90	32.65	20.19
1651	Positive	CD8+	SEB	Fresh PBMC	6.83	0.14	0.06	0.00	13.73	3.11	0.06	0.00	0.00	0.00	0.00	0.00	0.32	1.71	0.00	0.00	2.14	0.00	0.16	0.00	2.37	1.09	0.16	0.23	0.07	0.00	0.28	0.00	0.62	10.78	1.15	54.98	45.02	25.96	30.09	9.68	42.91	27.95
1728	Positive	CD8+	SEB	Fresh PBMC	0.79	0.23	0.05	0.04	2.65	2.39	0.10	0.48	0.00	0.00	0.02	0.00	0.24	1.26	0.04	1.26	0.17	0.05	0.10	0.05	0.61	0.64	0.10	0.55	0.00	0.02	0.10	0.08	0.23	3.36	0.11	84.28	15.72	9.55	9.00	1.70	12.64	5.31
1740	Positive	CD8+	SEB	Fresh PBMC	0.86	0.42	0.00	0.01	7.01	12.28	0.04	0.57	0.00	0.01	0.00	0.00	0.14	3.67	0.01	0.81	0.20	0.10	0.01	0.00	2.07	2.49	0.01	0.14	0.01	0.02	0.04	0.00	0.08	4.01	0.01	64.98	35.02	25.83	26.21	1.68	33.37	10.49
1788	Positive	CD8+	SEB	Fresh PBMC	3.20	0.09	0.21	0.00	9.93	2.54	0.74	0.50	0.00	0.00	0.00	0.00	0.20	0.68	0.09	0.59	2.09	0.10	1.04	0.08	5.73	1.80	2.12	1.58	0.02	0.00	0.44	0.03	0.54	4.34	1.03	60.30	39.70	18.77	31.74	7.29	31.26	27.39
3641	Positive	CD8+	SEB	Fresh PBMC	1.89	0.22	0.06	0.04	7.12	1.55	0.16	0.24	0.00	0.02	0.00	0.00	0.33	1.30	0.05	0.58	0.90	0.26	0.29	0.16	4.35	1.64	0.29	0.79	0.04	0.12	0.18	0.17	0.49	3.10	0.18	73.48	26.52	13.56	19.96	4.35	23.33	16.33
4014	Positive	CD8+	SEB	Fresh PBMC	3.40	0.22	0.08	0.02	15.71	7.82	0.86	1.81	0.01	0.00	0.01	0.00	0.37	3.92	0.13	3.98	0.23	0.03	0.11	0.05	2.48	2.26	0.42	1.11	0.00	0.00	0.07	0.05	0.23	4.08	0.16	50.38	49.62	38.34	36.61	4.28	40.76	24.27
1247	Positive	CD8+	DMSO	Fresh GALT	0.08	0.07	0.00	0.01	1.34	1.51	0.03	0.06	0.00	0.00	0.00	0.03	0.07	0.82	0.01	0.78	0.06	0.03	0.03	0.03	0.30	0.73	0.08	0.37	0.00	0.07	0.04	0.07	0.21	9.13	0.25	83.79	16.21	4.81	4.73	0.52	14.42	2.50
1517	Positive	CD8+	DMSO	Fresh GALT	0.03	0.00	0.00	0.00	0.06	0.03	0.00	0.00	0.00	0.00	0.00	0.00	0.00	0.01	0.01	0.91	0.01	0.00	0.00	0.01	0.09	0.03	0.00	0.06	0.00	0.01	0.00	0.08	0.00	0.27	0.01	98.38	1.62	1.05	0.32	0.14	0.54	0.21
1531	Positive	CD8+	DMSO	Fresh GALT	0.02	0.01	0.00	0.00	0.03	0.03	0.00	0.00	0.00	0.00	0.00	0.01	0.00	0.06	0.00	0.54	0.04	0.02	0.01	0.03	0.29	0.35	0.02	0.26	0.02	0.01	0.05	0.13	0.15	2.40	0.14	95.37	4.63	0.69	1.12	0.35	3.43	0.78
1651	Positive	CD8+	DMSO	Fresh GALT	0.00	0.00	0.01	0.00	0.02	0.04	0.01	0.02	0.01	0.00	0.01	0.03	0.01	0.36	0.01	1.17	0.05	0.01	0.06	0.01	0.20	0.58	0.15	0.48	0.08	0.04	0.19	0.32	0.35	6.75	0.48	88.59	11.41	1.67	1.63	0.81	8.48	1.62
1728	Positive	CD8+	DMSO	Fresh GALT	0.04	0.01	0.00	0.00	0.08	0.09	0.01	0.05	0.01	0.00	0.00	0.04	0.02	0.21	0.02	0.74	0.13	0.01	0.02	0.01	0.22	0.47	0.03	0.33	0.03	0.03	0.04	0.10	0.36	10.06	0.17	86.67	13.33	1.32	1.50	0.47	11.77	1.18
1740	Positive	CD8+	DMSO	Fresh GALT	0.10	0.06	0.00	0.00	0.28	0.79	0.00	0.02	0.00	0.01	0.01	0.00	0.01	0.14	0.02	0.83	0.06	0.04	0.00	0.00	0.23	0.49	0.00	0.08	0.03	0.01	0.03	0.11	0.04	3.09	0.11	93.41	6.59	2.27	2.15	0.46	5.38	0.92
1788	Positive	CD8+	DMSO	Fresh GALT	0.00	0.00	0.00	0.00	0.01	0.02	0.00	0.01	0.00	0.00	0.00	0.00	0.00	0.07	0.00	0.70	0.06	0.00	0.01	0.01	0.40	0.78	0.11	0.89	0.00	0.00	0.01	0.04	0.06	5.24	0.16	91.35	8.65	0.83	2.34	0.15	6.67	0.86
3641	Positive	CD8+	DMSO	Fresh GALT	0.21	0.05	0.00	0.00	0.61	0.14	0.00	0.00	0.00	0.00	0.00	0.00	0.02	0.05	0.02	0.80	0.19	0.05	0.00	0.00	0.28	0.31	0.05	0.12	0.02	0.02	0.16	0.12	0.02	1.41	0.42	94.93	5.07	1.90	2.01	0.82	3.38	2.00
4014	Positive	CD8+	DMSO	Fresh GALT	0.00	0.00	0.00	0.00	0.09	0.09	0.00	0.01	0.00	0.00	0.01	0.01	0.00	0.07	0.03	2.38	0.01	0.00	0.00	0.00	0.05	0.20	0.01	0.05	0.01	0.03	0.09	0.07	0.07	2.00	0.14	94.58	5.42	2.69	0.51	0.23	2.62	0.51
1247	Positive	CD8+	Gag	Fresh GALT	0.23	0.00	0.00	0.00	3.14	1.38	0.14	0.21	0.00	0.00	0.00	0.00	0.00	0.33	0.00	0.34	0.00	0.00	0.00	0.00	0.00	0.00	0.00	0.00	0.00	0.00	0.00	0.00	0.00	0.00	0.00	94.23	5.77	5.77	5.10	0.23	5.08	3.51
1517	Positive	CD8+	Gag	Fresh GALT	0.10	0.00	0.00	0.00	0.12	0.00	0.00	0.00	0.00	0.00	0.00	0.00	0.00	0.00	0.00	0.00	0.06	0.00	0.00	0.00	0.00	0.08	0.00	0.00	0.00	0.00	0.00	0.00	0.00	0.00	0.00	99.64	0.36	0.22	0.36	0.16	0.36	0.28
1531	Positive	CD8+	Gag	Fresh GALT	0.00	0.00	0.00	0.00	0.37	0.40	0.00	0.00	0.00	0.00	0.00	0.00	0.00	0.20	0.00	0.37	0.00	0.00	0.00	0.00	0.13	0.00	0.00	0.22	0.00	0.00	0.00	0.00	0.00	0.94	0.00	97.36	2.64	1.34	1.12	0.00	2.04	0.50
1651	Positive	CD8+	Gag	Fresh GALT	0.00	0.00	0.00	0.00	0.07	0.13	0.00	0.00	0.00	0.00	0.00	0.00	0.00	0.00	0.00	0.23	0.00	0.00	0.00	0.00	0.00	0.00	0.00	0.00	0.00	0.00	0.00	0.00	0.00	0.00	0.00	99.57	0.43	0.43	0.20	0.00	0.20	0.07
1728	Positive	CD8+	Gag	Fresh GALT	0.45	0.59	0.00	0.00	4.20	17.82	0.31	1.66	0.00	0.00	0.00	0.00	0.00	1.50	0.00	0.57	0.00	0.06	0.00	0.00	0.22	2.69	0.00	0.34	0.00	0.00	0.00	0.00	0.00	0.00	0.00	69.59	30.41	27.10	28.34	1.10	27.53	5.18
1740	Positive	CD8+	Gag	Fresh GALT	0.00	0.00	0.00	0.00	0.00	0.79	0.00	0.04	0.00	0.00	0.00	0.00	0.00	0.96	0.00	0.00	0.00	0.00	0.00	0.00	0.00	0.13	0.00	0.00	0.00	0.00	0.00	0.00	0.06	0.00	0.00	98.02	1.98	1.79	0.96	0.00	1.94	0.06
1788	Positive	CD8+	Gag	Fresh GALT	0.00	0.00	0.00	0.00	0.93	2.49	0.87	3.10	0.00	0.00	0.00	0.00	0.00	0.25	0.00	1.02	0.00	0.00	0.00	0.00	0.00	0.00	0.09	0.73	0.00	0.00	0.00	0.07	0.00	0.00	0.00	90.46	9.54	8.66	8.20	0.07	3.67	1.90
3641	Positive	CD8+	Gag	Fresh GALT	0.00	0.00	0.00	0.00	0.00	0.00	0.00	0.00	0.00	0.00	0.00	0.00	0.00	0.00	0.00	0.00	0.00	0.00	0.00	0.00	0.00	0.00	0.14	0.19	0.00	0.00	0.00	0.00	0.00	0.00	0.00	99.67	0.33	0.00	0.33	0.00	0.00	0.14
4014	Positive	CD8+	Gag	Fresh GALT	0.00	0.00	0.00	0.00	0.84	0.89	0.00	0.12	0.00	0.00	0.00	0.00	0.00	0.42	0.00	0.79	0.00	0.00	0.00	0.00	0.00	0.00	0.00	0.00	0.00	0.00	0.00	0.00	0.00	0.00	0.13	96.81	3.19	3.06	1.85	0.00	2.15	0.97
1247	Positive	CD8+	PMA/Iono	Fresh GALT	13.05	4.89	0.00	0.00	19.56	16.46	0.17	0.32	0.42	0.45	0.00	0.00	0.32	1.12	0.00	0.00	7.11	2.50	0.17	0.30	4.80	4.13	0.00	0.00	1.44	1.55	0.31	0.26	0.33	0.00	0.00	20.34	79.66	56.76	73.46	32.45	78.13	47.68
1517	Positive	CD8+	PMA/Iono	Fresh GALT	0.00	0.00	0.00	0.00	0.17	0.19	0.62	1.31	0.00	0.00	0.00	0.07	0.43	1.06	2.51	19.83	0.05	0.00	0.00	0.00	0.17	0.10	0.80	1.07	0.00	0.00	0.00	0.12	0.50	0.83	6.37	63.80	36.20	26.19	4.48	0.24	3.50	11.62
1531	Positive	CD8+	PMA/Iono	Fresh GALT	1.90	0.60	0.10	0.00	16.12	18.00	0.46	1.04	0.16	0.07	0.00	0.00	0.98	4.65	0.06	1.39	2.60	0.85	0.61	0.34	5.22	6.36	0.33	0.92	0.54	0.32	0.62	0.49	1.59	8.80	0.24	24.65	75.35	45.52	55.45	9.19	68.75	31.54
1651	Positive	CD8+	PMA/Iono	Fresh GALT	4.39	0.89	0.00	0.00	15.35	13.93	0.15	0.16	0.28	0.04	0.00	0.00	0.26	1.12	0.00	0.00	10.92	1.61	0.79	0.12	4.24	3.55	0.15	0.00	3.71	0.75	0.97	0.00	1.12	2.05	0.00	33.46	66.54	36.58	56.24	24.47	64.20	42.32
1728	Positive	CD8+	PMA/Iono	Fresh GALT	10.71	8.68	0.74	0.46	23.78	36.56	3.41	5.77	0.09	0.14	0.13	0.00	0.00	0.00	0.00	0.00	2.24	0.68	0.74	0.19	0.41	0.00	0.11	0.00	0.12	0.04	0.41	0.00	0.00	0.00	0.00	4.59	95.41	90.47	94.48	25.37	83.45	42.89
1740	Positive	CD8+	PMA/Iono	Fresh GALT	22.55	12.91	0.27	0.05	6.37	19.04	0.09	0.20	0.75	0.45	0.15	0.04	0.12	0.74	0.00	0.00	12.20	5.33	0.61	0.17	1.31	2.14	0.07	0.08	1.62	0.91	0.74	0.00	0.12	0.00	0.00	10.97	89.03	63.73	83.39	58.75	86.56	46.97
1788	Positive	CD8+	PMA/Iono	Fresh GALT	2.44	0.88	0.32	0.15	8.19	18.69	2.36	6.62	0.00	0.00	0.00	0.00	0.00	0.27	0.00	0.00	2.41	0.93	1.18	0.60	3.10	4.26	1.17	1.82	0.15	0.08	0.66	0.44	0.00	0.00	0.26	43.04	56.96	39.90	55.10	10.22	41.39	22.23
3641	Positive	CD8+	PMA/Iono	Fresh GALT	19.16	13.71	0.40	0.21	1.74	3.28	0.00	0.00	0.00	2.56	0.00	0.00	0.19	3.19	0.00	0.00	16.13	14.81	3.05	1.07	0.75	2.35	0.00	0.00	0.92	4.64	1.12	0.40	0.13	2.68	0.00	7.51	92.49	44.44	76.66	78.18	86.24	43.59
4014	Positive	CD8+	PMA/Iono	Fresh GALT	6.43	7.74	0.00	0.00	8.45	23.75	0.12	0.93	0.17	0.21	0.11	0.00	0.31	2.87	0.00	0.00	3.19	2.80	0.73	0.31	4.19	9.61	0.27	1.30	1.50	1.42	1.51	0.68	0.77	3.23	0.86	16.54	83.46	51.09	69.82	26.80	76.64	28.61
1247	Positive	CD8+	SEB	Fresh GALT	4.84	0.48	0.00	0.00	12.33	4.55	0.30	0.27	0.25	0.00	0.00	0.00	0.75	3.23	0.13	1.11	0.19	0.00	0.00	0.00	0.46	0.00	0.00	0.00	0.25	0.00	0.00	0.00	0.45	0.00	0.00	70.41	29.59	28.24	23.42	6.01	27.78	19.95
1517	Positive	CD8+	SEB	Fresh GALT	0.00	0.00	0.00	0.00	0.00	0.00	0.06	0.38	0.00	0.00	0.00	0.00	0.00	0.06	0.16	2.25	0.00	0.00	0.00	0.00	0.00	0.08	0.09	0.60	0.00	0.00	0.00	0.09	0.05	0.65	0.34	95.19	4.81	2.91	1.21	0.09	0.84	0.70
1531	Positive	CD8+	SEB	Fresh GALT	0.50	0.00	0.07	0.05	8.44	7.00	0.38	0.57	0.05	0.00	0.00	0.00	1.39	3.26	0.19	1.28	0.07	0.00	0.05	0.00	0.45	0.69	0.08	0.21	0.00	0.00	0.08	0.00	0.00	1.41	0.00	73.79	26.21	23.18	18.55	0.87	23.26	11.75
1651	Positive	CD8+	SEB	Fresh GALT	4.73	0.18	0.24	0.00	10.62	6.03	0.49	0.39	0.49	0.00	0.09	0.00	0.53	2.01	0.08	0.00	2.68	0.15	0.60	0.03	2.15	1.42	0.32	0.16	0.64	0.09	0.39	0.00	0.69	3.14	0.00	61.66	38.34	25.88	30.20	10.31	35.54	24.74
1728	Positive	CD8+	SEB	Fresh GALT	3.41	2.04	0.10	0.03	9.61	24.03	0.25	1.03	0.15	0.07	0.09	0.00	0.12	2.92	0.00	0.53	0.44	0.23	0.05	0.03	0.29	2.41	0.07	0.27	0.11	0.04	0.12	0.08	0.00	0.00	0.00	51.48	48.52	44.38	44.29	6.99	45.87	14.81
1740	Positive	CD8+	SEB	Fresh GALT	5.18	1.05	0.12	0.00	4.88	6.26	0.13	0.31	0.83	0.16	0.15	0.05	1.57	2.91	0.10	0.55	0.76	0.23	0.11	0.00	0.73	1.22	0.06	0.17	0.41	0.08	0.22	0.00	0.41	1.48	0.11	69.76	30.24	24.25	21.21	9.35	28.16	15.77
1788	Positive	CD8+	SEB	Fresh GALT	1.38	0.25	0.22	0.00	7.55	11.33	2.08	4.42	0.00	0.00	0.00	0.00	0.12	1.43	0.06	1.14	0.34	0.06	0.28	0.00	0.98	1.44	0.44	1.13	0.00	0.00	0.10	0.00	0.12	0.00	0.11	65.02	34.98	29.97	31.89	2.63	24.99	13.77
3641	Positive	CD8+	SEB	Fresh GALT	5.98	1.67	0.68	0.32	3.82	3.05	0.64	0.68	0.44	0.00	0.36	0.16	0.34	2.63	0.00	1.40	0.41	0.19	0.32	0.24	0.00	0.00	0.23	0.20	0.00	0.00	0.27	0.00	0.18	0.59	0.00	75.20	24.80	22.17	18.43	11.04	19.30	13.67
4014	Positive	CD8+	SEB	Fresh GALT	3.23	1.30	0.17	0.00	11.17	13.61	0.53	1.44	0.42	0.00	0.00	0.00	0.57	2.98	0.19	1.11	0.52	0.20	0.09	0.00	1.60	2.21	0.12	0.87	0.08	0.00	0.20	0.00	0.56	2.74	0.30	53.79	46.21	36.72	37.06	6.21	41.19	19.75
