# Supplementary material for: Cryopreservation of human mucosal tissues
Source: PLoS One. 2018 Jul 30;13(7):e0200653. doi: 10.1371/journal.pone.0200653 (PMC6066204; doi:10.1371/journal.pone.0200653)
Supplement: S2 File — (ZIP) [file pone.0200653.s006.zip › data/raw/Shacklett-Ferre-Proportion-CD3-CD4-CD8.xlsx]

## Sheet: All data
Cryo Study - Proportion of CD3, CD4, CD8
PID	HIV Status	Sample Type	Stim	Ungated Count	Live CD3 Count	CD4 Count	CD8 Count		% Live CD3 of Total Events	Averages	% CD4 of Live CD3	Averages	% CD8 of Live CD3	Averages
1247	Positive	Fresh GALT	DMSO	893000	11636	2439	7195		1.30302		20.9608		61.834
1247	Positive	Fresh GALT	Gag	877000	10473	2336	6209		1.19418		22.305		59.2858
1247	Positive	Fresh GALT	PI	864000	10519	3754	6616		1.21748		35.6878		62.8957
1247	Positive	Fresh GALT	SEB	864000	10338	2057	6374		1.19653	1.2278	19.8975	24.7128	61.656	61.4179
1247	Positive	Fresh PBMC	DMSO	362000	146000	23808	114000		40.3315		16.3068		78.0822
1247	Positive	Fresh PBMC	Gag	351000	165000	24975	131000		47.0085		15.1364		79.3939
1247	Positive	Fresh PBMC	PI	373000	150000	18078	120000		40.2145		12.052		80
1247	Positive	Fresh PBMC	SEB	336000	159000	22421	128000		47.3214	43.719	14.1013	14.3991	80.5031	79.4948
4014	Positive	Fresh GALT	DMSO	995000	32775	19790	7766		3.29397		60.3814		23.6949
4014	Positive	Fresh GALT	Gag	994000	29764	18782	6649		2.99437		63.1031		22.3391
4014	Positive	Fresh GALT	PI	1060000	23841	17678	5750		2.24915		74.1496		24.1181
4014	Positive	Fresh GALT	SEB	1030000	23652	13904	5444		2.29631	2.70845	58.7857	64.1049	23.0171	23.2923
4014	Positive	Fresh PBMC	DMSO	299000	129000	50039	62502		43.1438		38.7899		48.4512
4014	Positive	Fresh PBMC	Gag	294000	130000	48517	62966		44.2177		37.3208		48.4354
4014	Positive	Fresh PBMC	PI	301000	130000	46461	66472		43.1894		35.7392		51.1323
4014	Positive	Fresh PBMC	SEB	306000	122000	47458	60302		39.8693	42.605	38.9	37.6875	49.4279	49.3617
1517	Positive	Fresh GALT	DMSO	1780000	40175	13614	11839		2.25702		33.8867		29.4686
1517	Positive	Fresh GALT	Gag	1680000	33648	11677	10385		2.00286		34.7034		30.8636
1517	Positive	Fresh GALT	PI	1550000	30434	21179	8482		1.96348		69.5899		27.8701
1517	Positive	Fresh GALT	SEB	1690000	41218	14633	12394		2.43893	2.16557	35.5015	43.4204	30.0694	29.5679
1517	Positive	Fresh PBMC	DMSO	475000	176000	43339	69444		37.0526		24.6244		39.4568
1517	Positive	Fresh PBMC	Gag	497000	171000	59400	97976		34.4064		34.7368		57.2959
1517	Positive	Fresh PBMC	PI	481000	164000	59417	101000		34.0956		36.2299		61.5854
1517	Positive	Fresh PBMC	SEB	512000	165000	54791	94460		32.2266	34.4453	33.2067	32.1995	57.2485	53.8966
1531	Positive	Fresh GALT	DMSO	1050000	16635	1174	12609		1.58429		7.05741		75.798
1531	Positive	Fresh GALT	Gag	1260000	15391	1116	11387		1.22151		7.25099		73.9848
1531	Positive	Fresh GALT	PI	1050000	21832	3398	17887		2.07924		15.5643		81.9302
1531	Positive	Fresh GALT	SEB	1030000	13519	817	10959		1.31252	1.54939	6.04335	8.97901	81.0637	78.1942
1531	Positive	Fresh PBMC	DMSO	711000	247000	21605	26481		34.7398		8.74696		10.7211
1531	Positive	Fresh PBMC	Gag	707000	293000	25284	58969		41.4427		8.62935		20.1259
1531	Positive	Fresh PBMC	PI	677000	312000	38317	111000		46.0857		12.2811		35.5769
1531	Positive	Fresh PBMC	SEB	799000	280000	55295	185000		35.0438	39.328	19.7482	12.3514	66.0714	33.1238
1651	Positive	Fresh GALT	DMSO	1120000	26813	1930	17138		2.39402		7.198		63.9168
1651	Positive	Fresh GALT	Gag	1070000	28972	2076	18470		2.70766		7.16554		63.7512
1651	Positive	Fresh GALT	PI	920000	35935	10959	24495		3.90598		30.4967		68.1647
1651	Positive	Fresh GALT	SEB	1020000	36797	2686	23974		3.60755	3.1538	7.29951	13.0399	65.1521	65.2462
1651	Positive	Fresh PBMC	DMSO	151000	18063	6527	9788		11.9623		36.1346		54.1881
1651	Positive	Fresh PBMC	Gag	147000	20146	7207	10811		13.7048		35.7739		53.6633
1651	Positive	Fresh PBMC	PI	48091	1769	858	867		3.67844		48.502		49.0107
1651	Positive	Fresh PBMC	SEB	131000	17195	5999	9504		13.126	10.6179	34.888	38.8246	55.2719	53.0335
1788	Positive	Fresh GALT	DMSO	1270000	39957	10638	20051		3.14622		26.6236		50.1814
1788	Positive	Fresh GALT	Gag	1350000	22112	5163	10317		1.63793		23.3493		46.6579
1788	Positive	Fresh GALT	PI	760000	13379	5850	7300		1.76039		43.7252		54.5631
1788	Positive	Fresh GALT	SEB	1240000	32347	8460	16137		2.60863	2.28829	26.1539	29.963	49.8872	50.3224
1788	Positive	Fresh PBMC	DMSO	294000	137000	65473	60138		46.5986		47.7905		43.8964
1788	Positive	Fresh PBMC	Gag	302000	137000	65183	61205		45.3642		47.5788		44.6752
1788	Positive	Fresh PBMC	PI	82473	31642	17641	13795		38.3665		55.7518		43.5971
1788	Positive	Fresh PBMC	SEB	270000	119000	53837	54285		44.0741	43.6009	45.2412	49.0906	45.6176	44.4466
1728	Positive	Fresh GALT	DMSO	326000	28977	5637	19656		8.88865		19.4534		67.8331
1728	Positive	Fresh GALT	Gag	362000	28338	5708	19174		7.82818		20.1426		67.6618
1728	Positive	Fresh GALT	PI	272000	25072	5896	18816		9.21765		23.5163		75.0479
1728	Positive	Fresh GALT	SEB	419000	36710	7380	24320		8.76134	8.67395	20.1035	20.8039	66.249	69.1979
1728	Positive	Fresh PBMC	DMSO	319000	128000	55347	65297		40.1254		43.2398		51.0133
1728	Positive	Fresh PBMC	Gag	326000	128000	47870	65444		39.2638		37.3984		51.1281
1728	Positive	Fresh PBMC	PI	365000	121000	31184	68416		33.1507		25.7719		56.5421
1728	Positive	Fresh PBMC	SEB	328000	126000	51137	65667		38.4146	37.7386	40.5849	36.7488	52.1167	52.7001
1740	Positive	Fresh GALT	DMSO	372000	31369	8472	19024		8.43253		27.0076		60.6459
1740	Positive	Fresh GALT	Gag	357000	25726	7010	15606		7.20616		27.2487		60.6624
1740	Positive	Fresh GALT	PI	257000	13164	4727	8156		5.12218		35.9085		61.9569
1740	Positive	Fresh GALT	SEB	353000	20391	4963	12396		5.77649	6.63434	24.3392	28.626	60.7915	61.0142
1740	Positive	Fresh PBMC	DMSO	357000	170000	37723	126000		47.619		22.19		74.1176
1740	Positive	Fresh PBMC	Gag	350000	170000	36070	128000		48.5714		21.2176		75.2941
1740	Positive	Fresh PBMC	PI	366000	170000	21862	126000		46.4481		12.86		74.1176
1740	Positive	Fresh PBMC	SEB	373000	166000	36559	122000		44.504	46.7856	22.0235	19.5728	73.494	74.2558
3641	Positive	Fresh GALT	DMSO	320000	16952	8833	4270		5.2975		52.1059		25.1888
3641	Positive	Fresh GALT	Gag	267000	13029	6812	3320		4.87978		52.2834		25.4816
3641	Positive	Fresh GALT	PI	260000	10364	6788	3278		3.98615		65.4959		31.6287
3641	Positive	Fresh GALT	SEB	242000	9287	4403	2503		3.8376	4.50026	47.4104	54.3239	26.9517	27.3127
3641	Positive	Fresh PBMC	DMSO	328000	148000	42191	38267		45.122		28.5074		25.8561
3641	Positive	Fresh PBMC	Gag	327000	144000	62123	54585		44.0367		43.141		37.9062
3641	Positive	Fresh PBMC	PI	339000	142000	53613	50142		41.8879		37.7556		35.3113
3641	Positive	Fresh PBMC	SEB	329000	146000	30061	34131		44.3769	43.8559	20.5897	32.4984	23.3774	30.6127
1878	Negative	Fresh GALT	CEF	924000	21899	14001	3769		2.37002		63.9344		17.2108
1878	Negative	Fresh GALT	DMSO	896000	26710	17964	4435		2.98103		67.2557		16.6043
1878	Negative	Fresh GALT	PI	894000	26850	19448	6183		3.00336		72.432		23.0279
1878	Negative	Fresh GALT	SEB	934000	27589	16643	5440		2.95385	2.82706	60.3248	65.9867	19.718	19.1403
1878	Negative	Fresh PBMC	CEF	327000	152000	36874	30745		46.4832		24.2592		20.227
1878	Negative	Fresh PBMC	DMSO	309000	154000	17917	14482		49.8382		11.6344		9.4039
1878	Negative	Fresh PBMC	PI	149000	65748	31751	19264		44.1262		48.292		29.2998
1878	Negative	Fresh PBMC	SEB	336000	162000	52026	42560		48.2143	47.1655	32.1148	29.0751	26.2716	21.3006
1880	Negative	Fresh GALT	CEF	924000	17293	7470	6873		1.87154		43.1967		39.7444
1880	Negative	Fresh GALT	DMSO	1040000	23054	10391	8459		2.21673		45.0724		36.6921
1880	Negative	Fresh GALT	PI	855000	17280	10212	6437		2.02105		59.0972		37.2512
1880	Negative	Fresh GALT	SEB	822000	8640	3383	2928		1.05109	1.7901	39.1551	46.6304	33.8889	36.8941
1880	Negative	Fresh PBMC	CEF	616000	365000	62403	54433		59.2532		17.0967		14.9132
1880	Negative	Fresh PBMC	DMSO	711000	387000	21075	17371		54.4304		5.44574		4.48863
1880	Negative	Fresh PBMC	PI	531000	276000	84669	85396		51.9774		30.6772		30.9406
1880	Negative	Fresh PBMC	SEB	635000	361000	82400	90132		56.8504	55.6279	22.8255	19.0113	24.9673	18.8274
1926	Negative	Fresh GALT	CEF	721000	2823	1257	777		0.39154		44.5271		27.5239
1926	Negative	Fresh GALT	DMSO	832000	8025	3791	2012		0.964543		47.2399		25.0717
1926	Negative	Fresh GALT	PI	843000	6746	4591	2036		0.800237		68.0551		30.1808
1926	Negative	Fresh GALT	SEB	823000	6990	3106	1994		0.849332	0.751413	44.4349	51.0643	28.5265	27.8257
1926	Negative	Fresh PBMC	CEF	263000	153000	59747	35155		58.1749		39.0503		22.9771
1926	Negative	Fresh PBMC	DMSO	270000	151000	24487	15899		55.9259		16.2166		10.5291
1926	Negative	Fresh PBMC	PI	273000	158000	100000	20901		57.8755		63.2911		13.2285
1926	Negative	Fresh PBMC	SEB	271000	146000	56010	37103		53.8745	56.4627	38.363	39.2303	25.413	18.0369
7221	Negative	Fresh GALT	CEF	804000	15421	2566	4483		1.91803		16.6396		29.0707
7221	Negative	Fresh GALT	DMSO	763000	17529	2993	5115		2.29738		17.0746		29.1802
7221	Negative	Fresh GALT	PI	669000	13903	9986	3643		2.07818		71.8262		26.203
7221	Negative	Fresh GALT	SEB	740000	14868	2480	4089		2.00919	2.07569	16.6801	30.5551	27.502	27.989
7221	Negative	Fresh PBMC	CEF	293000	153000	68307	54849		52.2184		44.6451		35.849
7221	Negative	Fresh PBMC	DMSO	310000	161000	93182	54293		51.9355		57.877		33.7224
7221	Negative	Fresh PBMC	PI	55618	26502	15823	9871		47.65		59.7049		37.2462
7221	Negative	Fresh PBMC	SEB	259000	133000	62453	51268		51.3514	50.7888	46.9571	52.296	38.5474	36.3412
7226	Negative	Fresh GALT	CEF	1110000	21930	11888	5794		1.97568		54.2088		26.4204
7226	Negative	Fresh GALT	DMSO	1090000	23289	12801	6135		2.13661		54.9659		26.3429
7226	Negative	Fresh GALT	PI	1110000	20049	13696	5992		1.80622		68.3126		29.8868
7226	Negative	Fresh GALT	SEB	1100000	19526	10496	5173		1.77509	1.9234	53.754	57.8103	26.4929	27.2857
7226	Negative	Fresh PBMC	CEF	289000	84024	52883	27219		29.074		62.938		32.3943
7226	Negative	Fresh PBMC	DMSO	296000	84446	53475	27102		28.5291		63.3245		32.0939
7226	Negative	Fresh PBMC	PI	273000	74919	46870	27310		27.4429		62.5609		36.4527
7226	Negative	Fresh PBMC	SEB	291000	80060	47819	27492		27.512	28.1395	59.729	62.1381	34.3392	33.82
7229	Negative	Fresh GALT	CEF	815000	10590	3487	4551		1.29939		32.9273		42.9745
7229	Negative	Fresh GALT	DMSO	782000	11177	3730	4599		1.42928		33.3721		41.147
7229	Negative	Fresh GALT	PI	713000	12134	6619	4897		1.70182		54.5492		40.3577
7229	Negative	Fresh GALT	SEB	787000	10757	3595	4635		1.36684	1.44933	33.4201	38.5672	43.0882	41.8918
7229	Negative	Fresh PBMC	CEF	297000	89689	21654	44091		30.1983		24.1434		49.1599
7229	Negative	Fresh PBMC	DMSO	294000	81778	8739	34496		27.8156		10.6862		42.1825
7229	Negative	Fresh PBMC	PI	300000	81143	16843	39208		27.0477		20.7572		48.3196
7229	Negative	Fresh PBMC	SEB	293000	86477	13504	30356		29.5143	28.644	15.6157	17.8006	35.103	43.6912
7232	Negative	Fresh GALT	CEF	1160000	12625	2761	4222		1.08836		21.8693		33.4416
7232	Negative	Fresh GALT	DMSO	1240000	19469	4666	6475		1.57008		23.9663		33.258
7232	Negative	Fresh GALT	PI	967000	16648	9705	6688		1.72161		58.2953		40.173
7232	Negative	Fresh GALT	SEB	987000	9793	1903	3555		0.992199	1.34306	19.4322	30.8908	36.3014	35.7935
7232	Negative	Fresh PBMC	CEF	304000	113000	57562	43167		37.1711		50.9398		38.2009
7232	Negative	Fresh PBMC	DMSO	304000	114000	57186	42896		37.5		50.1632		37.6281
7232	Negative	Fresh PBMC	PI	321000	112000	63415	44262		34.891		56.6205		39.5196
7232	Negative	Fresh PBMC	SEB	307000	106000	53543	40752		34.5277	36.0224	50.5123	52.0589	38.4453	38.4485
7234	Negative	Fresh GALT	CEF	571000	10864	3903	2474		1.90263		35.926		22.7725
7234	Negative	Fresh GALT	DMSO	635000	17267	6625	3720		2.71921		38.368		21.544
7234	Negative	Fresh GALT	PI	482000	6010	4544	1267		1.24689		75.6073		21.0815
7234	Negative	Fresh GALT	SEB	527000	8249	2701	1850		1.56528	1.8585	32.7434	45.6612	22.427	21.9562
7234	Negative	Fresh PBMC	CEF	362000	112000	78118	20703		30.9392		69.7482		18.4848
7234	Negative	Fresh PBMC	DMSO	346000	122000	35257	15441		35.2601		28.8992		12.6566
7234	Negative	Fresh PBMC	PI	354000	103000	80475	20802		29.096		78.1311		20.1961
7234	Negative	Fresh PBMC	SEB	362000	107000	75422	21483		29.558	31.2133	70.4879	61.8166	20.0776	17.8538
7236	Negative	Fresh GALT	CEF	1020000	29982	12861	9387		2.93941		42.8957		31.3088
7236	Negative	Fresh GALT	DMSO	992000	31201	13189	10121		3.14526		42.2711		32.4381
7236	Negative	Fresh GALT	PI	946000	41940	28240	12968		4.4334		67.3343		30.9204
7236	Negative	Fresh GALT	SEB	915000	41076	18361	12642		4.48918	3.75181	44.7001	49.3003	30.7771	31.3611
7236	Negative	Fresh PBMC	CEF	310000	101000	41501	44486		32.5806		41.0901		44.0455
7236	Negative	Fresh PBMC	DMSO	302000	93996	24037	42739		31.1245		25.5724		45.469
7236	Negative	Fresh PBMC	PI	339000	94058	44878	47200		27.7457		47.7131		50.1818
7236	Negative	Fresh PBMC	SEB	333000	102000	45828	47748		30.6306	30.5204	44.9294	39.8262	46.8118	46.627
1517	Positive	Frozen Biopsy	DMSO	885000	16127	5819	5685		1.82226		36.0823		35.2514
1517	Positive	Frozen Biopsy	Gag	953000	16331	5811	5746		1.71364		35.5826		35.1846
1517	Positive	Frozen Biopsy	PI	811000	12326	7680	4547		1.51985		62.3073		36.8895
1517	Positive	Frozen Biopsy	SEB	878000	12083	4050	4331		1.3762	1.60799	33.5182	41.8726	35.8437	35.7923
1517	Positive	Frozen Suspension	DMSO	870000	14106	541	4507		1.62138		3.83525		31.9509
1517	Positive	Frozen Suspension	Gag	913000	14318	499	4493		1.56824		3.48512		31.3801
1517	Positive	Frozen Suspension	PI	833000	12514	50	4131		1.50228		0.399553		33.011
1517	Positive	Frozen Suspension	SEB	763000	7601	238	2413		0.996199	1.42202	3.13117	2.71277	31.7458	32.022
1517	Positive	Frozen PBMC	DMSO	337000	158000	67130	76927		46.8843		42.4873		48.688
1517	Positive	Frozen PBMC	Gag	342000	156000	63166	80919		45.614		40.491		51.8712
1517	Positive	Frozen PBMC	PI	135000	58302	30091	27550		43.1867		51.6123		47.254
1517	Positive	Frozen PBMC	SEB	336000	139000	50985	66071		41.369	44.2635	36.6799	42.8176	47.5331	48.8365
1247	Positive	Frozen Biopsy	DMSO	409000	2553	564	1604		0.624205		22.0917		62.828
1247	Positive	Frozen Biopsy	Gag	420000	2281	449	1407		0.543095		19.6843		61.6835
1247	Positive	Frozen Biopsy	PI	286000	1658	534	1064		0.57972		32.2075		64.1737
1247	Positive	Frozen Biopsy	SEB	335000	1783	320	1115		0.532239	0.569815	17.9473	22.9827	62.5351	62.8051
1247	Positive	Frozen Suspension	DMSO	973000	5381	457	3300		0.553032		8.49285		61.3269
1247	Positive	Frozen Suspension	Gag	936000	5834	613	3417		0.623291	0.588161	10.5074	9.50011	58.5704	59.9487
1247	Positive	Frozen PBMC	DMSO	300000	163000	8267	94610		54.3333		5.07178		58.0429
1247	Positive	Frozen PBMC	Gag	315000	154000	24215	123000		48.8889		15.724		79.8701
1247	Positive	Frozen PBMC	PI	189000	59446	11036	48090		31.4529		18.5647		80.8969
1247	Positive	Frozen PBMC	SEB	315000	149000	20192	115000		47.3016	45.4942	13.5517	13.2281	77.1812	73.9978
1531	Positive	Frozen Biopsy	DMSO	1300000	10020	985	7510		0.770769		9.83034		74.9501
1531	Positive	Frozen Biopsy	Gag	1380000	19484	2140	15397		1.41188		10.9834		79.0238
1531	Positive	Frozen Biopsy	PI	1380000	15856	2916	12654		1.14899		18.3905		79.8058
1531	Positive	Frozen Biopsy	SEB	1330000	16018	1738	12682		1.20436	1.134	10.8503	12.5136	79.1734	78.2383
1531	Positive	Frozen Suspension	DMSO	950000	9654	986	7115		1.01621		10.2134		73.7
1531	Positive	Frozen Suspension	Gag	1150000	12065	1186	8849		1.04913		9.83009		73.3444
1531	Positive	Frozen Suspension	PI	934000	9346	2158	6955		1.00064		23.0901		74.4169
1531	Positive	Frozen Suspension	SEB	990000	9715	1013	7034		0.981313	1.01182	10.4272	13.3902	72.4035	73.4662
1531	Positive	Frozen PBMC	DMSO	583000	361000	56601	171000		61.9211		15.6789		47.3684
1531	Positive	Frozen PBMC	Gag	594000	366000	38854	110000		61.6162		10.6158		30.0546
1531	Positive	Frozen PBMC	PI	601000	310000	58470	137000		51.5807		18.8613		44.1935
1531	Positive	Frozen PBMC	SEB	593000	361000	62191	161000		60.8769	58.9987	17.2274	15.5959	44.5983	41.5537
1878	Negative	Frozen Biopsy	DMSO	1130000	19168	11470	4771		1.69628		59.8393		24.8904
1878	Negative	Frozen Biopsy	CEF	646000	4977	3018	1200		0.770433		60.6389		24.1109
1878	Negative	Frozen Biopsy	PI	880000	16190	7308	4189		1.83977		45.139		25.874
1878	Negative	Frozen Biopsy	SEB	806000	4165	2016	1164		0.516749	1.20581	48.4034	53.5051	27.9472	25.7056
1878	Negative	Frozen Suspension	DMSO	638000	17095	1421	3524		2.67947		8.31237		20.6142
1878	Negative	Frozen Suspension	CEF	699000	18558	1273	3954		2.65494		6.85958		21.3062
1878	Negative	Frozen Suspension	PI	685000	15062	1492	3521		2.19883		9.90572		23.3767
1878	Negative	Frozen Suspension	SEB	663000	10021	1121	2365		1.51146	2.26117	11.1865	9.06604	23.6004	22.2244
1878	Negative	Frozen PBMC	DMSO	589000	258000	113000	123000		43.8031		43.7984		47.6744
1878	Negative	Frozen PBMC	CEF	564000	285000	138000	128000		50.5319		48.4211		44.9123
1878	Negative	Frozen PBMC	PI	505000	267000	105000	105000		52.8713		39.3258		39.3258
1878	Negative	Frozen PBMC	SEB	458000	217000	101000	96469		47.3799	48.6465	46.5438	44.5223	44.4558	44.0921
1651	Positive	Frozen Biopsy	DMSO	1470000	24389	2451	14807		1.65912		10.0496		60.7118
1651	Positive	Frozen Biopsy	Gag	1530000	37220	4061	24401		2.43268		10.9108		65.5588
1651	Positive	Frozen Biopsy	PI	1450000	35889	2316	24249		2.4751		6.45323		67.5667
1651	Positive	Frozen Biopsy	SEB	1500000	36918	3878	23994		2.4612	2.25702	10.5044	9.4795	64.9927	64.7075
1651	Positive	Frozen Suspension	DMSO	1580000	48685	2523	33786		3.08133		5.18229		69.3971
1651	Positive	Frozen Suspension	Gag	1580000	43490	2107	29510		2.75253		4.84479		67.8547
1651	Positive	Frozen Suspension	PI	1370000	56407	15914	39347		4.1173		28.2128		69.7555
1651	Positive	Frozen Suspension	SEB	1510000	59480	3177	41297		3.93907	3.47256	5.34129	10.8953	69.4301	69.1094
1651	Positive	Frozen PBMC	DMSO	332000	106000	34041	62101		31.9277		32.1142		58.5858
1651	Positive	Frozen PBMC	Gag	323000	88669	29056	50343		27.4517	29.6897	32.7691	32.4416	56.7763	57.6811
1788	Positive	Frozen Biopsy	DMSO	1550000	18611	4379	8403		1.20071		23.5291		45.1507
1788	Positive	Frozen Biopsy	Gag	1560000	19504	4980	9007		1.25026		25.5332		46.1803
1788	Positive	Frozen Biopsy	PI	1530000	21172	3593	11355		1.38379		16.9705		53.6322
1788	Positive	Frozen Biopsy	SEB	1530000	19546	5027	10080		1.27752	1.27807	25.7188	22.9379	51.5707	49.1334
1788	Positive	Frozen Suspension	DMSO	1370000	24808	2974	14285		1.8108		11.9881		57.5822
1788	Positive	Frozen Suspension	Gag	1370000	22876	2367	13614		1.66978		10.3471		59.5122
1788	Positive	Frozen Suspension	PI	1270000	38269	16112	21530		3.01331		42.102		56.2596
1788	Positive	Frozen Suspension	SEB	1380000	27916	2951	16457		2.0229	2.1292	10.571	18.752	58.9519	58.0765
1788	Positive	Frozen PBMC	DMSO	669000	326000	62610	58481		48.7294		19.2055		17.939
1788	Positive	Frozen PBMC	Gag	669000	330000	71757	68715		49.3274		21.7445		20.8227
1788	Positive	Frozen PBMC	PI	719000	339000	156000	142000		47.1488		46.0177		41.8879
1788	Positive	Frozen PBMC	SEB	712000	328000	112000	104000		46.0674	47.8183	34.1463	30.2785	31.7073	28.0892
1728	Positive	Frozen Biopsy	DMSO	389000	16319	3220	9833		4.19512		19.7316		60.2549
1728	Positive	Frozen Biopsy	Gag	395000	14196	3113	8080		3.59392		21.9287		56.9174
1728	Positive	Frozen Biopsy	PI	391000	12195	4178	7788		3.11893		34.2599		63.8622
1728	Positive	Frozen Biopsy	SEB	437000	16816	3188	9930		3.84805	3.68901	18.9581	23.7196	59.0509	60.0214
1728	Positive	Frozen Suspension	DMSO	926000	26317	335	14965		2.84201		1.27294		56.8644
1728	Positive	Frozen Suspension	Gag	809000	21876	305	12070		2.70408	2.77304	1.39422	1.33358	55.1746	56.0195
1728	Positive	Frozen PBMC	DMSO	335000	133000	60845	64087		39.7015		45.7481		48.1857
1728	Positive	Frozen PBMC	Gag	339000	131000	60623	63177		38.6431		46.2771		48.2267
1728	Positive	Frozen PBMC	PI	362000	136000	73611	60117		37.5691		54.1257		44.2037
1728	Positive	Frozen PBMC	SEB	347000	123000	55398	59755		35.4467	37.8401	45.039	47.7975	48.5813	47.2994
1740	Positive	Frozen Biopsy	DMSO	453000	21920	3256	13535		4.83885		14.854		61.7473
1740	Positive	Frozen Biopsy	Gag	423000	15798	2158	10171		3.73475		13.66		64.3816
1740	Positive	Frozen Biopsy	PI	281000	9036	2869	6059		3.21566		31.7508		67.054
1740	Positive	Frozen Biopsy	SEB	401000	14239	1698	9223		3.55087	3.83503	11.925	18.0474	64.7728	64.4889
1740	Positive	Frozen Suspension	DMSO	461000	16555	102	10794		3.59111		0.616128		65.2008
1740	Positive	Frozen Suspension	Gag	441000	9969	40	6728		2.26054	2.92583	0.401244	0.508686	67.4892	66.345
1740	Positive	Frozen PBMC	DMSO	303000	173000	38905	127000		57.0957		22.4884		73.4104
1740	Positive	Frozen PBMC	Gag	306000	169000	37294	126000		55.2288		22.0675		74.5562
1740	Positive	Frozen PBMC	PI	166000	74155	23689	49763		44.6717		31.9452		67.1067
1740	Positive	Frozen PBMC	SEB	307000	170000	37140	125000		55.3746	53.0927	21.8471	24.5871	73.5294	72.1507
1880	Negative	Frozen Biopsy	DMSO	833000	15920	5837	6090		1.91116		36.6646		38.2538
1880	Negative	Frozen Biopsy	CEF	900000	15652	6123	6239		1.73911		39.1196		39.8607
1880	Negative	Frozen Biopsy	PI	731000	14102	7904	5945		1.92914		56.0488		42.1571
1880	Negative	Frozen Biopsy	SEB	744000	12929	4991	5160		1.73777	1.8293	38.6031	42.609	39.9103	40.0455
1880	Negative	Frozen Suspension	DMSO	981000	18846	5705	7214		1.9211		30.2717		38.2787
1880	Negative	Frozen Suspension	CEF	1110000	23148	8565	9620		2.08541		37.001		41.5587
1880	Negative	Frozen Suspension	PI	1110000	21550	11143	9999		1.94144		51.7077		46.3991
1880	Negative	Frozen Suspension	SEB	1070000	23725	8301	9998		2.21729	2.04131	34.9884	38.4922	42.1412	42.0944
1880	Negative	Frozen PBMC	DMSO	556000	362000	69891	81330		65.1079		19.3069		22.4669
1880	Negative	Frozen PBMC	CEF	557000	361000	77746	93047		64.8115		21.5363		25.7748
1880	Negative	Frozen PBMC	PI	575000	345000	135000	163000		60		39.1304		47.2464
1880	Negative	Frozen PBMC	SEB	567000	358000	90981	117000		63.1393	63.2647	25.4137	26.3468	32.6816	32.0424
1926	Negative	Frozen Biopsy	DMSO	1110000	9828	3838	3390		0.885405		39.0517		34.4933
1926	Negative	Frozen Biopsy	CEF	1430000	29829	12590	9789		2.08594		42.2072		32.8171
1926	Negative	Frozen Biopsy	PI	1360000	36386	23371	12269		2.67544		64.2307		33.719
1926	Negative	Frozen Biopsy	SEB	1180000	13261	5627	5102		1.12381	1.69265	42.4327	46.9806	38.4737	34.8758
1926	Negative	Frozen Suspension	DMSO	1140000	22565	279	7882		1.97939		1.23643		34.9302
1926	Negative	Frozen Suspension	CEF	1220000	37034	445	12577		3.03557		1.2016		33.9607
1926	Negative	Frozen Suspension	PI	1010000	15922	61	6922		1.57644		0.383118		43.4744
1926	Negative	Frozen Suspension	SEB	1060000	12206	351	4949		1.15151	1.93573	2.87563	1.42419	40.5456	38.2277
1926	Negative	Frozen PBMC	DMSO	682000	315000	150000	94186		46.1877		47.619		29.9003
1926	Negative	Frozen PBMC	CEF	754000	304000	113000	93049		40.3183		37.1711		30.6082
1926	Negative	Frozen PBMC	PI	651000	331000	209000	92933		50.8449		63.142		28.0764
1926	Negative	Frozen PBMC	SEB	689000	314000	161000	91884		45.5733	45.731	51.2739	49.8015	29.2624	29.4618
3641	Positive	Frozen Biopsy	DMSO	517000	6140	2525	2144		1.18762		41.1238		34.9186
3641	Positive	Frozen Biopsy	Gag	573000	12926	6009	3970		2.25585	1.72173	46.4877	43.8057	30.7133	32.8159
3641	Positive	Frozen PBMC	DMSO	307000	144000	73748	50466		46.9055		51.2139		35.0458
3641	Positive	Frozen PBMC	Gag	311000	139000	72532	49028		44.6945		52.1813		35.2719
3641	Positive	Frozen PBMC	PI	326000	139000	91631	46494		42.638		65.9216		33.4489
3641	Positive	Frozen PBMC	SEB	305000	143000	59256	51711		46.8852	45.2808	41.4378	52.6886	36.1615	34.9821
4014	Positive	Frozen Biopsy	DMSO	721000	8247	4261	2097		1.14383		51.6673		25.4274
4014	Positive	Frozen Biopsy	Gag	870000	17493	9476	3890		2.01069		54.1702		22.2375
4014	Positive	Frozen Biopsy	PI	693000	12051	9080	2686		1.73896		75.3464		22.2886
4014	Positive	Frozen Biopsy	SEB	657000	6119	3082	1463		0.931355	1.45621	50.3677	57.8879	23.9091	23.4657
4014	Positive	Frozen Suspension	DMSO	599000	10328	255	2343		1.72421		2.46902		22.6859
4014	Positive	Frozen Suspension	Gag	659000	11820	287	2718		1.79363		2.42809		22.9949
4014	Positive	Frozen Suspension	PI	431000	6414	23	1518		1.48817		0.358591		23.667
4014	Positive	Frozen Suspension	SEB	645000	18184	556	3904		2.81922	1.95631	3.05763	2.07833	21.4694	22.7043
4014	Positive	Frozen PBMC	DMSO	306000	158000	25255	53253		51.634		15.9842		33.7044
4014	Positive	Frozen PBMC	Gag	314000	145000	54266	64971		46.1783		37.4248		44.8076
4014	Positive	Frozen PBMC	PI	318000	156000	75668	77292		49.0566		48.5051		49.5462
4014	Positive	Frozen PBMC	SEB	319000	149000	52955	69046		46.7085	48.3943	35.5403	34.3636	46.3396	43.5994
7221	Negative	Frozen Biopsy	CEF	649000	4531	844	1043		0.698151		18.6272		23.0192
7221	Negative	Frozen Biopsy	DMSO	618000	5009	978	1176		0.810518		19.5249		23.4777
7221	Negative	Frozen Biopsy	PI	642000	4555	3534	944		0.709502		77.5851		20.7245
7221	Negative	Frozen Biopsy	SEB	683000	4220	947	1011		0.617862	0.709008	22.4408	34.5445	23.9573	22.7947
7221	Negative	Frozen Suspension	CEF	488000	1535	84	292		0.314549		5.47231		19.0228
7221	Negative	Frozen Suspension	DMSO	470000	1776	82	330		0.377872		4.61712		18.5811
7221	Negative	Frozen Suspension	PI	466000	1376	64	260		0.295279		4.65116		18.8953
7221	Negative	Frozen Suspension	SEB	497000	1455	65	221		0.292757	0.320114	4.46735	4.80199	15.189	17.9221
7221	Negative	Frozen PBMC	CEF	173000	97673	52054	36279		56.4584		53.2942		37.1433
7221	Negative	Frozen PBMC	DMSO	162000	86621	43283	34492		53.4698		49.9683		39.8194
7221	Negative	Frozen PBMC	PI	75994	41237	26757	13178		54.2635		64.8859		31.9567
7221	Negative	Frozen PBMC	SEB	158000	90089	45956	35460		57.0184	55.3025	51.0118	54.79	39.3611	37.0701
7226	Negative	Frozen Suspension	CEF	618000	11703	1005	2897		1.89369		8.58754		24.7543
7226	Negative	Frozen Suspension	DMSO	635000	15729	1797	4351		2.47701		11.4248		27.6623
7226	Negative	Frozen Suspension	PI	514000	9676	6678	2559		1.88249		69.0161		26.4469
7226	Negative	Frozen Suspension	SEB	564000	10513	924	2657		1.86401	2.0293	8.78912	24.4544	25.2735	26.0342
7226	Negative	Frozen Biopsy	CEF	686000	16699	8817	4111		2.43426		52.7996		24.6182
7226	Negative	Frozen Biopsy	DMSO	709000	13403	7052	3365		1.89041		52.6151		25.1063
7226	Negative	Frozen Biopsy	PI	698000	13812	9449	3919		1.9788		68.4115		28.3739
7226	Negative	Frozen Biopsy	SEB	669000	13095	6832	3440		1.9574	2.06522	52.1726	56.4997	26.2696	26.092
7226	Negative	Frozen PBMC	CEF	243000	66588	43994	19932		27.4025		66.069		29.9333
7226	Negative	Frozen PBMC	DMSO	475000	128000	84509	38601		26.9474		66.0227		30.157
7226	Negative	Frozen PBMC	PI	145000	46694	33228	12935		32.2028		71.1612		27.7016
7226	Negative	Frozen PBMC	SEB	204000	59791	37304	18258		29.3093	28.9655	62.3907	66.4109	30.5364	29.5821
7229	Negative	Frozen Biopsy	CEF	649000	5268	2133	1873		0.81171		40.4897		35.5543
7229	Negative	Frozen Biopsy	DMSO	654000	4819	1893	1545		0.73685		39.282		32.0606
7229	Negative	Frozen Biopsy	PI	514000	4940	2516	1819		0.961089		50.9312		36.8219
7229	Negative	Frozen Biopsy	SEB	572000	4051	1389	1510		0.708217	0.804467	34.2878	41.2477	37.2747	35.4279
7229	Negative	Frozen Suspension	CEF	453000	4885	592	1698		1.07837		12.1187		34.7595
7229	Negative	Frozen Suspension	DMSO	485000	6442	810	2262		1.32825		12.5737		35.1133
7229	Negative	Frozen Suspension	PI	415000	3149	119	833		0.758795		3.77898		26.4528
7229	Negative	Frozen Suspension	SEB	424000	2001	240	670		0.471934	0.909336	11.994	10.1164	33.4833	32.4522
7229	Negative	Frozen PBMC	CEF	521000	198000	10603	21723		38.0038		5.35505		10.9712
7229	Negative	Frozen PBMC	DMSO	571000	219000	13301	21531		38.3538		6.07352		9.83151
7229	Negative	Frozen PBMC	PI	308000	102000	86725	13557		33.1169		85.0245		13.2912
7229	Negative	Frozen PBMC	SEB	526000	190000	7277	12475		36.1217	36.399	3.83	25.0708	6.56579	10.1649
7232	Negative	Frozen Biopsy	CEF	505000	2863	1267	701		0.566931		44.2543		24.4848
7232	Negative	Frozen Biopsy	DMSO	527000	1574	662	360		0.298672		42.0584		22.8717
7232	Negative	Frozen Biopsy	PI	729000	5496	3875	1513		0.753909		70.5058		27.5291
7232	Negative	Frozen Biopsy	SEB	704000	5032	2179	1379		0.714773	0.583571	43.3029	50.0304	27.4046	25.5725
7232	Negative	Frozen Suspension	CEF	877000	6843	249	1897		0.780274		3.63875		27.7218
7232	Negative	Frozen Suspension	DMSO	635000	5488	248	1590		0.864252		4.51895		28.9723
7232	Negative	Frozen Suspension	PI	576000	3562	107	973		0.618403		3.00393		27.3161
7232	Negative	Frozen Suspension	SEB	776000	5020	226	1388		0.646907	0.727459	4.50199	3.91591	27.6494	27.9149
7232	Negative	Frozen PBMC	CEF	347000	141000	70697	47210		40.634		50.1397		33.4823
7232	Negative	Frozen PBMC	DMSO	291000	126000	60984	39855		43.299		48.4		31.631
7232	Negative	Frozen PBMC	PI	235000	74031	50208	22368		31.5026		67.8202		30.2144
7232	Negative	Frozen PBMC	SEB	355000	132000	38538	29016		37.1831	38.1547	29.1955	48.8889	21.9818	29.3274
7234	Negative	Frozen Biopsy	CEF	691000	8663	5778	1332		1.25369		66.6974		15.3757
7234	Negative	Frozen Biopsy	DMSO	648000	8861	5797	1334		1.36744		65.4215		15.0547
7234	Negative	Frozen Biopsy	PI	624000	9974	8294	1441		1.5984		83.1562		14.4476
7234	Negative	Frozen Biopsy	SEB	617000	6678	4316	1047		1.08233	1.32546	64.6301	69.9763	15.6783	15.1391
7234	Negative	Frozen Suspension	PI	160000	2705	130	530		1.69063		4.80591		19.5933
7234	Negative	Frozen Suspension	SEB	939000	20992	3459	3411		2.23557	1.9631	16.4777	10.6418	16.249	17.9212
7234	Negative	Frozen PBMC	CEF	350000	151000	116000	21066		43.1429		76.8212		13.951
7234	Negative	Frozen PBMC	DMSO	292000	129000	62100	13824		44.1781		48.1395		10.7163
7234	Negative	Frozen PBMC	PI	212000	95013	49663	13542		44.8175		52.2697		14.2528
7234	Negative	Frozen PBMC	SEB	297000	125000	44628	12143		42.0875	43.5565	35.7024	53.2332	9.7144	12.1586
7236	Negative	Frozen Suspension	CEF	1180000	31883	17593	8488		2.70195		55.1799		26.6223
7236	Negative	Frozen Suspension	DMSO	1220000	27277	14643	7242		2.23582		53.6826		26.5498
7236	Negative	Frozen Suspension	PI	994000	30946	22725	7504		3.11328		73.4344		24.2487
7236	Negative	Frozen Suspension	SEB	896000	15813	8264	4188		1.76484	2.45397	52.2608	58.6394	26.4845	25.9764
7236	Negative	Frozen Biopsy	CEF	644000	44747	9047	12568		6.94829		20.2181		28.0868
7236	Negative	Frozen Biopsy	DMSO	679000	43902	9509	12372		6.46568		21.6596		28.1809
7236	Negative	Frozen Biopsy	PI	425000	10742	7254	3136		2.52753		67.5293		29.1938
7236	Negative	Frozen Biopsy	SEB	559000	15196	2193	4288		2.71843	4.66498	14.4314	30.9596	28.218	28.4199
7236	Negative	Frozen PBMC	CEF	428000	151000	73520	65578		35.2804		48.6887		43.4291
7236	Negative	Frozen PBMC	DMSO	411000	147000	76718	59635		35.7664		52.1891		40.568
7236	Negative	Frozen PBMC	PI	272000	79070	27629	30764		29.0699		34.9425		38.9073
7236	Negative	Frozen PBMC	SEB	438000	144000	60849	61058		32.8767	33.2483	42.2563	44.5191	42.4014	41.3265

## Sheet: Averages
Cryo Study - Proportion of CD3, CD4, CD8
PID	HIV Status	Sample Type	% Live CD3 of Total Events	% CD4 of Live CD3	% CD8 of Live CD3
1878	Negative	Fresh GALT	2.82706	65.9867	19.1403
1880	Negative	Fresh GALT	1.7901	46.6304	36.8941
1926	Negative	Fresh GALT	0.751413	51.0643	27.8257
7221	Negative	Fresh GALT	2.07569	30.5551	27.989
7226	Negative	Fresh GALT	1.9234	57.8103	27.2857
7229	Negative	Fresh GALT	1.44933	38.5672	41.8918
7232	Negative	Fresh GALT	1.34306	30.8908	35.7935
7234	Negative	Fresh GALT	1.8585	45.6612	21.9562
7236	Negative	Fresh GALT	3.75181	49.3003	31.3611
1878	Negative	Fresh PBMC	47.1655	29.0751	21.3006
1880	Negative	Fresh PBMC	55.6279	19.0113	18.8274
1926	Negative	Fresh PBMC	56.4627	39.2303	18.0369
7221	Negative	Fresh PBMC	50.7888	52.296	36.3412
7226	Negative	Fresh PBMC	28.1395	62.1381	33.82
7229	Negative	Fresh PBMC	28.644	17.8006	43.6912
7232	Negative	Fresh PBMC	36.0224	52.0589	38.4485
7234	Negative	Fresh PBMC	31.2133	61.8166	17.8538
7236	Negative	Fresh PBMC	30.5204	39.8262	46.627
1878	Negative	Frozen Biopsy	1.20581	53.5051	25.7056
1880	Negative	Frozen Biopsy	1.8293	42.609	40.0455
1926	Negative	Frozen Biopsy	1.69265	46.9806	34.8758
7221	Negative	Frozen Biopsy	0.709008	34.5445	22.7947
7226	Negative	Frozen Biopsy	2.06522	56.4997	26.092
7229	Negative	Frozen Biopsy	0.804467	41.2477	35.4279
7232	Negative	Frozen Biopsy	0.583571	50.0304	25.5725
7234	Negative	Frozen Biopsy	1.32546	69.9763	15.1391
7236	Negative	Frozen Biopsy	4.66498	30.9596	28.4199
1878	Negative	Frozen PBMC	48.6465	44.5223	44.0921
1880	Negative	Frozen PBMC	63.2647	26.3468	32.0424
1926	Negative	Frozen PBMC	45.731	49.8015	29.4618
7221	Negative	Frozen PBMC	55.3025	54.79	37.0701
7226	Negative	Frozen PBMC	28.9655	66.4109	29.5821
7229	Negative	Frozen PBMC	36.399	25.0708	10.1649
7232	Negative	Frozen PBMC	38.1547	48.8889	29.3274
7234	Negative	Frozen PBMC	43.5565	53.2332	12.1586
7236	Negative	Frozen PBMC	33.2483	44.5191	41.3265
1878	Negative	Frozen Suspension	2.26117	9.06604	22.2244
1880	Negative	Frozen Suspension	2.04131	38.4922	42.0944
1926	Negative	Frozen Suspension	1.93573	1.42419	38.2277
7221	Negative	Frozen Suspension	0.320114	4.80199	17.9221
7226	Negative	Frozen Suspension	2.0293	24.4544	26.0342
7229	Negative	Frozen Suspension	0.909336	10.1164	32.4522
7232	Negative	Frozen Suspension	0.727459	3.91591	27.9149
7234	Negative	Frozen Suspension	1.9631	10.6418	17.9212
7236	Negative	Frozen Suspension	2.45397	58.6394	25.9764
1247	Positive	Fresh GALT	1.2278	24.7128	61.4179
1517	Positive	Fresh GALT	2.16557	43.4204	29.5679
1531	Positive	Fresh GALT	1.54939	8.97901	78.1942
1651	Positive	Fresh GALT	3.1538	13.0399	65.2462
1728	Positive	Fresh GALT	8.67395	20.8039	69.1979
1740	Positive	Fresh GALT	6.63434	28.626	61.0142
1788	Positive	Fresh GALT	2.28829	29.963	50.3224
3641	Positive	Fresh GALT	4.50026	54.3239	27.3127
4014	Positive	Fresh GALT	2.70845	64.1049	23.2923
1247	Positive	Fresh PBMC	43.719	14.3991	79.4948
1517	Positive	Fresh PBMC	34.4453	32.1995	53.8966
1531	Positive	Fresh PBMC	39.328	12.3514	33.1238
1651	Positive	Fresh PBMC	10.6179	38.8246	53.0335
1728	Positive	Fresh PBMC	37.7386	36.7488	52.7001
1740	Positive	Fresh PBMC	46.7856	19.5728	74.2558
1788	Positive	Fresh PBMC	43.6009	49.0906	44.4466
3641	Positive	Fresh PBMC	43.8559	32.4984	30.6127
4014	Positive	Fresh PBMC	42.605	37.6875	49.3617
1247	Positive	Frozen Biopsy	0.569815	22.9827	62.8051
1517	Positive	Frozen Biopsy	1.60799	41.8726	35.7923
1531	Positive	Frozen Biopsy	1.134	12.5136	78.2383
1651	Positive	Frozen Biopsy	2.25702	9.4795	64.7075
1728	Positive	Frozen Biopsy	3.68901	23.7196	60.0214
1740	Positive	Frozen Biopsy	3.83503	18.0474	64.4889
1788	Positive	Frozen Biopsy	1.27807	22.9379	49.1334
3641	Positive	Frozen Biopsy	1.72173	43.8057	32.8159
4014	Positive	Frozen Biopsy	1.45621	57.8879	23.4657
1247	Positive	Frozen PBMC	45.4942	13.2281	73.9978
1517	Positive	Frozen PBMC	44.2635	42.8176	48.8365
1531	Positive	Frozen PBMC	58.9987	15.5959	41.5537
1651	Positive	Frozen PBMC	29.6897	32.4416	57.6811
1728	Positive	Frozen PBMC	37.8401	47.7975	47.2994
1740	Positive	Frozen PBMC	53.0927	24.5871	72.1507
1788	Positive	Frozen PBMC	47.8183	30.2785	28.0892
3641	Positive	Frozen PBMC	45.2808	52.6886	34.9821
4014	Positive	Frozen PBMC	48.3943	34.3636	43.5994
1247	Positive	Frozen Suspension	0.588161	9.50011	59.9487
1517	Positive	Frozen Suspension	1.42202	2.71277	32.022
1531	Positive	Frozen Suspension	1.01182	13.3902	73.4662
1651	Positive	Frozen Suspension	3.47256	10.8953	69.1094
1728	Positive	Frozen Suspension	2.77304	1.33358	56.0195
1740	Positive	Frozen Suspension	2.92583	0.508686	66.345
1788	Positive	Frozen Suspension	2.1292	18.752	58.0765
4014	Positive	Frozen Suspension	1.95631	2.07833	22.7043

## Sheet: Averages - GALT only
Cryo Study - Proportion of CD3, CD4, CD8
PID	HIV Status	Sample Type	% Live CD3 of Total Events	% CD4 of Live CD3	% CD8 of Live CD3
1878	Negative	Fresh GALT	2.82706	65.9867	19.1403
1880	Negative	Fresh GALT	1.7901	46.6304	36.8941
1926	Negative	Fresh GALT	0.751413	51.0643	27.8257
7221	Negative	Fresh GALT	2.07569	30.5551	27.989
7226	Negative	Fresh GALT	1.9234	57.8103	27.2857
7229	Negative	Fresh GALT	1.44933	38.5672	41.8918
7232	Negative	Fresh GALT	1.34306	30.8908	35.7935
7234	Negative	Fresh GALT	1.8585	45.6612	21.9562
7236	Negative	Fresh GALT	3.75181	49.3003	31.3611
1878	Negative	Frozen Biopsy	1.20581	53.5051	25.7056
1880	Negative	Frozen Biopsy	1.8293	42.609	40.0455
1926	Negative	Frozen Biopsy	1.69265	46.9806	34.8758
7221	Negative	Frozen Biopsy	0.709008	34.5445	22.7947
7226	Negative	Frozen Biopsy	2.06522	56.4997	26.092
7229	Negative	Frozen Biopsy	0.804467	41.2477	35.4279
7232	Negative	Frozen Biopsy	0.583571	50.0304	25.5725
7234	Negative	Frozen Biopsy	1.32546	69.9763	15.1391
7236	Negative	Frozen Biopsy	4.66498	30.9596	28.4199
1878	Negative	Frozen Suspension	2.26117	9.06604	22.2244
1880	Negative	Frozen Suspension	2.04131	38.4922	42.0944
1926	Negative	Frozen Suspension	1.93573	1.42419	38.2277
7221	Negative	Frozen Suspension	0.320114	4.80199	17.9221
7226	Negative	Frozen Suspension	2.0293	24.4544	26.0342
7229	Negative	Frozen Suspension	0.909336	10.1164	32.4522
7232	Negative	Frozen Suspension	0.727459	3.91591	27.9149
7234	Negative	Frozen Suspension	1.9631	10.6418	17.9212
7236	Negative	Frozen Suspension	2.45397	58.6394	25.9764
1247	Positive	Fresh GALT	1.2278	24.7128	61.4179
1517	Positive	Fresh GALT	2.16557	43.4204	29.5679
1531	Positive	Fresh GALT	1.54939	8.97901	78.1942
1651	Positive	Fresh GALT	3.1538	13.0399	65.2462
1728	Positive	Fresh GALT	8.67395	20.8039	69.1979
1740	Positive	Fresh GALT	6.63434	28.626	61.0142
1788	Positive	Fresh GALT	2.28829	29.963	50.3224
3641	Positive	Fresh GALT	4.50026	54.3239	27.3127
4014	Positive	Fresh GALT	2.70845	64.1049	23.2923
1247	Positive	Frozen Biopsy	0.569815	22.9827	62.8051
1517	Positive	Frozen Biopsy	1.60799	41.8726	35.7923
1531	Positive	Frozen Biopsy	1.134	12.5136	78.2383
1651	Positive	Frozen Biopsy	2.25702	9.4795	64.7075
1728	Positive	Frozen Biopsy	3.68901	23.7196	60.0214
1740	Positive	Frozen Biopsy	3.83503	18.0474	64.4889
1788	Positive	Frozen Biopsy	1.27807	22.9379	49.1334
3641	Positive	Frozen Biopsy	1.72173	43.8057	32.8159
4014	Positive	Frozen Biopsy	1.45621	57.8879	23.4657
1247	Positive	Frozen Suspension	0.588161	9.50011	59.9487
1517	Positive	Frozen Suspension	1.42202	2.71277	32.022
1531	Positive	Frozen Suspension	1.01182	13.3902	73.4662
1651	Positive	Frozen Suspension	3.47256	10.8953	69.1094
1728	Positive	Frozen Suspension	2.77304	1.33358	56.0195
1740	Positive	Frozen Suspension	2.92583	0.508686	66.345
1788	Positive	Frozen Suspension	2.1292	18.752	58.0765
4014	Positive	Frozen Suspension	1.95631	2.07833	22.7043
