# Supplementary material for: Cryopreservation of human mucosal tissues
Source: PLoS One. 2018 Jul 30;13(7):e0200653. doi: 10.1371/journal.pone.0200653 (PMC6066204; doi:10.1371/journal.pone.0200653)
Supplement: S2 File — (ZIP) [file pone.0200653.s006.zip › data/raw-to-clean.R]

source("source-all.R")

write_clean <- function(d, file) {
   file <- paste0("data/clean/", file, ".csv")
   write.csv(d, file, row.names = FALSE)
}

# Rename columns, rename Condition variables, convert to long form
colorectal_vitrification_vs_cryopreservation_phenotyping <- read_excel("data/raw/colorectal-vitrification-vs-cryopreservation-phenotyping.xls")
colorectal_vitrification_vs_cryopreservation_phenotyping %>% 
   mutate(TissueId = str_sub(`$SRC`, 1, 4), 
      Condition = `TUBE NAME`, 
      Condition = str_replace(Condition, "Frz_Whole", "Cryopreserved")) %>% 
   filter(Condition %in% c("Vitrified", "Cryopreserved")) %>% 
   select(-Sample, -`TUBE NAME`, -`$SRC`) %>% 
   gather(key = "CellType", value = "Percent", -TissueId, -Condition) %>% 
   write_clean("colorectal-vitrification-vs-cryopreservation-phenotyping")

# Rename columns, rename condition variables
colorectal_vitrification_vs_cryopreservation_viacount <- read_excel("data/raw/colorectal-vitrification-vs-cryopreservation-viacount.xlsx")
colorectal_vitrification_vs_cryopreservation_viacount %>% 
   mutate(TissueId = PID, Condition = `Freezing Method`, Viability = pct_viable,
      ViableCount = `Total Viable cells`) %>% 
   select(TissueId, Condition, Viability, ViableCount) %>% 
   mutate(Condition = ifelse(Condition == "VT", "Vitrified", "Cryopreserved")) %>% 
   write_clean("colorectal-vitrification-vs-cryopreservation-viacount")
