# Supplementary material for: Cryopreservation of human mucosal tissues
Source: PLoS One. 2018 Jul 30;13(7):e0200653. doi: 10.1371/journal.pone.0200653 (PMC6066204; doi:10.1371/journal.pone.0200653)
Supplement: S2 File — (ZIP) [file pone.0200653.s006.zip › data/shacklett-ferre-raw-to-clean.R]

source("source-all.R")

cytokines <- read_csv("data/raw/Shacklett-Ferre-cytokines-linebreaks-formulas-removed.csv")

# convert to long form
cytokines <- gather(cytokines, key = Cytokines, value = Percent, -(Ptid:Tissue))

write_csv(cytokines, path = "data/clean/Shacklett-Ferre-cytokines.csv")

# CD3/CD4/CD8 proportions
proportions <- read_excel("data/raw/Shacklett-Ferre-Proportion-CD3-CD4-CD8.xlsx", skip = 2)

proportions <- proportions %>% 
   # select desired columns
   transmute(Ptid = PID, HIV = `HIV Status`, Tissue = `Sample Type`, 
      Stimulation = Stim, Ungated = `Ungated Count`, CD3 = `Live CD3 Count`, 
      CD4 = `CD4 Count`, CD8 = `CD8 Count`) %>% 
   # remove PBMC 
   filter(!str_detect(Tissue, "PBMC")) %>% 
   # rename tissue types
   mutate(Tissue = ifelse(Tissue == "Frozen GALT", "Frozen Biopsies", Tissue), 
      Tissue = ifelse(Tissue == "Fresh GALT", "Fresh", Tissue), 
      Tissue = str_replace(Tissue, " ", "\n")) %>%
   # calculate percentages
   mutate(CD4 = CD4 / CD3 * 100, CD8 = CD8 / CD3 * 100, CD3 = CD3 / Ungated * 100) %>% 
   # tidy
   select(-Ungated) %>% 
   gather(CellType, Percent, CD3, CD4, CD8) %>% 
   mutate(CellType = ifelse(CellType == "CD3", "CD3 of total", paste(CellType, "of CD3")))

 write_csv(proportions, path = "data/clean/Shacklett-Ferre-proportions-T-cells.csv")
 
