# Supplementary material for: Cryopreservation of human mucosal tissues
Source: PLoS One. 2018 Jul 30;13(7):e0200653. doi: 10.1371/journal.pone.0200653 (PMC6066204; doi:10.1371/journal.pone.0200653)
Supplement: S2 File — (ZIP) [file pone.0200653.s006.zip › figures/Figure1.R]

source("source-all.R")

# Figure 1A --------------------------------------------------------------------
d <- getViabilityData()

desiredConditions <- c("Fresh" = "Fresh", 
   "Slow cooling 10% DMSO" = "Cryo-\npreserved", 
   "Vitrification cryovial wet" = "Vial\nwet", 
   "Vitrification cryovial dry" = "Vial\ndry", 
   "Vitrification straw wet" = "Straw\nwet", 
   "Vitrification straw dry" = "Straw\ndry", 
   "Vitrification aluminum foil" = "Foil",
   "PBS snap freeze" = "PBS snap\nfreeze")

lookup <- data.frame(Condition = desiredConditions, 
   Media = c("NA", "NA", "Wet", "Dry", "Wet", "Dry", "Dry", "NA"))

devices <- d %>% 
   filter(TissueId == "323", Timepoint == 5) %>% 
   subtract_blank() %>% 
   filter_and_rename(desiredConditions) %>% 
   # rename column to work with average_groups()
   mutate(PercentOfFresh = BgSubtractedFluorescence) %>% 
   average_groups(c("TissueId", "Condition"))  %>%  
   merge(lookup) %>% 
   mutate(Condition = str_replace(Condition, "\n(wet|dry)", ""), 
      Condition = factor(Condition, levels = 
            unique(str_replace(desiredConditions, "\n(wet|dry)", ""))))

ggplot(devices, aes(x = Condition, y = Averaged)) +
   xlab(NULL) + 
   ylab("Fluorescence\n(bg subtracted)")  +
   theme_pub() + 
   geom_point(aes(shape = Media), size = pointSize()) + 
   scale_shape_manual(breaks = c("Dry", "Wet", "NA"), values = c(17, 15, 2), name = NULL) + 
   add_white_space(bottom = 1, right = 1) + 
   theme(legend.margin=margin(0,0,0,-5),
      legend.box.margin=margin(0,0,0,-10))

ggsave("figures/images/figure1A.png", dpi = dpi(), 
   width = halfColumnWidth() * 0.9, height = figHeight())

# Figure 1B ----------------------------------------------------------------
d <- getViabilityData()

desiredConditions <- c("Fresh" = "Fresh", 
   "Slow cooling 10% DMSO" = "Cryo-\npreserved", 
   "Slow cooling 10% DMSO no gradient thaw" = "Cryo-\npreserved",
   "Vitrification straw dry" = "Straw", 
   "Vitrification straw" = "Straw", 
   "Vitrification aluminum foil" = "Foil",
   "Vitrification aluminum foil 5 min" = "Foil",
   "PBS snap freeze" = "PBS snap\nfreeze",
   "Formalin" = "Formalin", 
   "Blank/Formalin" = "Formalin")

toPlot <- d %>% 
   filter(TissueId %in% c(323, 325, 326, 328), Timepoint == 5, 
      BiopsyDiameter == 2, ReadingDay == "Day 1") %>% 
   subtract_blank("TissueId") %>% 
   filter_and_rename(desiredConditions) %>% 
   percent_of_fresh("TissueId") %>% 
   average_groups(c("TissueId", "Condition"))  

ggplot(toPlot, aes(x = Condition, y = Averaged)) %>% 
   basic_plot("Fluorescence\n(mean % of fresh)") + 
   add_white_space(bottom = 1, left = 2)

ggsave("figures/images/figure1B.png", dpi = dpi(), 
   width = halfColumnWidth(), height = figHeight())

# Figure 1c -----------------------------------------------------
d <- getViabilityData()

desiredConditions <- c("Fresh" = "Fresh", 
   "Slow cooling" = "Cryo-\npreserved",
   "5 minutes vitrification foil" = "Aluminum",
   "5 minutes vitrification copper foil" = "Copper",
   "Formalin" = "Formalin")

toPlot <- filter(d, TissueId %in% c(340, 341, 344)) %>% 
   subtract_blank("TissueId") %>% 
   filter_and_rename(desiredConditions) %>% 
   percent_of_fresh("TissueId") %>% 
   average_groups(c("TissueId", "Condition"))  

ggplot(toPlot, aes(x = Condition, y = Averaged)) %>% 
   basic_plot("Fluorescence\n(mean % of fresh)") + 
   add_white_space(bottom = 1)

ggsave("figures/images/figure1C.png", dpi = dpi(), 
   width = halfColumnWidth() * 0.9, height = figHeight())

# Figure 1d -----------------------------------------------------
d <- getViabilityData()

desiredConditions <- c("Fresh" = "Fresh", 
   "Slow cooling" = "Cryo-\npreserved",
   "Slow cooling 10% DMSO no gradient thaw" = "Cryo-\npreserved",
   "5 minutes vitrification foil" = "Vitrified",
   "Vitrification aluminum foil 5 min" = "Vitrified",
   "Vitrification aluminum foil" = "Vitrified",
   "Formalin" = "Formalin")

toPlot <- filter(d, BiopsyDiameter == 2, Timepoint == 5, TissueId > 323) %>% 
   subtract_blank("TissueId") %>% 
   percent_of_fresh("TissueId") %>%
   filter(Standard) %>% 
   filter_and_rename(desiredConditions) %>% 
   filter(ifelse(is.na(VitrificationDevice), TRUE, PresoakLength == 5)) %>% 
   average_groups(c("TissueId", "Condition"))

ggplot(toPlot, aes(x = Condition, y = Averaged)) %>% 
   basic_plot("Fluorescence\n(mean % of fresh)") + 
   add_white_space(bottom = 1)

ggsave("figures/images/figure1D.png", dpi = dpi(), 
   width = halfColumnWidth() * 0.9, height = figHeight())

# Figure 1e -----------------------------------------------------
d <- getViabilityData()

desiredConditions <- c("Fresh" = "Fresh", 
   "Slow cooling" = "Cryo-\npreserved",
   "5 minutes vitrification foil" = "Vitrified",
   "Formalin" = "Form-\nalin")

toPlot <- filter(d, TissueId == 335) %>% 
   subtract_blank("TissueId") %>% 
   filter_and_rename(desiredConditions) %>% 
   percent_of_fresh(c("TissueId", "BiopsyDiameter")) %>%
   mutate(BiopsyDiameter = paste("diameter =", BiopsyDiameter, "mm")) %>% 
   average_groups(c("TissueId", "Condition", "BiopsyDiameter"))  

ggplot(toPlot, aes(x = Condition, y = Averaged)) +
   geom_point(size = pointSize(), pch = 15) +
   ylab("Fluorescence (mean % of fresh)") + xlab(NULL) +
   facet_wrap(~ BiopsyDiameter) + y_axis_all_facets() + 
   x_axis_all_facets() + theme_pub() + 
   add_white_space(bottom = 1, left = 1) + 
   ylim(c(0, 119))

ggsave("figures/images/figure1E.png", dpi = dpi(), 
   width = halfColumnWidth(), height = figHeight() * 2)
