# Supplementary material for: Cryopreservation of human mucosal tissues
Source: PLoS One. 2018 Jul 30;13(7):e0200653. doi: 10.1371/journal.pone.0200653 (PMC6066204; doi:10.1371/journal.pone.0200653)
Supplement: S2 File — (ZIP) [file pone.0200653.s006.zip › figures/Figure3.R]

source("source-all.R")

# Figure 3A --------------------------------------------------------------------
d <- getVaginalInfectionData()

d %>% 
   # remove day 2, which is the wash timepoint, not an actual supernatant
   # collection
   filter(TissueId == 341, Day != "2") %>% 
   infection_timecourse(ylab = "Luminescence (log10)")

ggsave("figures/images/figure3A.png", dpi = dpi(), 
   width = halfColumnWidth(), height = figHeight() * 1.5)

# Figure 3B --------------------------------------------------------------------
d <- getVaginalInfectionData()

d %>% 
   infection_heatmap(threshold = 1E4, min_day = 5)

ggsave("figures/images/figure3B.png", dpi = dpi(), 
   width = halfColumnWidth() / 1.5, height = figHeight() * 1.2 )

# Figure 3C ----------------------------------------------------------
d <- getVaginalInfectionData()

toPlot <- calculate_proportion_infected(d, 1E4, 5) %>% 
   ungroup() %>% 
   mutate(Condition = str_replace(Condition, "eser", "es-\ner"), 
       Condition = str_replace(Condition, "ica", "i-\nca"),
       Condition = factor(Condition, levels = c("Fresh", 
          "Cryopres-\nervation", "Vitrifi-\ncation", "Formalin")))
   
infection_proportion_infected(toPlot) + 
   add_white_space(bottom = 0.5, top = 1)

ggsave("figures/images/figure3C.png", dpi = dpi(), 
   width = halfColumnWidth() * 0.67, height = figHeight())

# Figure 3D ----------------------------------------------------------
d <- getVaginalInfectionData()

toPlot <- d %>% 
   earliest_day_of_infection(threshold = 1E4, min_day = 5) %>% 
   # make sure NAs count as not infected
   mutate(EarliestInfection = ifelse(is.na(EarliestInfection), 100L, EarliestInfection)) %>% 
   group_by(Condition) %>%
   summarise(
      d0 = 0,
      d6 = mean(EarliestInfection <= 6),
      d9 = mean(EarliestInfection <= 9),
      d10 = mean(EarliestInfection <= 10),
      d13 = mean(EarliestInfection <= 13),
      d15 = mean(EarliestInfection <= 15),
      d17 = mean(EarliestInfection <= 17), 
      d20 = mean(EarliestInfection <= 20), 
      # add day 21 for lines to extend flat 
      d21 = d20
   ) %>% 
   gather(Day, PercentInfectedBy, -Condition) %>% 
   mutate(PercentInfectedBy = PercentInfectedBy * 100, 
      Day = stringr::str_replace(Day, "d", ""), Day = as.numeric(Day)) 

infection_survival_curve(toPlot)

ggsave("figures/images/figure3D.png", dpi = dpi(), 
   width = halfColumnWidth() * 0.67, height = figHeight() * 1.25)
