# Supplementary material for: Cryopreservation of human mucosal tissues
Source: PLoS One. 2018 Jul 30;13(7):e0200653. doi: 10.1371/journal.pone.0200653 (PMC6066204; doi:10.1371/journal.pone.0200653)
Supplement: S2 File — (ZIP) [file pone.0200653.s006.zip › figures/Figure4.R]

source("source-all.R")

# Total cell yield cryo vs vit ----------------------------------
d <- getColorectalVitCryoViacount()

ggplot(d, aes(x = Condition, y = ViableCount / 1E6)) %>% 
   basic_plot(xlab = NULL, ylab = "Live cells (x 1E6)") + 
      add_white_space(bottom = 1, top = 1)

ggsave("figures/images/figure4A.png", dpi = dpi(), 
   width = halfColumnWidth() / 2, height = figHeight())

# Composition of the resulting cells cryo vs vit ----------------
pcts <- getColorectalVitCryoPheno() 

# create data frame storing upper and lower values desired for
# axis limits for each facet
axisLimits <- data.frame(
   CellType = unique(pcts$CellType), 
   Condition = "Cryopreserved", 
   Percent = c(rep(0, 5), 100, 100, 100, 5, 3)
)

ggplot(pcts, aes(x = Condition, y = Percent))  %>% 
   basic_plot(xlab = NULL, ylab = "Percent") + 
      facet_wrap(~ CellType, scales = "free") +
      geom_blank(data = axisLimits) + 
      add_white_space(bottom = 1)

ggsave("figures/images/figure4B.png", dpi = dpi(), 
   width = 1.4 * halfColumnWidth(), height = 2 * figHeight())
