# Supplementary material for: Cryopreservation of human mucosal tissues
Source: PLoS One. 2018 Jul 30;13(7):e0200653. doi: 10.1371/journal.pone.0200653 (PMC6066204; doi:10.1371/journal.pone.0200653)
Supplement: S2 File — (ZIP) [file pone.0200653.s006.zip › figures/Figure5.R]

source("source-all.R")

# Figure 5A --------------------------------------------------------------------
conditions <- c("Fresh", "10% DMSO", "6% DMSO + 5% EG + 50mM trehalose")

d <- getRectalInfectionData() %>% 
   ungroup() %>% 
   filter(Condition %in% conditions) %>% 
   mutate(Condition = str_replace_all(Condition, " \\+ ", "\n")) %>% 
   mutate(Condition = factor(Condition, levels = c(conditions[1:2], "6% DMSO\n5% EG\n50mM trehalose")))

d %>% 
   filter(TissueId == "CR500") %>% 
   infection_timecourse(ylab = "p24 pg/mL (log10)") + 
      scale_x_continuous(breaks = c(3, 6, 9, 12))

ggsave("figures/images/figure5A.png", dpi = dpi(), 
   width = halfColumnWidth(), height = figHeight() * 1.5)

# Figure 5B --------------------------------------------------------------------
d %>% 
   mutate(Condition = forcats::fct_recode(Condition, 
      "6% DMSO 5% EG\n50mM trehalose" = "6% DMSO\n5% EG\n50mM trehalose")) %>% 
   infection_heatmap(threshold = 2.5E2, min_day = 5)

ggsave("figures/images/figure5B.png", dpi = dpi(), 
   width = halfColumnWidth() / 1.2, height = figHeight() * 1.4)

# Figure 5C ----------------------------------------------------------
toPlot <- calculate_proportion_infected(d, 2.5E2, 5)

infection_proportion_infected(toPlot) + 
   add_white_space(right = 1, bottom = 1, top = 1)

ggsave("figures/images/figure5C.png", dpi = dpi(), 
   width = halfColumnWidth() * 0.67, height = figHeight() * 1.1)

# Figure 5D ----------------------------------------------------------
toPlot <- d %>% 
   # one Ptid was taken out to day 21, but rest were stopped at
   # day 11 or earlier, so should only go out to day 11
   filter(Day <= 15) %>% 
   earliest_day_of_infection(threshold = 2.5E2, min_day = 5) %>% 
   # make sure NAs count as not infected
   mutate(EarliestInfection = ifelse(is.na(EarliestInfection), 100L, EarliestInfection)) %>% 
   group_by(Condition) %>%
   summarise(
      d0 = 0,
      d7 = mean(EarliestInfection <= 7),
      d10 = mean(EarliestInfection <= 10),
      d11 = mean(EarliestInfection <= 11),
      d14 = mean(EarliestInfection <= 14),
      # add day 14 for lines to extend flat 
      d15 = d14
   ) %>% 
   gather(Day, PercentInfectedBy, -Condition) %>% 
   mutate(PercentInfectedBy = PercentInfectedBy * 100, 
      Day = stringr::str_replace(Day, "d", ""), Day = as.numeric(Day)) 

infection_survival_curve(toPlot)

ggsave("figures/images/figure5D.png", dpi = dpi(), 
   width = halfColumnWidth() * 0.67, height = figHeight() * 1.1)

# Figure 5E --------------------------------------------------------------------
conditions <- c("Fresh", "10% DMSO", "6% DMSO + 5% EG + 50mM trehalose")

d <- getCervicalInfectionData() %>% 
   ungroup() %>% 
   # remove CVX546A because didn't do 10% DMSO
   filter(Condition %in% conditions, 
      TissueId != "CVX546A") %>% 
   mutate(Condition = str_replace_all(Condition, " \\+ ", "\n")) %>% 
   mutate(Condition = factor(Condition, levels = c(conditions[1:2], "6% DMSO\n5% EG\n50mM trehalose")))

d %>% 
   filter(TissueId == "CVX492A") %>% 
   infection_timecourse(ylab = "p24 pg/mL (log10)") + 
   xlim(c(2, 13))

ggsave("figures/images/figure5E.png", dpi = dpi(), 
   width = halfColumnWidth(), height = figHeight() * 1.5)

# Figure 5F --------------------------------------------------------------------
d %>% 
   mutate(Condition = forcats::fct_recode(Condition, 
      "6% DMSO 5% EG\n50mM trehalose" = "6% DMSO\n5% EG\n50mM trehalose")) %>% 
   infection_heatmap(threshold = 5E2, min_day = 5)

ggsave("figures/images/figure5F.png", dpi = dpi(), 
   width = halfColumnWidth() / 1.2, height = figHeight() * 1.4)

# Figure 5G ----------------------------------------------------------
toPlot <- calculate_proportion_infected(d, 5E2, 5)

infection_proportion_infected(toPlot) + 
   add_white_space(right = 1, bottom = 1, top = 1) 

ggsave("figures/images/figure5G.png", dpi = dpi(), 
   width = halfColumnWidth() * 0.67, height = figHeight() * 1.1)

# Figure 5H ----------------------------------------------------------
toPlot <- d %>% 
   # one Ptid was taken out to day 21, but rest were stopped at
   # day 11 or earlier, so should only go out to day 11
   filter(Day <= 11) %>% 
   earliest_day_of_infection(threshold = 5E2, min_day = 5) %>% 
   # make sure NAs count as not infected
   mutate(EarliestInfection = ifelse(is.na(EarliestInfection), 100L, EarliestInfection)) %>% 
   group_by(Condition) %>%
   summarise(
      d0 = 0,
      d7 = mean(EarliestInfection <= 7),
      d10 = mean(EarliestInfection <= 10),
      d11 = mean(EarliestInfection <= 11),
      # add day 12 for lines to extend flat 
      d12 = d11
   ) %>% 
   gather(Day, PercentInfectedBy, -Condition) %>% 
   mutate(PercentInfectedBy = PercentInfectedBy * 100, 
      Day = stringr::str_replace(Day, "d", ""), Day = as.numeric(Day)) 

infection_survival_curve(toPlot) + xlim(c(0, 12.5))

ggsave("figures/images/figure5H.png", dpi = dpi(), 
   width = halfColumnWidth() * 0.67, height = figHeight() * 1.1)
