# Supplementary material for: Cryopreservation of human mucosal tissues
Source: PLoS One. 2018 Jul 30;13(7):e0200653. doi: 10.1371/journal.pone.0200653 (PMC6066204; doi:10.1371/journal.pone.0200653)
Supplement: S2 File — (ZIP) [file pone.0200653.s006.zip › figures/Figure6.R]

source("source-all.R")

# Figure 6A --------------------------------------------------------------------
yield <- getCytokineYield() %>% 
   mutate(TissueId = Ptid, Tissue = str_replace(Tissue, " ", "\n"))

ggplot(yield, aes(x = Tissue, y = Viability, color = HIV)) %>% 
   basic_plot("Viability (%)") + 
   ylim(c(0, 100)) +
   add_white_space(bottom = 1) + 
   scale_color_manual(values = colorBlindPalette(), guide = FALSE)

ggsave("figures/images/figure6A.png", dpi = dpi(), 
   width = halfColumnWidth() * 0.6, height = figHeight())

# Figure 6B --------------------------------------------------------------------
ggplot(yield, aes(x = Tissue, y = CellNumber, color = HIV)) %>% 
   basic_plot("Live cells (x 1E6)") + 
   ylim(c(0, 20)) + 
   add_white_space(bottom = 1) + 
   scale_color_manual(values = colorBlindPalette(), guide = FALSE)

ggsave("figures/images/figure6B.png", dpi = dpi(), 
   width = halfColumnWidth() * 0.6, height = figHeight())

# Figure 6C --------------------------------------------------------------------
# calculate percent of control sample
to_plot <- yield %>% 
   group_by(Ptid) %>% 
   filter(str_detect(Tissue, "Fresh")) %>% 
   summarise(Control = CellNumber[1]) %>% 
   merge(yield) %>% 
   mutate(Yield = CellNumber / Control * 100) 

ggplot(to_plot, aes(x = Tissue, y = Yield, color = HIV)) %>%  
   basic_plot("Recovery (%)") + 
   ylim(c(0, 130)) + 
   add_white_space(bottom = 1) + 
   scale_color_manual(values = colorBlindPalette(), guide = FALSE)

ggsave("figures/images/figure6C.png", dpi = dpi(), 
   width = halfColumnWidth() * 0.6, height = figHeight())

# Figure 6D ---------------------------------------------------------
cytokines <- getCytokines() %>% 
   mutate(TissueId = Ptid, Tissue = str_replace(Tissue, " ", "\n"))

cytokines %>% 
   mutate(TissueId = Ptid) %>% 
   filter(Cytokines == "7-F-2-M-T-") %>% 
   filter(Stimulation != "DMSO") %>% 
   mutate(Percent = 100 - Percent) %>% 
   ggplot(aes(x = Tissue, y = Percent, color = HIV)) %>% 
   basic_plot("Percent of cells with any function") + 
      facet_grid(Stimulation ~ CellType, scales = "free_y") + 
      scale_color_manual(values = colorBlindPalette(), guide = FALSE) + 
      y_axis_all_facets() + 
      x_axis_all_facets() +
      add_white_space(bottom = 1) + 
      theme(axis.text.x = element_text(angle = 90, hjust = 1, vjust = 0.5))

ggsave("figures/images/figure6D.png", dpi = dpi(), 
   width = halfColumnWidth() * 0.9, height = 3 * figHeight())

# Figure 6E ------------------------------------------
d <- getCytokines()

poly <- d %>% 
   mutate(Functionality = str_count(Cytokines, "\\+")) %>% 
   mutate(TissueId = Ptid, Tissue = str_replace(Tissue, " ", "\n")) %>% 
   group_by(HIV, Ptid, Tissue, Stimulation, Functionality, CellType) %>% 
   summarise(s = sum(Percent)) %>% 
   filter(!str_detect(Tissue, "PBMC"), Stimulation != "DMSO") %>% 
   filter(Functionality != 0) %>% 
   mutate(Functions = factor(Functionality)) %>% 
   group_by(Tissue, Stimulation, Functions, CellType) %>% 
   summarise(s = mean(s))
   
ggplot(poly, aes(x = Tissue, y = s, fill = Functions)) + 
   geom_bar(stat = "identity", color = "black", size = 0.1) + 
   facet_grid(Stimulation ~ CellType, scales = "free_y") + 
   theme_pub() + xlab(NULL) + 
   ylab("Percent of cells with n functions") + 
   x_axis_all_facets() + y_axis_all_facets() + 
   scale_fill_brewer(palette = "Greys", name = NULL) + 
   theme(axis.text.x = element_text(angle = 90, hjust = 1, vjust = 0.5))

 ggsave("figures/images/figure6E.png", dpi = dpi(), 
   width = halfColumnWidth(), height = 3 * figHeight())
 
 
 # Figure 6F -------------------------------------------------------------------
 t_cells <- getCd3Cd4Cd8ProportionData() %>% 
    # average across stims
    group_by(Tissue, HIV, Ptid, CellType) %>% 
    summarise(Percent = mean(Percent)) %>% 
    # add TissueId for basic_plot()
    mutate(TissueId = Ptid)
 
 # control the axis limits
 axisLimits <- data.frame(
    CellType = unique(t_cells$CellType), 
    Tissue = "Fresh", 
    HIV = "Negative",
    Percent = c(rep(0, 3), 10, 80, 80)
 )
 
 ggplot(t_cells, aes(x = Tissue, y = Percent, color = HIV)) %>% 
    basic_plot("Percent") + 
    facet_wrap(~ CellType, scales = "free") + 
    geom_blank(data = axisLimits) + 
    scale_color_manual(values = colorBlindPalette(), guide = FALSE) + 
    add_white_space(bottom = 1)
 
 ggsave("figures/images/figure6F.png", dpi = dpi(), 
    width = halfColumnWidth() * 1.9, height = figHeight() * 1.2)
 
