# Supplementary material for: Cryopreservation of human mucosal tissues
Source: PLoS One. 2018 Jul 30;13(7):e0200653. doi: 10.1371/journal.pone.0200653 (PMC6066204; doi:10.1371/journal.pone.0200653)
Supplement: S2 File — (ZIP) [file pone.0200653.s006.zip › figures/Figure7.R]

source("source-all.R")

cryopreserved <- getDrugLevels() %>% 
   mutate(InVitroConc = ifelse(
         InVitroMicromolar < 1, 
         paste(InVitroMicromolar * 1000, "nM"),
         paste(InVitroMicromolar, "μM")),
      Condition = factor(Condition, levels = c("Fresh", "Cryopreserved")), 
      Condition = forcats::fct_recode(Condition, "Cryopre-\nserved" = "Cryopreserved")) %>% 
   mutate(InVitroConc = recode(InVitroConc, 
      "0.759 nM" = "0.76 nM", "7.59 nM" = "7.6 nM", "75.9 nM" = "76 nM", 
      "1.161 µM" = "1.16 µM")) %>% 
   mutate(InVitroConc = factor(InVitroConc, 
      levels = c("0.76 nM", "7.6 nM", "76 nM", "1 µM", "10 µM", 
         "100 µM", "1.16 µM", "3.48 µM")))

to_plot <- cryopreserved %>% 
   mutate(PercentOfFresh = Concentration) %>% 
   average_groups(c("InVitroConc", "TissueId", "Condition", "TissueType", "Units", "Drug")) %>% 
   ungroup() %>% 
   mutate(Averaged = ifelse(Units == "pg/mg", Averaged / 1000, Averaged)) %>% 
   mutate(Units = "ng/mg")
 
ggplot(to_plot, aes(x = Condition, y = Averaged)) + 
   geom_line(aes(group = interaction(TissueId, TissueType), 
      linetype = TissueType), color = "grey", 
      size = thinLineSize()) + 
   geom_point(color = "grey", size = smallPointSize()) +
   facet_wrap(~ InVitroConc, scales = "free") + 
   stat_summary(fun.data = "mean_cl_normal", geom = "linerange", 
      size = lineSize(), aes(color = TissueType)) +  
   stat_summary(fun.y = "mean", geom = "point", size = pointSize(), 
      aes(color = TissueType)) + 
   theme_pub() + 
   scale_linetype(guide = FALSE) + 
   scale_color_manual(values = colorBlindPalette(), guide = FALSE) + 
   ylab("Tissue drug concentration (ng/mg)") + xlab(NULL)

ggsave("figures/images/figure7A.png", dpi = dpi(), 
   width = halfColumnWidth(), height = figHeight() * 3)

 # Figure 7B----------------------------------------    
to_plot <- cryopreserved %>% 
   group_by(TissueId, Condition, Drug, InVitroConc, TissueType) %>% 
   summarise(Concentration = mean(Concentration)) %>% 
   group_by(TissueId, Drug, InVitroConc, TissueType) %>% 
   arrange(Condition) %>% 
   summarise(Averaged = Concentration[2] / Concentration[1] * 100)  

ggplot(to_plot, aes(x = InVitroConc, y = Averaged, color = Drug)) +
   geom_hline(yintercept = 100) + 
   stat_summary(fun.data = "mean_cl_normal", geom = "linerange", 
      size = lineSize(), position = position_dodge(width = 0.3), 
      aes(color = TissueType)) +  
   stat_summary(fun.y = "mean", geom = "point", size = pointSize(), 
      position = position_dodge(width = 0.3), aes(color = TissueType)) + 
   facet_wrap(~ Drug, ncol = 1, scales = "free_x", strip.position = "right") + 
   add_white_space(bottom = 1) + 
   coord_cartesian(ylim = c(-50, 250)) + 
   theme_pub() + 
   scale_color_manual(values = colorBlindPalette(), guide = FALSE) + 
   x_axis_all_facets() + 
   ylab("Tissue drug concentration (% of fresh)") + 
   xlab(NULL) + 
   add_white_space(bottom = 1) + 
   xlab("In vitro drug\nexposure concentration")

ggsave("figures/images/figure7B.png", dpi = dpi(), 
   width = 0.6 * halfColumnWidth(), height = figHeight() * 3)
