# Supplementary material for: Cryopreservation of human mucosal tissues
Source: PLoS One. 2018 Jul 30;13(7):e0200653. doi: 10.1371/journal.pone.0200653 (PMC6066204; doi:10.1371/journal.pone.0200653)
Supplement: S2 File — (ZIP) [file pone.0200653.s006.zip › figures/figures.R]

source("source-all.R")

files <- list.files("figures", full.names = TRUE) %>% .[str_detect(., "\\d\\.R")] 

for (file in files) source(file, encoding = "UTF-8")
