# Supplementary material for: Cryopreservation of human mucosal tissues
Source: PLoS One. 2018 Jul 30;13(7):e0200653. doi: 10.1371/journal.pone.0200653 (PMC6066204; doi:10.1371/journal.pone.0200653)
Supplement: S2 File — (ZIP) [file pone.0200653.s006.zip › functions/analysis-functions.R]

subtract_blank <- function(data, grouping) {
   if (!missing(grouping)) {
      data <- data %>% 
         group_by_(.dots = lapply(grouping, lazyeval::interp))
   }
   
   data %>% 
      filter(grepl("Blank", Condition)) %>% 
      summarise(Blank = mean(Fluorescence)) %>% 
      merge(data, .) %>% 
      mutate(BgSubtractedFluorescence = Fluorescence - Blank) 
}

percent_of_fresh <- function(data, grouping) {
   if (!missing(grouping)) {
      data <- data %>% 
         group_by_(.dots = lapply(grouping, lazyeval::interp))
   }
   
   data %>% 
      filter(grepl("Fresh", Condition)) %>% 
      summarise(Fresh = mean(BgSubtractedFluorescence)) %>% 
      merge(data, .) %>% 
      mutate(PercentOfFresh = BgSubtractedFluorescence / Fresh * 100) 
}

average_groups <- function(data, grouping) {
   if (!missing(grouping)) {
      data <- data %>% 
         group_by_(.dots = lapply(grouping, lazyeval::interp))
   }
   
   data %>% 
      summarise(Averaged = mean(PercentOfFresh)) 
}

filter_and_rename <- function (data, desiredConditions) {
   data %>% 
      filter(Condition %in% names(desiredConditions)) %>% 
      mutate(Condition = desiredConditions[as.character(Condition)], 
         Condition = factor(Condition, levels = unique(desiredConditions)))
}
