# Supplementary material for: Cryopreservation of human mucosal tissues
Source: PLoS One. 2018 Jul 30;13(7):e0200653. doi: 10.1371/journal.pone.0200653 (PMC6066204; doi:10.1371/journal.pone.0200653)
Supplement: S2 File — (ZIP) [file pone.0200653.s006.zip › functions/get-data.R]

getViabilityData <- function() {
   read.csv("data/clean/Hughes-vagina-viability.csv")
}

getVaginalInfectionData <- function() {
   read.csv("data/clean/hughes-vagina-infection.csv", 
         stringsAsFactors = FALSE) %>% 
      mutate(Condition = factor(Condition, levels = 
                  c("Fresh", "Cryopreservation", "Vitrification", "Formalin")))
}

getCervicalInfectionData <- function() {
   read.csv("data/clean/dezzutti-cervix-infection.csv", 
      stringsAsFactors = FALSE) %>% 
      # replicates go up to 10 in some cases, want them be unique
      # within conditions, not within donors
      group_by(Condition, TissueId) %>% 
      mutate(Replicate = Replicate - min(Replicate) + 1)
}

getRectalInfectionData <- function() {
   read.csv("data/clean/dezzutti-rectum-infection.csv", 
      stringsAsFactors = FALSE) %>% 
      # replicates go up to 10 in some cases, want them be unique
      # within conditions, not within donors
      group_by(Condition, TissueId) %>% 
      mutate(Replicate = Replicate - min(Replicate) + 1)
}

getColorectalVitCryoViacount <- function() {
   read.csv("data/clean/colorectal-vitrification-vs-cryopreservation-viacount.csv") %>% 
      mutate(TissueId = factor(TissueId))
}

clean_cytokine_data <- function(d) {
   d %>% 
      # ignore PBMC
      filter(!str_detect(Tissue, "PBMC")) %>%
      # rename
      mutate(Tissue = str_replace(Tissue, " GALT", "")) %>% 
      mutate(Tissue = factor(Tissue, levels = 
            c("Fresh", "Frozen Biopsies", "Frozen Suspension")))
}

getCytokines <- function() {
   read.csv("data/clean/Shacklett-Ferre-cytokines.csv") %>%   
      clean_cytokine_data() %>% 
      # only use samples with at least two of three 
      # (fresh, frozen biop, frozen suspension)
      group_by(Ptid, CellType, Stimulation, Cytokines) %>% 
      mutate(n = n()) %>% 
      filter(n >= 2) %>% 
      dplyr::select(-n) 
}

getCytokineYield <- function() {
   read.csv("data/clean/Shacklett-Ferre-yield-and-viability.csv") %>%   
      clean_cytokine_data() %>% 
      # suspension was not done on one sample due to insufficient biopsies
      filter(!is.na(CellNumber)) 
}

getColorectalVitCryoPheno <- function() {
   lookup <- c(
      "CD45_Total" = "Leukocytes of all cells", 
      "CD3" = "T cells of CD45+", 
      "CD3nCD13p" = "Monocytes of CD3-", 
      "CD3nCD33p" = "CD33 myeloid of CD3-", 
      "CD3nCD66bp" = "Granulocytes of CD3-")

   read.csv("data/clean/colorectal-vitrification-vs-cryopreservation-phenotyping.csv") %>% 
      mutate(TissueId = factor(TissueId)) %>% 
      filter(CellType %in% c("CD3", "CD3nCD13p", "CD3nCD33p", "CD3nCD66bp", 
         "CD45_Total")) %>% 
      mutate(CellType = lookup[as.character(CellType)], 
         CellType = factor(CellType, levels = lookup))
}

getMK2048Data <- function() {
   read.csv("data/clean/Dezzutti-Bushman-MK-2048.csv", 
      stringsAsFactors = FALSE)
}

getDapivirineTenofovirData <- function() {
   read.csv("data/clean/Dezzutti-Rohan-DPV-TFV.csv", 
      stringsAsFactors = FALSE, na.strings = "BMDL") %>% 
      # remove all colorectal tenofovir because they are almost all
      # below minimum detection level
      filter(!(TissueType == "Colorectal" & Drug == "tenofovir")) %>% 
      # set values below the minimum detection level to the minimum detection 
      # level of 0.002 ng/mg (see email from Lin Wang Septemer 2017)
      mutate(Concentration = ifelse(is.na(Concentration), 0.002, Concentration))
}

getDrugLevels <- function() {
   bind_rows(
      getMK2048Data(),
      getDapivirineTenofovirData()
   )
}

getCd3Cd4Cd8ProportionData <- function() {
   read_csv("data/clean/Shacklett-Ferre-proportions-T-cells.csv")
}
