# Supplementary material for: Cryopreservation of human mucosal tissues
Source: PLoS One. 2018 Jul 30;13(7):e0200653. doi: 10.1371/journal.pone.0200653 (PMC6066204; doi:10.1371/journal.pone.0200653)
Supplement: S2 File — (ZIP) [file pone.0200653.s006.zip › functions/infection-analysis-functions.R]

# takes raw infection data
# returns a data frame summarizing which biopsies got infected
ever_infected <- function(d, threshold, min_day = 0) {
   d %>% 
      group_by(TissueId, Condition, Replicate) %>% 
      summarise(Infected = any(Day > min_day & Hiv > threshold))
}

# takes raw infection data
# returns a data frame summarizing earliest day of infection 
earliest_day_of_infection <- function(d, threshold, min_day = 0) {
   d %>% 
      group_by(TissueId, Condition, Replicate) %>% 
      filter(Day > min_day & Hiv > threshold) %>% 
      summarise(EarliestInfection = min(Day)) %>% 
      merge(d, all.y = TRUE) %>% 
      group_by(TissueId, Condition, Replicate) %>% 
      summarise(EarliestInfection = min(EarliestInfection))
}


fit_survival_model <- function(infections) {
   # Calculate survival curves for each condition
   s <- Surv(time = infections$EarliestInfection, 
      event = infections$Infected, 
      type = "right")
   
   broom::tidy(survfit(s ~ infections$Condition))
}

survival_table <- function(d, condition, tissue) {
   d <- d[str_detect(d$strata, condition), ] 
   d <- d %>% 
      dplyr::select(-strata) 
   
   rownames(d) <- NULL
   pander(d, caption = paste("Survival analysis of", tissue, "tissues"))
}

test_for_differences_in_survival_curves <- function(infections, conditions) {
   infections <- infections[infections$Condition %in% conditions, ]
   
   # make "Fresh" the first level so hazard ratios are relative to fresh. 
   infections$Condition <- factor(infections$Condition)
   infections$Condition <- forcats::fct_relevel(infections$Condition, "Fresh")
   
   cox <- coxph(Surv(EarliestInfection, Infected) ~ Condition, data = infections)
   
   # confidence intervals for the HR are not exponentiated
   result <- data.frame(exp(confint(cox)))
   result$Condition <- str_replace(rownames(result), "Condition", "")
   result$`Hazard Ratio` <- unname(exp(cox$coefficients))
   colnames(result)[1:2] <- c("low", "high")
   
   ciColumn(result) %>% 
      mutate(p = unname(summary(cox)$coefficients[,5])) %>% 
      pander(caption = 
            paste("Hazard ratios relative to fresh tissue from Cox", 
               "proportional hazards model. Overall likelihood ratio", 
               "test p =", formatP(unname(summary(cox)$logtest[3]))))
}

calculate_proportion_infected <- function(data, threshold, min_day) {
   data %>% 
      # calculate whether each biopsy got infected
      ever_infected(threshold, min_day) %>% 
      group_by(Condition) %>% 
      # calculate total number of biopsies that got infected
      summarise(Infected = sum(Infected), n = n()) %>% 
      group_by(Condition, n) %>% 
      # calculate confidence intervals for proportions infected
      do(broom::tidy(Hmisc::binconf(.$Infected, .$n))) %>% 
      dplyr::select(-.rownames)
}
