# Supplementary material for: Cryopreservation of human mucosal tissues
Source: PLoS One. 2018 Jul 30;13(7):e0200653. doi: 10.1371/journal.pone.0200653 (PMC6066204; doi:10.1371/journal.pone.0200653)
Supplement: S2 File — (ZIP) [file pone.0200653.s006.zip › functions/statistical-utils.R]

# set number of digits to show in tables
DIGITS_TO_SHOW <- 2
panderOptions('round', DIGITS_TO_SHOW)
panderOptions('keep.trailing.zeros', TRUE)
panderOptions("table.split.table", Inf)
# default table output
panderOptions("table.style", "rmarkdown")

tableMaker <- function(data, column, caption, ...) {
   data %>%
      dplyr::summarize_(
         Mean = interp(~ mean(var), var = as.name(column)), 
         low = interp(~ smean.cl.normal(var)[2], var = as.name(column)),
         high = interp(~ smean.cl.normal(var)[3], var = as.name(column)),
         n = interp(~n())
      ) %>% 
      mutate(Mean = round(Mean, DIGITS_TO_SHOW)) %>% 
      ciColumn() %>% 
      dplyr::select(Condition, ..., Mean, `95% CI`, n) %>% 
      pander(caption = caption)
}

ciColumn <- function(data) {
   data %>% 
      mutate(`95% CI` = makeCi(low, high)) %>% 
      dplyr::select(-low, -high) 
}

makeCi <- function(low, high) {
   paste("[", round(low, DIGITS_TO_SHOW), ", ", 
      round(high, DIGITS_TO_SHOW), "]", sep = "")
}

tableWithCiPN <- function(data, remove, caption) {
   data %>% 
      group_by(CellType, Condition) %>% 
      dplyr::filter(Condition != remove) %>% 
      dplyr::summarize(
         Mean = round(mean(EffectSize), DIGITS_TO_SHOW), 
         low = smean.cl.normal(EffectSize)[2],
         high = smean.cl.normal(EffectSize)[3], 
         p = formatP(t.test(Recovery, ControlRecovery, paired = TRUE)[[3]]),
         n = n()) %>% 
      ciColumn() %>% 
      dplyr::select(CellType, Condition, Mean, `95% CI`, p, n) %>% 
      pander(paste(caption, ", paired t-test", 
         sep = ""))
}

calculateEffectSize <- function(data, originalData) {
   data %>% 
      dplyr::select(TissueId, CellType, ControlRecovery) %>% 
      merge(originalData) %>% 
      mutate(EffectSize = Recovery - ControlRecovery) 
}

cell <- function(data, which) {
   data[data$CellType == which, ]
}

posthoc <- function(anova) {
   summary(glht(anova, linfct = mcp(Condition = "Tukey")))
}

todf <- function(vector, name) {
   data <- data.frame(names(vector), vector)
   names(data) <- c("names", name)
   rownames(data) <- NULL
   data
}

formatP <- function(p) {
   ifelse(p < 0.01, 
      format(p, scientific = TRUE, digits = DIGITS_TO_SHOW + 1), 
      as.character(round(p, DIGITS_TO_SHOW))) 
}

postTable <- function(model, caption, type = "repeated measures ANOVA") {
   x <- postTableHelper(model, caption, type)
   
   pander(x, caption = paste0(caption, ", ", type, 
      " with Tukey post-test"))
}

postTableHelper <- function(model, caption, type = "repeated measures ANOVA") {
   res <- model$test
   # get columns
   x <- list(
      todf(res$coefficients, "Estimate"), todf(res$sigma, "Std. Error"), 
      todf(res$tstat, "Z value"), 
      # p-values are unnamed in model
      data.frame(p = res$pvalues, names = names(res$coefficients))) 
   # list to data frame
   x <- Reduce(f = merge, x)   
   names(x)[names(x) == "names"] <- "Comparisons"
   
   # format p-values
   x$p <- formatP(x$p) 
   x
}
