# Supplementary material for: Cryopreservation of human mucosal tissues
Source: PLoS One. 2018 Jul 30;13(7):e0200653. doi: 10.1371/journal.pone.0200653 (PMC6066204; doi:10.1371/journal.pone.0200653)
Supplement: S2 File — (ZIP) [file pone.0200653.s006.zip › functions/style-functions.R]

smallPointSize <- function() 1
pointSize <- function() 2
lineSize <- function() 0.5
thinLineSize <- function() 0.25
axisLineColor <- function() "gray50"
dpi <- function() 600
halfColumnWidth <- function() 3.75
figHeight <- function() 1.4
colorBlindPalette <- function() c("#009E73", "#D55E00", "#0072B2", "#CC79A7")

styled_range <- function() {
   stat_summary(fun.data = "mean_cl_normal", geom = "linerange", 
      size = lineSize()) 
}

styled_point <- function() {
   stat_summary(fun.y = "mean", geom = "point", size = pointSize())
}

theme_pub <- function() {
   theme(
      # backgrounds
      strip.background = element_blank(),
      panel.background = element_blank(),
      legend.key = element_blank(),
      
      # lines
      axis.line = element_line(color = axisLineColor(), size = lineSize()),
      axis.ticks = element_line(color = axisLineColor(), size = lineSize()),
      panel.grid.major = element_line(color = "grey90", size = thinLineSize()),
      panel.grid.minor = element_blank(),
      
      # fonts
      title = element_text(size = 12),
      axis.title = element_text(size = 10),
      strip.text = element_text(size = 10),
      legend.title = element_text(size = 10, face = "plain"),
      legend.text = element_text(size = 8, color = "grey50"),
      axis.text = element_text(size = 8),
      
      # remove whitespace at edges of plots
      plot.margin = grid::unit(c(0, 0, 0, 0), "mm"), 
      
      # center plot titles
      plot.title = element_text(hjust = 0.5)
   ) 
}

y_axis_all_facets <- function() {
   annotate("segment", color = axisLineColor(), 
      size = lineSize(),
      x = -Inf, xend = -Inf, y = -Inf, yend = Inf)
}

x_axis_all_facets <- function() {
   annotate("segment", color = axisLineColor(), 
      size = lineSize(),
      x = -Inf, xend = Inf, y = -Inf, yend = -Inf)
}

basic_plot <- function(p, ylab, xlab = NULL) {
   p + geom_point(color = "grey", size = smallPointSize()) + 
      geom_line(aes(group = TissueId), color = "grey", size = thinLineSize()) + 
      xlab(xlab) + ylab(ylab) +
      styled_range() + styled_point() + theme_pub()
}

add_white_space <- function(top = 0, right = 0, bottom = 0, left = 0) {
   theme(plot.margin = grid::unit(c(top, right, bottom, left), "mm"))
}

infection_timecourse <- function(d, ylab) {
   d %>% 
      ggplot(aes(x = Day, y = log10(Hiv))) +
         geom_point(size = smallPointSize()) + 
         geom_line(aes(group = Replicate), size = thinLineSize()) +
         facet_wrap(~ Condition) + ylab(ylab) +
         theme_pub() + y_axis_all_facets() + x_axis_all_facets()
}

infection_heatmap <- function(d, threshold, min_day) {
   d %>% 
   ever_infected(threshold = threshold, min_day = min_day) %>% 
   # rename tissue IDs to letters
   ungroup() %>%    
   mutate(TissueId = factor(TissueId, 
      labels = LETTERS[1:length(unique(TissueId))], 
      levels = unique(TissueId))) %>%    
   ggplot(aes(y = Replicate, x = factor(TissueId))) +
      geom_tile(aes(fill = Infected), width = 0.9, height = 0.9) +
      scale_fill_manual(values = c("grey40", "grey80"), guide = FALSE) +
      facet_wrap(~Condition, ncol = 2, scales = "free_y") +
      xlab("Tissue donor") + ylab("Biopsy replicate") +
      theme_pub() +
      theme(axis.text.y = element_blank(), 
         axis.ticks.y = element_blank(),
         axis.line = element_blank()) 
}

infection_survival_curve <- function(d) {
   ggplot(d, aes(x = Day, y = PercentInfectedBy)) +
      geom_step(aes(color = Condition), size = lineSize()) + 
      scale_color_manual(guide = FALSE, values = colorBlindPalette()) +
      ylim(c(0, 100)) +
      ylab("Percent infected") + theme_pub() 
   
}

infection_proportion_infected <- function(d) {
   ggplot(d, aes(x = Condition, y = PointEst)) + 
      geom_linerange(aes(ymin = Lower, ymax = Upper, 
         color = Condition), size = lineSize()) + 
      geom_point(aes(color = Condition), size = pointSize()) + 
      ylab("Proportion infected") + 
      xlab(NULL) + ylim(c(0, 1)) + 
      scale_color_manual(guide = FALSE, values = colorBlindPalette()) +
      theme_pub() 
}
