# Supplementary material for: Cryopreservation of human mucosal tissues
Source: PLoS One. 2018 Jul 30;13(7):e0200653. doi: 10.1371/journal.pone.0200653 (PMC6066204; doi:10.1371/journal.pone.0200653)
Supplement: S2 File — (ZIP) [file pone.0200653.s006.zip › misc/auc-infection-analysis.R]

source("source-all.R")
data <- getCervicalInfectionData()

calculate_auc <- function(auc, type, subtract_formalin = FALSE) {
   if (type == "vaginal") {
      # for vaginal, Day > 5 (remove inoculum and early washes)
      auc <- dplyr::filter(auc, Day < 15) 
   } else if (type == "cervical") {
      # for cervical, Day < 12.5 (some have extra days)
      auc <- dplyr::filter(auc, Day < 12.5)
   } else if (type == "colorectal") {
      # for colorectal, Day < 15 (some have extra days)
      auc <- dplyr::filter(auc, Day < 15)
   } else {
      stop("invalid tissue type")
   }
   
   auc <- auc %>% 
      ungroup() %>% 
      mutate(Hiv = log10(Hiv), TissueId = as.character(TissueId))
   
   if (subtract_formalin) {
      # subtract formalin
      auc <- auc %>% 
         filter(Condition == "Formalin") %>% 
         group_by(TissueId, Day) %>% 
         summarize(BackgroundHiv = mean(Hiv)) %>%
         merge(auc, .) %>% 
         mutate(BgSubtractedHiv = Hiv - BackgroundHiv, 
            Hiv = ifelse(BgSubtractedHiv < 0, 0,
               BgSubtractedHiv)) 
   } 
   
   tissueLevelAuc <- function(Day, Lum) {
      data <- data.frame(Day, Lum)
      days <- sort(Day)
      
      subsets <- lapply(1:(length(unique(data$Day)) - 1), 
         function(i) days[i:(i+1)])
      
      auc <- sapply(subsets, FUN = function(x) {
         temp <- filter(data, Day %in% x) 
         calcAuc(temp)
      })
      sum(auc)
   }
   
   calcAuc <- function(data) {
      dx <- max(data$Day) - min(data$Day)
      shortY <- min(data$Lum)
      tallY <- max(data$Lum)
      
      square <- dx * shortY
      triangle <- 1 / 2 * dx * (tallY - shortY)
      
      auc <- square + triangle
      
      auc
   }   
   
   # calculate AUC
   auc %>% 
      group_by(TissueId, Condition, Replicate) %>% 
      summarise(AUC = tissueLevelAuc(Day, Hiv))
}

aucf <- function(d, tissue, bg = FALSE) {
   calculate_auc(d, tissue, bg) %>% 
      mutate(Tissue = tissue)
}

x <- bind_rows(
   aucf(getCervicalInfectionData(), "cervical"), 
   aucf(getVaginalInfectionData(), "vaginal", TRUE), 
   aucf(getRectalInfectionData(), "colorectal")
)

# plot
x %>% 
   filter(Condition %in% c("10% DMSO", "Fresh", 
      "6% DMSO + 5% EG + 50mM trehalose", "Cryopreservation", "Vitrification")) %>% 
ggplot(aes(x = Condition, y = AUC)) +
   geom_boxplot() + geom_point() + 
   scale_color_brewer(type = "qual", palette = 7, guide = FALSE) +
   ylab("Area under the curve") + xlab("") + 
   gghlab::tilt_x_labels() + 
   facet_wrap(~Tissue, scales = "free_x") + ylim(c(0, 46)) 

x %>% 
   filter(Condition %in% c("10% DMSO", "Fresh", 
      "6% DMSO + 5% EG + 50mM trehalose", "Cryopreservation", "Vitrification")) %>% 
   group_by(TissueId, Condition, Tissue) %>% 
   summarize(AUC = mean(AUC)) %>% 
   ggplot(aes(x = Condition, y = AUC)) + geom_boxplot() +
   geom_point() +
   scale_color_brewer(type = "qual", palette = 7, guide = FALSE) +
   ylab("Area under the curve") + xlab("") + 
   gghlab::tilt_x_labels() + 
   facet_wrap(~Tissue, scales = "free_x") + ylim(c(0, 46)) 
