# Supplementary material for: Cryopreservation of human mucosal tissues
Source: PLoS One. 2018 Jul 30;13(7):e0200653. doi: 10.1371/journal.pone.0200653 (PMC6066204; doi:10.1371/journal.pone.0200653)
Supplement: S2 File — (ZIP) [file pone.0200653.s006.zip › data-overview.Rmd]

---
title: "Overview of data"
output: word_document
---
```{r, echo=FALSE, message=FALSE, warning=FALSE}
document_dataset <- function(data, description) {
   l <- lapply(data, document_column)
   
   d <- data.frame(Variable = names(l), 
      Values = sapply(l, function(x) x[[1]]), row.names = NULL)
   
   if (!missing(description)) {
      d <- add_description(d, description)
   }
   
   d
}

add_description <- function(d, description) {
   n1 <- names(description)
   n2 <- d$Variable

   if(!(all(n1 %in% n2) && all(n2 %in% n1))) {
      stop("Missing, wrong, or extra description")
   }
   
   descr <- data.frame(Variable = names(description), 
      Description = description)

   merge(d, descr, sort = FALSE)
}

document_column <- function(column) {
   if(is.numeric(column)) {
      document_column.numeric(column)
   } else {
      paste0(sort(unique(column)), collapse = "\n")
   }
}

document_column.numeric <- function(column) {
   return(paste0(
      round(min(column, na.rm = TRUE), 2), 
      "-", 
      round(max(column, na.rm = TRUE), 2)))
}

show_table <- function(table, file, caption) pander::pander(table, 
   caption = paste0(file, ": ", caption), split.table = Inf)


files <- list.files("data/clean", full.names = TRUE)
```

This document describes the data files. 

```{r, echo=FALSE, message=FALSE, warning=FALSE}
d <- document_dataset(read.csv(files[1]), 
   description = c(TissueId = "Tissue donor ID number", 
      Condition = "Whether the biopsies were cryopreserved or vitrified", 
      CellType = "Type of cell", 
      Percent = "Percent of cells falling into this type"))

show_table(d, files[1], "Effect of cryopreservation or vitrification on phenotype of rectal biopsy cells.")

```

```{r, echo=FALSE, message=FALSE, warning=FALSE}
d <- document_dataset(read.csv(files[2]), 
   description = c(TissueId = "Tissue donor ID number", 
      Condition = "Whether the biopsies were cryopreserved or vitrified", 
      Viability = "Viability (%, max 100)", 
      ViableCount = "Number of cells"))

show_table(d, files[2], "Effect of cryopreservation or vitrification on rectal biopsy cell yield.")
```

```{r, echo=FALSE, message=FALSE, warning=FALSE}
d <- document_dataset(read.csv(files[3]), 
   description = c(TissueId = "Tissue donor ID number", 
      Explant = "Which biopsy from this donor", 
      Condition = "Whether and how the biopsy was preserved", 
      Concentration = "Measured concentration of drug recovered (units indicated in Units column)",
      LLOQ = "Lower limit of quantitation", 
      Drug = "Which drug was applied and measured", 
      Units = "Concentration of drug measured per mass of tissue", 
      InVitroMicromolar = "Concentration of drug applied to explant in vitro (micromolar)", 
      TissueType = "Anatomical type of tissue"))

show_table(d, files[3], "Effect of cryopreservation on retention of microbicide drug level in explants.")
```

```{r, echo=FALSE, message=FALSE, warning=FALSE}
d <- document_dataset(read.csv(files[4]), 
   description = c(Condition = "Whether and how the biopsy was preserved",  
      Replicate = "Which biopsy from this donor",
      Day = "Which day post infection the supernatant was collected",
      Hiv = "Concentration of HIV antigen detected in supernatant",
      TissueId = "Tissue donor ID number"))

show_table(d, files[4], "Effect of cryopreservation on HIV infection in cervical tissue.")
```

```{r, echo=FALSE, message=FALSE, warning=FALSE}
d <- document_dataset(read.csv(files[5]), 
   description = c(Condition = "Whether and how the biopsy was preserved",  
      Replicate = "Which biopsy from this donor",
      Day = "Which day post infection the supernatant was collected",
      Hiv = "Concentration of HIV antigen detected in supernatant",
      TissueId = "Tissue donor ID number"))

show_table(d, files[5], "Effect of cryopreservation on HIV infection in colorectal tissue.")
```

```{r, echo=FALSE, message=FALSE, warning=FALSE}
d <- document_dataset(read.csv(files[6]), 
   description = c(Explant = "Which biopsy from this donor",
      TissueId = "Tissue donor ID number", 
      Concentration = "Measured concentration of drug recovered (units indicated in Units column)",
      Condition = "Whether and how the biopsy was preserved", 
      Units = "Concentration of drug measured per mass of tissue", 
      Drug = "Which drug was applied and measured", 
      TissueType = "Anatomical type of tissue",
      InVitroMicromolar = "Concentration of drug applied to explant in vitro (micromolar)"))

show_table(d, files[6], "Effect of cryopreservation on retention of microbicide drug level in explants.")
```

```{r, echo=FALSE, message=FALSE, warning=FALSE}
d <- document_dataset(read.csv(files[7]), 
   description = c(Condition = "Whether and how the biopsy was preserved",  
      Replicate = "Which biopsy from this donor",
      Day = "Which day post infection the supernatant was collected",
      Hiv = "HIV as measured by luminescence from nanoluciferase",
      TissueId = "Tissue donor ID number"))

show_table(d, files[7], "Effect of cryopreservation on HIV infection in vaginal tissue.")
```

```{r, echo=FALSE, message=FALSE, warning=FALSE}
d <- document_dataset(read.csv(files[8]), 
   description = c(Condition = "Whether and how the biopsy was preserved",  
      Wells = "Well position ID",
      Fluorescence = "Alamar blue-derived fluorescence",
      Rest = "Whether or not the tissue was rested overnight",
      ReadingDay = "Day on which alamar blue was measured",
      TissueId = "Tissue donor ID number", 
      Timepoint = "Hours after addition of alamar blue reagent that fluorescence was measured",
      BiopsyDiameter = "Diameter of biopsies (mm)",
      Cryopreservative = "Chemicals used for preservation", 
      FreezingMethod = "How the biopsy was frozen",
      VitrificationDevice = "Tool used to freeze the biopsy",
      PresoakLength = "How long the biopsy was soaked in preservation media (min)",
      HalfConcentrationVitrificationMedium = "Whether or not the biopsy was soaked in half concentration vitrification medium before transfer to full concentration", 
      GradientThaw = "Whether or not the biopsy was thawed in a medium containing preservation chemicals",
      Standard = "Whether or not the biopsy was preserved in the way that came to be considered standard"
      ))

show_table(d, files[8], "Effect of preservation on metabolic activity in vaginal tissue.")
```

```{r, echo=FALSE, message=FALSE, warning=FALSE}
d <- document_dataset(read.csv(files[9]), 
   description = c(Ptid = "Tissue donor ID number",
      HIV = "Whether the donor has HIV infection",
      CellType = "Type of cell measured", 
      Stimulation = "Reagent used to stimulate the cells", 
      Tissue = "What type of sample and whether and how it was preserved", 
      Cytokines = "Which cytokines were produced", 
      Percent = "Percent of cells producing these cytokines"
      ))

show_table(d, files[9], "Effect of preservation on immune cell function in rectal tissue.")
```

```{r, echo=FALSE, message=FALSE, warning=FALSE}
d <- document_dataset(read.csv(files[10]), 
   description = c(Ptid = "Tissue donor ID number",
      HIV = "Whether the donor has HIV infection",
      Tissue = "What type of sample and whether and how it was preserved",
      Stimulation = "Reagent used to stimulate the cells", 
      CellType = "Type of cell measured", 
      Percent = "Percent of cells falling into this population"
      ))

show_table(d, files[10], "Effect of preservation on T cell frequencies in rectal tissue.")
```

```{r, echo=FALSE, message=FALSE, warning=FALSE}
d <- document_dataset(read.csv(files[11]), 
   description = c(Ptid = "Tissue donor ID number",
      Tissue = "What type of sample and whether and how it was preserved",
      HIV = "Whether the donor has HIV infection",
      SampleDate = "Date sample was processed",
      AssayDate = "Date assay was performed",
      CellNumber = "Number of live cells by trypan blue (millions)", 
      Viability = "Viability (%, max 100)"
      ))

show_table(d, files[11], "Effect of preservation on immune cell function in rectal tissue.")
```
