# Supplementary material for: Cryopreservation of human mucosal tissues
Source: PLoS One. 2018 Jul 30;13(7):e0200653. doi: 10.1371/journal.pone.0200653 (PMC6066204; doi:10.1371/journal.pone.0200653)
Supplement: S2 File — (ZIP) [file pone.0200653.s006.zip › README.Rmd]

---
title: "README"
author: "Sean Hughes"
output: html_document
---

```{r, warning=FALSE, message=FALSE, echo=FALSE}
source("source-all.R")
```

This directory holds the code and data used to generate the figures and statistics presented in the accompanying manuscript. This directory is assumed to be the working directory. A brief summary of the files follows: 

* `data/` contains all of the data. The `raw/` sub-directory contains the raw files and the `clean/` subdirectory contains the files after processing. The various `.R` files in `data/` convert the raw data into processed forms. 
* `functions/analysis-functions.R` has helper functions for common data aggregation and summary tasks.
* `functions/get-data.R` provides functions that load and sometimes pre-process data.
* `functions/infection-analysis-functions.R` contains functions for infection data.
* `functions/statistical-utils.R` has helper functions for consistent statistical tables
* `functions/style-functions.R` has helper functions for consistent styling of figures
* `figures/figure*.R` generates the images used in a particular figure. `figures/figures.R` sources all of the `figureX.R` files, updating all of the images. 
* `statistics.Rmd` generates the statistical tables
* `source-all.R` sources all files necessary for the figures and statistics to be generated

To reproduce the analysis, first either open the `.Rproj` file or set the working directory to the folder this file is contained in. Then, to recreate all of the figures,  `source("figures/figures.R")`. This will create all the figures as individual image files in `/figures/`. To recreate the statistical tables, knit the `statistics.Rmd` file with `knitr`. This will create `statistics.pdf` in the top level directory.

Figures, statistics, and this file were generated on `r Sys.Date()`, using the following packages and versions: 

```{r, echo=FALSE}
devtools::session_info()
```
