# Supplementary material for: Cryopreservation of human mucosal tissues
Source: PLoS One. 2018 Jul 30;13(7):e0200653. doi: 10.1371/journal.pone.0200653 (PMC6066204; doi:10.1371/journal.pone.0200653)
Supplement: S2 File — (ZIP) [file pone.0200653.s006.zip › source-all.R]

# load packages
packages <- c(
   # statistics
   "Hmisc", "broom", "nlme", "multcomp", "survival", 
   # data loading, manipulation and display
   "tidyverse", "stringr", "forcats", "lazyeval", "readxl", "plater", "pander",
   "bindrcpp")

for (pkg in packages) library(pkg, character.only = TRUE)

# load helper functions
source("functions/get-data.R")
source("functions/analysis-functions.R")
source("functions/style-functions.R")
source("functions/statistical-utils.R")
source("functions/infection-analysis-functions.R")

# generate BIBTEX file of citations for packages
# cite <- function(x) as.character(toBibtex(citation(x)))
# f <- file("package-citations.bib")
# lapply(packages, cite) %>% 
#    unlist() %>% 
#    writeLines(f)  
# close(f)
