# Supplementary material for: Cryopreservation of human mucosal tissues
Source: PLoS One. 2018 Jul 30;13(7):e0200653. doi: 10.1371/journal.pone.0200653 (PMC6066204; doi:10.1371/journal.pone.0200653)
Supplement: S2 File — (ZIP) [file pone.0200653.s006.zip › statistics.Rmd]

---
title: "Cryopreservation of human mucosal tissue: statistics"
output: pdf_document
header-includes:
   - \usepackage{alphalph}
toc: true
---

\renewcommand{\thetable}{\AlphAlph{\value{table}}}

```{r, warning=FALSE, message=FALSE, echo=FALSE, results='hide'}
source("source-all.R")
```

\pagebreak

## Summary of all tissue viability assessments
```{r, echo=FALSE}
d <- getViabilityData()

desiredConditions <- c("Fresh" = "Fresh",
   "Slow cooling" = "Cryopreserved",
   "Slow cooling 10% DMSO no gradient thaw" = "Cryopreserved",
   "5 minutes vitrification foil" = "Vitrified",
   "Vitrification aluminum foil 5 min" = "Vitrified",
   "Vitrification aluminum foil" = "Vitrified",
   "Formalin" = "Formalin")

toAnalyze <- filter(d, BiopsyDiameter == 2, Timepoint == 5, TissueId > 323) %>%
   subtract_blank("TissueId") %>%
   percent_of_fresh("TissueId") %>%
   filter_and_rename(desiredConditions) %>%
   filter(ifelse(is.na(VitrificationDevice), TRUE, PresoakLength == 5)) %>%
   average_groups(c("TissueId", "Condition")) %>%
   group_by(Condition)

toAnalyze %>% 
   filter(Condition != "Fresh") %>%
   tableMaker("Averaged", "Percent of fresh alamar blue fluorescence")

```

```{r, include=FALSE}
paired_non_inferiority <- function(d1, d2, threshold) {
   NHST <- t.test(d1, d2, paired = TRUE)
   
   non_inferiority <- t.test(d1, d2, alternative = "less", paired = TRUE, mu = threshold)
   list(NHST, non_inferiority)
}

# for non-inferiority purposes, normalize fluorescence units across plate readers
toAnalyze <- d %>% 
   filter(BiopsyDiameter == 2, Timepoint == 5, TissueId > 323) %>%
   subtract_blank("TissueId") %>%
   filter_and_rename(desiredConditions) %>%
   filter(ifelse(is.na(VitrificationDevice), TRUE, PresoakLength == 5)) %>%
   # one plate reader gives values in the 1E3 range, the other in the 1E8 range
   group_by(BgSubtractedFluorescence > 1E5) %>% 
   # normalize to the median because the fresh/cryo/vit are all around the same while
   # the formalin is much lower, so median will be in the range of fresh/cryo/vit and
   # not be dragged down by the formalin
   mutate(NormalizedFluorescence = 
         BgSubtractedFluorescence / median(BgSubtractedFluorescence)) %>% 
   group_by(TissueId, Condition) %>% 
   summarise(Averaged = mean(NormalizedFluorescence)) 

x <- spread(toAnalyze, Condition, Averaged)
# set the non-inferiority threshold to be +/- 20% of the fresh fluorescence
threshold <- mean(x$Fresh) * 0.2
fresh_vs_cryopreserved <- paired_non_inferiority(x$Fresh, x$Cryopreserved, threshold)
fresh_vs_vitrified <- paired_non_inferiority(x$Fresh, x$Vitrified, threshold)
```

```{r, echo = FALSE}
# take the t-test objects and extract the values we want and format as df
extract_non_inferiority <- function(t_test) {
   name <- as.character(substitute(t_test)) %>% str_to_title() %>% 
      str_replace_all("_vs_", " vs. ")
   
   data_frame(Comparison = name, `Difference p` = formatP(t_test[[1]]$p.value),
      `Non-inferiority p` = formatP(t_test[[2]]$p.value))
}

bind_rows(
   extract_non_inferiority(fresh_vs_cryopreserved), 
   extract_non_inferiority(fresh_vs_vitrified)) %>% 
   pander(caption = paste0("Non-inferiority testing of alamar blue ", 
      "fluorescence. Test for difference by paired, two-sided t-test with null ",
      "hypothesis of no difference. Test for non-inferiority by paired, ", 
      "one-sided t-test, with null hypothesis of difference of 20%."))
```

\pagebreak

## HIV-1 infection of vaginal tissues
```{r, echo=FALSE} 
d <- getVaginalInfectionData()

infections <- merge(earliest_day_of_infection(d, 1E4, 5), 
   ever_infected(d, 1E4, 5)) %>% 
   # set uninfected biopsies to 21
   tidyr::replace_na(list(EarliestInfection = 21))

```

```{r, echo=FALSE}
infections %>% 
   filter(Condition != "Formalin") %>% 
   test_for_differences_in_survival_curves(
      c("Fresh", "Cryopreservation", "Vitrification"))
```

\pagebreak

## Cell yields from cryopreserved and vitrified colorectal biopsies   
```{r, echo=FALSE}
d <- getColorectalVitCryoViacount() %>% 
   mutate(ViableCount = ViableCount / 1E6)

# summary of yields
d %>% 
   group_by(Condition) %>% 
   mutate(ViableCount = ViableCount) %>% 
   tableMaker("ViableCount", "Live colorectal cell yield (millions)")
```

```{r, echo=FALSE}
# calculate paired t-test comparing vitrified and cryopreserved cell yields

# add "recovery" column to work with subsequent functions
d$Recovery <- d$ViableCount

d %>% 
   # add columns necessary to work with effect size function
   mutate(ControlRecovery = ViableCount, CellType = "Colorectal") %>%
   filter(Condition == "Cryopreserved") %>% 
   calculateEffectSize(., d) %>%
   tableWithCiPN("Cryopreserved", 
      "Difference in yield of viable cells from cryopreserved samples (millions)")
```
   
```{r, echo=FALSE}
d <- getColorectalVitCryoPheno()

# summary of yields
for_table <- d %>% 
   group_by(CellType, Condition) 

# emits a message about the cell type column
suppressMessages(tableMaker(for_table,"Percent", "Population characteristics"))

# p-values 
toAnalyze <- d %>%
   # have to call it "recovery" to work with functions below
   mutate(Recovery = Percent)

toAnalyze %>% 
   filter(Condition == "Vitrified") %>% 
   mutate(ControlRecovery = Percent) %>% 
   calculateEffectSize(toAnalyze) %>% 
   tableWithCiPN("Vitrified", 
      "Difference in population characteristics from vitrified")
```

\pagebreak

## HIV-1 infection of colorectal tissues
```{r, echo=FALSE} 
d <- getRectalInfectionData() %>% 
      filter(Day <= 14, Condition %in% c("Fresh", "10% DMSO", "6% DMSO + 5% EG + 50mM trehalose"))

infections <- merge(earliest_day_of_infection(d, 2.5E2, 5), 
   ever_infected(d, 2.5E2, 5)) %>% 
   # set uninfected biopsies to 12
   tidyr::replace_na(list(EarliestInfection = 15))
```

```{r, echo=FALSE}
infections %>% 
   test_for_differences_in_survival_curves(
         c("10% DMSO", "6% DMSO + 5% EG + 50mM trehalose", "Fresh"))
```

## HIV-1 infection of ectocervical tissues
```{r, echo=FALSE} 
d <- getCervicalInfectionData() %>% 
      filter(Day <= 11, Condition %in% c("Fresh", "10% DMSO", "6% DMSO + 5% EG + 50mM trehalose"))

infections <- merge(earliest_day_of_infection(d, 5E2, 5), 
   ever_infected(d, 5E2, 5)) %>% 
   # set uninfected biopsies to 12
   tidyr::replace_na(list(EarliestInfection = 12))
```

```{r, echo=FALSE}
infections %>% 
   test_for_differences_in_survival_curves(
         c("10% DMSO", "6% DMSO + 5% EG + 50mM trehalose", "Fresh"))
```

\pagebreak

## Comparison of cryopreserving whole biopsies and isolated cell suspensions
```{r, echo=FALSE}
yield <- getCytokineYield() %>% 
   mutate(Condition = Tissue) %>% 
   group_by(Condition) %>% 
   # rename columns make work with functions
   mutate(TissueId = Ptid, CellType = "Colorectal")
   
paired_yield <- yield %>% 
   group_by(Ptid) %>% 
   mutate(n = n()) %>% 
   filter(n == 3) %>% 
   group_by(Condition)

# viability --------------------------------------------------------------------
yield %>% 
   tableMaker("Viability", "Colorectal cell viability (%)")

paired_yield %>% 
   tableMaker("Viability", "Colorectal cell viability (%), paired samples only")
```

```{r, echo=FALSE}
# unpaired
toAnova <- yield %>% 
   ungroup() %>% 
   dplyr::select(Condition, Viability, Ptid) %>% 
   mutate(Condition = factor(Condition), Ptid = factor(Ptid))

aov(Viability ~ Condition, data = toAnova) %>% 
   posthoc() %>% postTable("Colorectal cell viability", "ANOVA")

# paired
toAnova <- paired_yield %>% 
   ungroup() %>% 
   dplyr::select(Condition, Viability, Ptid) %>% 
   mutate(Condition = factor(Condition), Ptid = factor(Ptid))

lme(Viability ~ Condition, random = ~ 1 | Ptid / Condition,
      data = toAnova) %>% 
   posthoc() %>% postTable("Colorectal cell viability (paired samples only)")

# cell number ------------------------------------------------------------------------
yield %>% 
   tableMaker("CellNumber", "Live colorectal cell yield (millions)")

paired_yield %>% 
   tableMaker("CellNumber", "Live colorectal cell yield (millions), paired samples only")

# unpaired
toAnova <- yield %>% 
   ungroup() %>% 
   dplyr::select(Condition, CellNumber, Ptid) %>% 
   mutate(Condition = factor(Condition), Ptid = factor(Ptid))

aov(CellNumber ~ Condition, data = toAnova) %>% 
   posthoc() %>% postTable("Colorectal cell number (millions)", "ANOVA")

# paired
toAnova <- paired_yield %>% 
   ungroup() %>% 
   dplyr::select(Condition, CellNumber, Ptid) %>% 
   mutate(Condition = factor(Condition), Ptid = factor(Ptid))

lme(CellNumber ~ Condition, random = ~ 1 | Ptid / Condition,
      data = toAnova) %>% 
   posthoc() %>% postTable("Colorectal cell number (millions, paired samples only)")

# recovery -------------------------------------------------------------
recovery <- yield %>% 
   filter(str_detect(Condition, "Fresh")) %>% 
   group_by(Ptid) %>% 
   summarise(ControlRecovery = CellNumber[1]) %>% 
   merge(yield) %>% 
   mutate(Recovery = CellNumber / ControlRecovery * 100) %>% 
   filter(Condition != "Fresh") %>% 
   group_by(Condition)

recovery %>% 
   tableMaker("Recovery", "Recovery of colorectal cells (%)")

recovery %>% 
   group_by(Ptid) %>% 
   filter(n() == 2) %>%
   group_by(Condition) %>%    
   tableMaker("Recovery", "Recovery of colorectal cells (%), paired samples only")
```

\pagebreak

```{r, echo = FALSE} 
# summary statistics of cells producing at least one cytokine
d <- getCytokines() %>% 
   filter(Cytokines == "7-F-2-M-T-", Stimulation != "DMSO") %>% 
   mutate(Percent = 100 - Percent)

d %>% 
   mutate(Condition = Stimulation) %>% 
   group_by(Condition, CellType, Tissue) %>% 
   tableMaker("Percent", "Cells expressing at least one cytokine (%)", CellType, Tissue)
```

\pagebreak

```{r, echo = FALSE}
d %>% 
   group_by(Ptid, Stimulation, CellType) %>% 
   filter(n() == 3) %>% 
   mutate(Condition = Stimulation) %>% 
   group_by(Condition, CellType, Tissue) %>% 
   tableMaker("Percent", 
      "Cells expressing at least one cytokine (%), paired samples only", CellType, Tissue)
```

\pagebreak

```{r, echo=FALSE, message=FALSE}
t_cells <- getCd3Cd4Cd8ProportionData() %>% 
   # average across stims
   group_by(Tissue, HIV, Ptid, CellType) %>% 
   summarise(Percent = mean(Percent)) %>% 
   mutate(Condition = str_replace(Tissue, "\n", " ")) %>% 
   group_by(CellType, Condition)

paired_t_cells <- t_cells %>% 
   group_by(Ptid, CellType) %>% 
   mutate(n = n()) %>% 
   filter(n == 3) %>% 
   group_by(CellType, Condition)

# viability --------------------------------------------------------------------
t_cells %>% 
   tableMaker("Percent", "T cell percentages", CellType)

paired_t_cells %>% 
   tableMaker("Percent", "T cell percentages, paired samples only", CellType)
```

```{r, echo=FALSE}
unpaired_anovas <- function(cell) {
   # unpaired
   toAnova <- t_cells %>% 
      filter(str_detect(CellType, paste0("^", cell))) %>% 
      ungroup() %>% 
      dplyr::select(Condition, Percent, Ptid) %>% 
      mutate(Condition = factor(Condition), Ptid = factor(Ptid))
   
   aov(Percent ~ Condition, data = toAnova) %>% 
      posthoc() %>% postTable(paste(cell, "percent"), "ANOVA") 
}

paired_anovas <- function(cell) {
   # paired
   toAnova <- paired_t_cells %>% 
      filter(str_detect(CellType, paste0("^", cell))) %>%  
      ungroup() %>% 
      dplyr::select(Condition, Percent, Ptid) %>% 
      mutate(Condition = factor(Condition), Ptid = factor(Ptid))
   
   lme(Percent ~ Condition, random = ~ 1 | Ptid / Condition,
         data = toAnova) %>% 
      posthoc() %>% postTable(paste(cell, "percent (paired samples only)"))
}

unpaired_anovas("CD3")
paired_anovas("CD3")

```

\pagebreak

```{r, echo=FALSE}
unpaired_anovas("CD4")
paired_anovas("CD4")
unpaired_anovas("CD8")
paired_anovas("CD8")

```

\pagebreak

## Microbicide drug concentrations in cryopreserved tissue
```{r, echo = FALSE, message = FALSE}
getDrugLevels() %>% 
   mutate(InVitroConc = ifelse(
      InVitroMicromolar < 1, 
      paste(InVitroMicromolar * 1000, "nM"),
      paste(InVitroMicromolar, "μM"))) %>% 
   mutate(BgSubtractedFluorescence = Concentration) %>% 
   percent_of_fresh(c("InVitroConc", "TissueId", "Drug")) %>%
   # average two biopsies per condition and donor
   average_groups(c("InVitroConc", "TissueId", "Condition", "TissueType", "Drug")) %>% 
   filter(Condition != "Fresh") %>% 
   group_by(Drug, TissueType, InVitroConc, Condition) %>% 
   tableMaker("Averaged", "Drug concentration in cryopreserved tissues as a percentage of the concentration in fresh tissues")
```
